# Supplementary material for: Dynamic changes in the transcriptome landscape of Arabidopsis thaliana in response to cold stress
Source: Front Plant Sci. 2022 Aug 30;13:983460. doi: 10.3389/fpls.2022.983460 (PMC9468617; doi:10.3389/fpls.2022.983460)
Supplement: Supplementary file 1 [file Data_Sheet_1.xlsx]

## Sheet: Supplementary Table 1
Supplementary Table 1. ssRNA-seq library statistics of transcriptome data
Group	Sample	Total reads pairs	Raw base (Gbp)	Clean reads pairs	Clean base (Gbp)	Q20 (%)	Q30 (%)	GC content (%)	Mapped reads (ratio)
0 h	0 h_1	54,818,906	8.22284	54,217,654	8.075896	97.79	92.82	43.84	53,902,603 (98.33%)
	0 h_2	46,258,436	6.93877	45,654,430	6.797735	97.71	92.66	44.79	45,449,554 (98.25%)
	0 h_3	42,542,654	6.381398	42,025,694	6.256925	97.72	92.67	43.64	41,779,964 (98.21%)
6 h	6 h_1	40,823,142	6.123471	40,307,126	5.996493	97.64	92.49	43.20	40,068,524 (98.15%)
	6 h_2	45,477,012	6.821552	44,988,844	6.699526	97.87	93.05	43.40	44,746,038 (98.39%)
	6 h_3	49,706,190	7.455928	49,060,000	7.298976	97.61	92.40	43.40	48,761,185 (98.10%)
24 h	24 h_1	43,798,526	6.569779	43,330,974	6.457019	97.82	92.93	45.42	43,168,849 (98.56%)
	24 h_2	48,075,130	7.211270	47,482,840	7.072451	97.92	93.21	44.86	47,274,065 (98.33%)
	24 h_3	40,140,828	6.021124	39,639,350	5.900049	97.67	92.55	44.22	39,450,816 (98.28%)
3 W	3 W_1	45,315,624	6.797344	44,720,576	6.661071	97.94	93.28	45.14	44,459,169 (98.11%)
	3 W_2	46,550,658	6.982599	46,019,004	6.855014	97.82	92.92	45.43	45,842,953 (98.48%)
	3 W_3	40,937,210	6.140582	40,445,006	6.023025	97.76	92.79	45.42	40,281,855 (98.40%)
6 W	6 W_1	46,755,630	7.013345	46,076,096	6.854929	97.73	92.75	44.50	45,644,029 (97.62%)
	6 W_2	43,961,832	6.594275	43,485,070	6.476005	97.79	92.82	44.44	43,232,826 (98.34%)
	6 W_3	43,247,118	6.487068	42,757,998	6.366416	97.75	92.76	44.12	42,487,453 (98.24%)

## Sheet: Supplementary Table 2
Supplementary Table 2. The genome annotation file of the novel lncRNAs in transcriptome data
Seqid	Source	Type	Start	End	Score	Strand	Phase	Attributes
1	StringTie	gene	446696	448276	.	+	.	gene_id "MSTRG.128" gene_source "StringTie"; gene_biotype "lncRNA";
1	StringTie	transcript	446696	448276	.	+	.	gene_id "MSTRG.128"; transcript_id "MSTRG.128.1"; gene_source "StringTie"; gene_biotype "lncRNA"; transcript_source "StringTie"; transcript_biotype "lncRNA";
1	StringTie	exon	446696	447314	.	+	.	gene_id "MSTRG.128"; transcript_id "MSTRG.128.1"; exon_number "1"; gene_source "StringTie"; gene_biotype "lncRNA"; transcript_source "StringTie"; transcript_biotype "lncRNA"; exon_id "MSTRG.128.1.exon1"
1	StringTie	exon	447778	448071	.	+	.	gene_id "MSTRG.128"; transcript_id "MSTRG.128.1"; exon_number "2"; gene_source "StringTie"; gene_biotype "lncRNA"; transcript_source "StringTie"; transcript_biotype "lncRNA"; exon_id "MSTRG.128.1.exon2"
1	StringTie	exon	448223	448276	.	+	.	gene_id "MSTRG.128"; transcript_id "MSTRG.128.1"; exon_number "3"; gene_source "StringTie"; gene_biotype "lncRNA"; transcript_source "StringTie"; transcript_biotype "lncRNA"; exon_id "MSTRG.128.1.exon3"
1	StringTie	gene	1480112	1480916	.	-	.	gene_id "MSTRG.420" gene_source "StringTie"; gene_biotype "lncRNA";
1	StringTie	transcript	1480112	1480916	.	-	.	gene_id "MSTRG.420"; transcript_id "MSTRG.420.1"; gene_source "StringTie"; gene_biotype "lncRNA"; transcript_source "StringTie"; transcript_biotype "lncRNA";
1	StringTie	exon	1480112	1480566	.	-	.	gene_id "MSTRG.420"; transcript_id "MSTRG.420.1"; exon_number "1"; gene_source "StringTie"; gene_biotype "lncRNA"; transcript_source "StringTie"; transcript_biotype "lncRNA"; exon_id "MSTRG.420.1.exon1"
1	StringTie	exon	1480755	1480916	.	-	.	gene_id "MSTRG.420"; transcript_id "MSTRG.420.1"; exon_number "2"; gene_source "StringTie"; gene_biotype "lncRNA"; transcript_source "StringTie"; transcript_biotype "lncRNA"; exon_id "MSTRG.420.1.exon2"
1	StringTie	gene	1942625	1944949	.	-	.	gene_id "MSTRG.551" gene_source "StringTie"; gene_biotype "lncRNA";
1	StringTie	transcript	1942625	1944949	.	-	.	gene_id "MSTRG.551"; transcript_id "MSTRG.551.1"; gene_source "StringTie"; gene_biotype "lncRNA"; transcript_source "StringTie"; transcript_biotype "lncRNA";
1	StringTie	exon	1942625	1942858	.	-	.	gene_id "MSTRG.551"; transcript_id "MSTRG.551.1"; exon_number "1"; gene_source "StringTie"; gene_biotype "lncRNA"; transcript_source "StringTie"; transcript_biotype "lncRNA"; exon_id "MSTRG.551.1.exon1"
1	StringTie	exon	1942948	1943114	.	-	.	gene_id "MSTRG.551"; transcript_id "MSTRG.551.1"; exon_number "2"; gene_source "StringTie"; gene_biotype "lncRNA"; transcript_source "StringTie"; transcript_biotype "lncRNA"; exon_id "MSTRG.551.1.exon2"
1	StringTie	exon	1943196	1943343	.	-	.	gene_id "MSTRG.551"; transcript_id "MSTRG.551.1"; exon_number "3"; gene_source "StringTie"; gene_biotype "lncRNA"; transcript_source "StringTie"; transcript_biotype "lncRNA"; exon_id "MSTRG.551.1.exon3"
1	StringTie	exon	1943444	1943653	.	-	.	gene_id "MSTRG.551"; transcript_id "MSTRG.551.1"; exon_number "4"; gene_source "StringTie"; gene_biotype "lncRNA"; transcript_source "StringTie"; transcript_biotype "lncRNA"; exon_id "MSTRG.551.1.exon4"
1	StringTie	exon	1943754	1943787	.	-	.	gene_id "MSTRG.551"; transcript_id "MSTRG.551.1"; exon_number "5"; gene_source "StringTie"; gene_biotype "lncRNA"; transcript_source "StringTie"; transcript_biotype "lncRNA"; exon_id "MSTRG.551.1.exon5"
1	StringTie	exon	1943894	1944023	.	-	.	gene_id "MSTRG.551"; transcript_id "MSTRG.551.1"; exon_number "6"; gene_source "StringTie"; gene_biotype "lncRNA"; transcript_source "StringTie"; transcript_biotype "lncRNA"; exon_id "MSTRG.551.1.exon6"
1	StringTie	exon	1944162	1944371	.	-	.	gene_id "MSTRG.551"; transcript_id "MSTRG.551.1"; exon_number "7"; gene_source "StringTie"; gene_biotype "lncRNA"; transcript_source "StringTie"; transcript_biotype "lncRNA"; exon_id "MSTRG.551.1.exon7"
1	StringTie	exon	1944445	1944546	.	-	.	gene_id "MSTRG.551"; transcript_id "MSTRG.551.1"; exon_number "8"; gene_source "StringTie"; gene_biotype "lncRNA"; transcript_source "StringTie"; transcript_biotype "lncRNA"; exon_id "MSTRG.551.1.exon8"
1	StringTie	exon	1944650	1944949	.	-	.	gene_id "MSTRG.551"; transcript_id "MSTRG.551.1"; exon_number "9"; gene_source "StringTie"; gene_biotype "lncRNA"; transcript_source "StringTie"; transcript_biotype "lncRNA"; exon_id "MSTRG.551.1.exon9"
1	StringTie	transcript	1942631	1944949	.	-	.	gene_id "MSTRG.551"; transcript_id "MSTRG.551.2"; gene_source "StringTie"; gene_biotype "lncRNA"; transcript_source "StringTie"; transcript_biotype "lncRNA"; exon_id "MSTRG.551.2.exon"
1	StringTie	exon	1942631	1942858	.	-	.	gene_id "MSTRG.551"; transcript_id "MSTRG.551.2"; exon_number "1"; gene_source "StringTie"; gene_biotype "lncRNA"; transcript_source "StringTie"; transcript_biotype "lncRNA"; exon_id "MSTRG.551.2.exon1"
1	StringTie	exon	1942948	1943114	.	-	.	gene_id "MSTRG.551"; transcript_id "MSTRG.551.2"; exon_number "2"; gene_source "StringTie"; gene_biotype "lncRNA"; transcript_source "StringTie"; transcript_biotype "lncRNA"; exon_id "MSTRG.551.2.exon2"
1	StringTie	exon	1943196	1943343	.	-	.	gene_id "MSTRG.551"; transcript_id "MSTRG.551.2"; exon_number "3"; gene_source "StringTie"; gene_biotype "lncRNA"; transcript_source "StringTie"; transcript_biotype "lncRNA"; exon_id "MSTRG.551.2.exon3"
1	StringTie	exon	1943444	1943653	.	-	.	gene_id "MSTRG.551"; transcript_id "MSTRG.551.2"; exon_number "4"; gene_source "StringTie"; gene_biotype "lncRNA"; transcript_source "StringTie"; transcript_biotype "lncRNA"; exon_id "MSTRG.551.2.exon4"
1	StringTie	exon	1943754	1943790	.	-	.	gene_id "MSTRG.551"; transcript_id "MSTRG.551.2"; exon_number "5"; gene_source "StringTie"; gene_biotype "lncRNA"; transcript_source "StringTie"; transcript_biotype "lncRNA"; exon_id "MSTRG.551.2.exon5"
1	StringTie	exon	1943894	1944023	.	-	.	gene_id "MSTRG.551"; transcript_id "MSTRG.551.2"; exon_number "6"; gene_source "StringTie"; gene_biotype "lncRNA"; transcript_source "StringTie"; transcript_biotype "lncRNA"; exon_id "MSTRG.551.2.exon6"
1	StringTie	exon	1944162	1944371	.	-	.	gene_id "MSTRG.551"; transcript_id "MSTRG.551.2"; exon_number "7"; gene_source "StringTie"; gene_biotype "lncRNA"; transcript_source "StringTie"; transcript_biotype "lncRNA"; exon_id "MSTRG.551.2.exon7"
1	StringTie	exon	1944445	1944546	.	-	.	gene_id "MSTRG.551"; transcript_id "MSTRG.551.2"; exon_number "8"; gene_source "StringTie"; gene_biotype "lncRNA"; transcript_source "StringTie"; transcript_biotype "lncRNA"; exon_id "MSTRG.551.2.exon8"
1	StringTie	exon	1944650	1944949	.	-	.	gene_id "MSTRG.551"; transcript_id "MSTRG.551.2"; exon_number "9"; gene_source "StringTie"; gene_biotype "lncRNA"; transcript_source "StringTie"; transcript_biotype "lncRNA"; exon_id "MSTRG.551.2.exon9"
1	StringTie	transcript	1942634	1944949	.	-	.	gene_id "MSTRG.551"; transcript_id "MSTRG.551.5"; gene_source "StringTie"; gene_biotype "lncRNA"; transcript_source "StringTie"; transcript_biotype "lncRNA"; exon_id "MSTRG.551.5.exon"
1	StringTie	exon	1942634	1942858	.	-	.	gene_id "MSTRG.551"; transcript_id "MSTRG.551.5"; exon_number "1"; gene_source "StringTie"; gene_biotype "lncRNA"; transcript_source "StringTie"; transcript_biotype "lncRNA"; exon_id "MSTRG.551.5.exon1"
1	StringTie	exon	1942948	1943114	.	-	.	gene_id "MSTRG.551"; transcript_id "MSTRG.551.5"; exon_number "2"; gene_source "StringTie"; gene_biotype "lncRNA"; transcript_source "StringTie"; transcript_biotype "lncRNA"; exon_id "MSTRG.551.5.exon2"
1	StringTie	exon	1943196	1943627	.	-	.	gene_id "MSTRG.551"; transcript_id "MSTRG.551.5"; exon_number "3"; gene_source "StringTie"; gene_biotype "lncRNA"; transcript_source "StringTie"; transcript_biotype "lncRNA"; exon_id "MSTRG.551.5.exon3"
1	StringTie	exon	1943754	1943790	.	-	.	gene_id "MSTRG.551"; transcript_id "MSTRG.551.5"; exon_number "4"; gene_source "StringTie"; gene_biotype "lncRNA"; transcript_source "StringTie"; transcript_biotype "lncRNA"; exon_id "MSTRG.551.5.exon4"
1	StringTie	exon	1943894	1944023	.	-	.	gene_id "MSTRG.551"; transcript_id "MSTRG.551.5"; exon_number "5"; gene_source "StringTie"; gene_biotype "lncRNA"; transcript_source "StringTie"; transcript_biotype "lncRNA"; exon_id "MSTRG.551.5.exon5"
1	StringTie	exon	1944162	1944371	.	-	.	gene_id "MSTRG.551"; transcript_id "MSTRG.551.5"; exon_number "6"; gene_source "StringTie"; gene_biotype "lncRNA"; transcript_source "StringTie"; transcript_biotype "lncRNA"; exon_id "MSTRG.551.5.exon6"
1	StringTie	exon	1944445	1944546	.	-	.	gene_id "MSTRG.551"; transcript_id "MSTRG.551.5"; exon_number "7"; gene_source "StringTie"; gene_biotype "lncRNA"; transcript_source "StringTie"; transcript_biotype "lncRNA"; exon_id "MSTRG.551.5.exon7"
1	StringTie	exon	1944650	1944949	.	-	.	gene_id "MSTRG.551"; transcript_id "MSTRG.551.5"; exon_number "8"; gene_source "StringTie"; gene_biotype "lncRNA"; transcript_source "StringTie"; transcript_biotype "lncRNA"; exon_id "MSTRG.551.5.exon8"
1	StringTie	transcript	1942753	1944949	.	-	.	gene_id "MSTRG.551"; transcript_id "MSTRG.551.8"; gene_source "StringTie"; gene_biotype "lncRNA"; transcript_source "StringTie"; transcript_biotype "lncRNA"; exon_id "MSTRG.551.8.exon"
1	StringTie	exon	1942753	1943109	.	-	.	gene_id "MSTRG.551"; transcript_id "MSTRG.551.8"; exon_number "1"; gene_source "StringTie"; gene_biotype "lncRNA"; transcript_source "StringTie"; transcript_biotype "lncRNA"; exon_id "MSTRG.551.8.exon1"
1	StringTie	exon	1943196	1943343	.	-	.	gene_id "MSTRG.551"; transcript_id "MSTRG.551.8"; exon_number "2"; gene_source "StringTie"; gene_biotype "lncRNA"; transcript_source "StringTie"; transcript_biotype "lncRNA"; exon_id "MSTRG.551.8.exon2"
1	StringTie	exon	1943444	1943653	.	-	.	gene_id "MSTRG.551"; transcript_id "MSTRG.551.8"; exon_number "3"; gene_source "StringTie"; gene_biotype "lncRNA"; transcript_source "StringTie"; transcript_biotype "lncRNA"; exon_id "MSTRG.551.8.exon3"
1	StringTie	exon	1943754	1943787	.	-	.	gene_id "MSTRG.551"; transcript_id "MSTRG.551.8"; exon_number "4"; gene_source "StringTie"; gene_biotype "lncRNA"; transcript_source "StringTie"; transcript_biotype "lncRNA"; exon_id "MSTRG.551.8.exon4"
1	StringTie	exon	1943894	1944023	.	-	.	gene_id "MSTRG.551"; transcript_id "MSTRG.551.8"; exon_number "5"; gene_source "StringTie"; gene_biotype "lncRNA"; transcript_source "StringTie"; transcript_biotype "lncRNA"; exon_id "MSTRG.551.8.exon5"
1	StringTie	exon	1944162	1944252	.	-	.	gene_id "MSTRG.551"; transcript_id "MSTRG.551.8"; exon_number "6"; gene_source "StringTie"; gene_biotype "lncRNA"; transcript_source "StringTie"; transcript_biotype "lncRNA"; exon_id "MSTRG.551.8.exon6"
1	StringTie	exon	1944367	1944371	.	-	.	gene_id "MSTRG.551"; transcript_id "MSTRG.551.8"; exon_number "7"; gene_source "StringTie"; gene_biotype "lncRNA"; transcript_source "StringTie"; transcript_biotype "lncRNA"; exon_id "MSTRG.551.8.exon7"
1	StringTie	exon	1944445	1944546	.	-	.	gene_id "MSTRG.551"; transcript_id "MSTRG.551.8"; exon_number "8"; gene_source "StringTie"; gene_biotype "lncRNA"; transcript_source "StringTie"; transcript_biotype "lncRNA"; exon_id "MSTRG.551.8.exon8"
1	StringTie	exon	1944650	1944949	.	-	.	gene_id "MSTRG.551"; transcript_id "MSTRG.551.8"; exon_number "9"; gene_source "StringTie"; gene_biotype "lncRNA"; transcript_source "StringTie"; transcript_biotype "lncRNA"; exon_id "MSTRG.551.8.exon9"
1	StringTie	gene	4480791	4481886	.	+	.	gene_id "MSTRG.1233" gene_source "StringTie"; gene_biotype "lncRNA";
1	StringTie	transcript	4480791	4481886	.	+	.	gene_id "MSTRG.1233"; transcript_id "MSTRG.1233.2"; gene_source "StringTie"; gene_biotype "lncRNA"; transcript_source "StringTie"; transcript_biotype "lncRNA";
1	StringTie	exon	4480791	4481076	.	+	.	gene_id "MSTRG.1233"; transcript_id "MSTRG.1233.2"; exon_number "1"; gene_source "StringTie"; gene_biotype "lncRNA"; transcript_source "StringTie"; transcript_biotype "lncRNA"; exon_id "MSTRG.1233.2.exon1"
1	StringTie	exon	4481604	4481886	.	+	.	gene_id "MSTRG.1233"; transcript_id "MSTRG.1233.2"; exon_number "2"; gene_source "StringTie"; gene_biotype "lncRNA"; transcript_source "StringTie"; transcript_biotype "lncRNA"; exon_id "MSTRG.1233.2.exon2"
1	StringTie	gene	4662573	4663483	.	-	.	gene_id "MSTRG.1270" gene_source "StringTie"; gene_biotype "lncRNA";
1	StringTie	transcript	4662573	4663483	.	-	.	gene_id "MSTRG.1270"; transcript_id "MSTRG.1270.1"; gene_source "StringTie"; gene_biotype "lncRNA"; transcript_source "StringTie"; transcript_biotype "lncRNA";
1	StringTie	exon	4662573	4662979	.	-	.	gene_id "MSTRG.1270"; transcript_id "MSTRG.1270.1"; exon_number "1"; gene_source "StringTie"; gene_biotype "lncRNA"; transcript_source "StringTie"; transcript_biotype "lncRNA"; exon_id "MSTRG.1270.1.exon1"
1	StringTie	exon	4663362	4663483	.	-	.	gene_id "MSTRG.1270"; transcript_id "MSTRG.1270.1"; exon_number "2"; gene_source "StringTie"; gene_biotype "lncRNA"; transcript_source "StringTie"; transcript_biotype "lncRNA"; exon_id "MSTRG.1270.1.exon2"
1	StringTie	gene	6740255	6740975	.	+	.	gene_id "MSTRG.1856" gene_source "StringTie"; gene_biotype "lncRNA";
1	StringTie	transcript	6740255	6740975	.	+	.	gene_id "MSTRG.1856"; transcript_id "MSTRG.1856.1"; gene_source "StringTie"; gene_biotype "lncRNA"; transcript_source "StringTie"; transcript_biotype "lncRNA";
1	StringTie	exon	6740255	6740506	.	+	.	gene_id "MSTRG.1856"; transcript_id "MSTRG.1856.1"; exon_number "1"; gene_source "StringTie"; gene_biotype "lncRNA"; transcript_source "StringTie"; transcript_biotype "lncRNA"; exon_id "MSTRG.1856.1.exon1"
1	StringTie	exon	6740596	6740975	.	+	.	gene_id "MSTRG.1856"; transcript_id "MSTRG.1856.1"; exon_number "2"; gene_source "StringTie"; gene_biotype "lncRNA"; transcript_source "StringTie"; transcript_biotype "lncRNA"; exon_id "MSTRG.1856.1.exon2"
1	StringTie	transcript	6740255	6740975	.	+	.	gene_id "MSTRG.1856"; transcript_id "MSTRG.1856.2"; gene_source "StringTie"; gene_biotype "lncRNA"; transcript_source "StringTie"; transcript_biotype "lncRNA"; exon_id "MSTRG.1856.2.exon"
1	StringTie	exon	6740255	6740506	.	+	.	gene_id "MSTRG.1856"; transcript_id "MSTRG.1856.2"; exon_number "1"; gene_source "StringTie"; gene_biotype "lncRNA"; transcript_source "StringTie"; transcript_biotype "lncRNA"; exon_id "MSTRG.1856.2.exon1"
1	StringTie	exon	6740591	6740975	.	+	.	gene_id "MSTRG.1856"; transcript_id "MSTRG.1856.2"; exon_number "2"; gene_source "StringTie"; gene_biotype "lncRNA"; transcript_source "StringTie"; transcript_biotype "lncRNA"; exon_id "MSTRG.1856.2.exon2"
1	StringTie	gene	8297780	8298472	.	+	.	gene_id "MSTRG.2214" gene_source "StringTie"; gene_biotype "lncRNA";
1	StringTie	transcript	8297780	8298472	.	+	.	gene_id "MSTRG.2214"; transcript_id "MSTRG.2214.1"; gene_source "StringTie"; gene_biotype "lncRNA"; transcript_source "StringTie"; transcript_biotype "lncRNA";
1	StringTie	exon	8297780	8297811	.	+	.	gene_id "MSTRG.2214"; transcript_id "MSTRG.2214.1"; exon_number "1"; gene_source "StringTie"; gene_biotype "lncRNA"; transcript_source "StringTie"; transcript_biotype "lncRNA"; exon_id "MSTRG.2214.1.exon1"
1	StringTie	exon	8297885	8298472	.	+	.	gene_id "MSTRG.2214"; transcript_id "MSTRG.2214.1"; exon_number "2"; gene_source "StringTie"; gene_biotype "lncRNA"; transcript_source "StringTie"; transcript_biotype "lncRNA"; exon_id "MSTRG.2214.1.exon2"
1	StringTie	gene	11453552	11455307	.	+	.	gene_id "MSTRG.2914" gene_source "StringTie"; gene_biotype "lncRNA";
1	StringTie	transcript	11453552	11455307	.	+	.	gene_id "MSTRG.2914"; transcript_id "MSTRG.2914.1"; gene_source "StringTie"; gene_biotype "lncRNA"; transcript_source "StringTie"; transcript_biotype "lncRNA";
1	StringTie	exon	11453552	11453642	.	+	.	gene_id "MSTRG.2914"; transcript_id "MSTRG.2914.1"; exon_number "1"; gene_source "StringTie"; gene_biotype "lncRNA"; transcript_source "StringTie"; transcript_biotype "lncRNA"; exon_id "MSTRG.2914.1.exon1"
1	StringTie	exon	11453714	11455307	.	+	.	gene_id "MSTRG.2914"; transcript_id "MSTRG.2914.1"; exon_number "2"; gene_source "StringTie"; gene_biotype "lncRNA"; transcript_source "StringTie"; transcript_biotype "lncRNA"; exon_id "MSTRG.2914.1.exon2"
1	StringTie	transcript	11453584	11455307	.	+	.	gene_id "MSTRG.2914"; transcript_id "MSTRG.2914.2"; gene_source "StringTie"; gene_biotype "lncRNA"; transcript_source "StringTie"; transcript_biotype "lncRNA"; exon_id "MSTRG.2914.2.exon"
1	StringTie	exon	11453584	11453642	.	+	.	gene_id "MSTRG.2914"; transcript_id "MSTRG.2914.2"; exon_number "1"; gene_source "StringTie"; gene_biotype "lncRNA"; transcript_source "StringTie"; transcript_biotype "lncRNA"; exon_id "MSTRG.2914.2.exon1"
1	StringTie	exon	11453714	11453749	.	+	.	gene_id "MSTRG.2914"; transcript_id "MSTRG.2914.2"; exon_number "2"; gene_source "StringTie"; gene_biotype "lncRNA"; transcript_source "StringTie"; transcript_biotype "lncRNA"; exon_id "MSTRG.2914.2.exon2"
1	StringTie	exon	11454508	11455307	.	+	.	gene_id "MSTRG.2914"; transcript_id "MSTRG.2914.2"; exon_number "3"; gene_source "StringTie"; gene_biotype "lncRNA"; transcript_source "StringTie"; transcript_biotype "lncRNA"; exon_id "MSTRG.2914.2.exon3"
1	StringTie	gene	12229535	12230685	.	-	.	gene_id "MSTRG.3065" gene_source "StringTie"; gene_biotype "lncRNA";
1	StringTie	transcript	12229535	12230685	.	-	.	gene_id "MSTRG.3065"; transcript_id "MSTRG.3065.1"; gene_source "StringTie"; gene_biotype "lncRNA"; transcript_source "StringTie"; transcript_biotype "lncRNA";
1	StringTie	exon	12229535	12230210	.	-	.	gene_id "MSTRG.3065"; transcript_id "MSTRG.3065.1"; exon_number "1"; gene_source "StringTie"; gene_biotype "lncRNA"; transcript_source "StringTie"; transcript_biotype "lncRNA"; exon_id "MSTRG.3065.1.exon1"
1	StringTie	exon	12230338	12230430	.	-	.	gene_id "MSTRG.3065"; transcript_id "MSTRG.3065.1"; exon_number "2"; gene_source "StringTie"; gene_biotype "lncRNA"; transcript_source "StringTie"; transcript_biotype "lncRNA"; exon_id "MSTRG.3065.1.exon2"
1	StringTie	exon	12230511	12230685	.	-	.	gene_id "MSTRG.3065"; transcript_id "MSTRG.3065.1"; exon_number "3"; gene_source "StringTie"; gene_biotype "lncRNA"; transcript_source "StringTie"; transcript_biotype "lncRNA"; exon_id "MSTRG.3065.1.exon3"
1	StringTie	gene	12922818	12924607	.	-	.	gene_id "MSTRG.3150" gene_source "StringTie"; gene_biotype "lncRNA";
1	StringTie	transcript	12922818	12924607	.	-	.	gene_id "MSTRG.3150"; transcript_id "MSTRG.3150.3"; gene_source "StringTie"; gene_biotype "lncRNA"; transcript_source "StringTie"; transcript_biotype "lncRNA";
1	StringTie	exon	12922818	12923488	.	-	.	gene_id "MSTRG.3150"; transcript_id "MSTRG.3150.3"; exon_number "1"; gene_source "StringTie"; gene_biotype "lncRNA"; transcript_source "StringTie"; transcript_biotype "lncRNA"; exon_id "MSTRG.3150.3.exon1"
1	StringTie	exon	12923608	12923746	.	-	.	gene_id "MSTRG.3150"; transcript_id "MSTRG.3150.3"; exon_number "2"; gene_source "StringTie"; gene_biotype "lncRNA"; transcript_source "StringTie"; transcript_biotype "lncRNA"; exon_id "MSTRG.3150.3.exon2"
1	StringTie	exon	12923830	12924607	.	-	.	gene_id "MSTRG.3150"; transcript_id "MSTRG.3150.3"; exon_number "3"; gene_source "StringTie"; gene_biotype "lncRNA"; transcript_source "StringTie"; transcript_biotype "lncRNA"; exon_id "MSTRG.3150.3.exon3"
1	StringTie	gene	13145615	13146869	.	+	.	gene_id "MSTRG.3183" gene_source "StringTie"; gene_biotype "lncRNA";
1	StringTie	transcript	13145615	13146869	.	+	.	gene_id "MSTRG.3183"; transcript_id "MSTRG.3183.1"; gene_source "StringTie"; gene_biotype "lncRNA"; transcript_source "StringTie"; transcript_biotype "lncRNA";
1	StringTie	exon	13145615	13146222	.	+	.	gene_id "MSTRG.3183"; transcript_id "MSTRG.3183.1"; exon_number "1"; gene_source "StringTie"; gene_biotype "lncRNA"; transcript_source "StringTie"; transcript_biotype "lncRNA"; exon_id "MSTRG.3183.1.exon1"
1	StringTie	exon	13146326	13146869	.	+	.	gene_id "MSTRG.3183"; transcript_id "MSTRG.3183.1"; exon_number "2"; gene_source "StringTie"; gene_biotype "lncRNA"; transcript_source "StringTie"; transcript_biotype "lncRNA"; exon_id "MSTRG.3183.1.exon2"
1	StringTie	transcript	13145615	13146869	.	+	.	gene_id "MSTRG.3183"; transcript_id "MSTRG.3183.2"; gene_source "StringTie"; gene_biotype "lncRNA"; transcript_source "StringTie"; transcript_biotype "lncRNA"; exon_id "MSTRG.3183.2.exon"
1	StringTie	exon	13145615	13145881	.	+	.	gene_id "MSTRG.3183"; transcript_id "MSTRG.3183.2"; exon_number "1"; gene_source "StringTie"; gene_biotype "lncRNA"; transcript_source "StringTie"; transcript_biotype "lncRNA"; exon_id "MSTRG.3183.2.exon1"
1	StringTie	exon	13145981	13146222	.	+	.	gene_id "MSTRG.3183"; transcript_id "MSTRG.3183.2"; exon_number "2"; gene_source "StringTie"; gene_biotype "lncRNA"; transcript_source "StringTie"; transcript_biotype "lncRNA"; exon_id "MSTRG.3183.2.exon2"
1	StringTie	exon	13146326	13146869	.	+	.	gene_id "MSTRG.3183"; transcript_id "MSTRG.3183.2"; exon_number "3"; gene_source "StringTie"; gene_biotype "lncRNA"; transcript_source "StringTie"; transcript_biotype "lncRNA"; exon_id "MSTRG.3183.2.exon3"
1	StringTie	gene	16470659	16471983	.	+	.	gene_id "MSTRG.3262" gene_source "StringTie"; gene_biotype "lncRNA";
1	StringTie	transcript	16470659	16471983	.	+	.	gene_id "MSTRG.3262"; transcript_id "MSTRG.3262.1"; gene_source "StringTie"; gene_biotype "lncRNA"; transcript_source "StringTie"; transcript_biotype "lncRNA";
1	StringTie	exon	16470659	16470813	.	+	.	gene_id "MSTRG.3262"; transcript_id "MSTRG.3262.1"; exon_number "1"; gene_source "StringTie"; gene_biotype "lncRNA"; transcript_source "StringTie"; transcript_biotype "lncRNA"; exon_id "MSTRG.3262.1.exon1"
1	StringTie	exon	16470920	16471047	.	+	.	gene_id "MSTRG.3262"; transcript_id "MSTRG.3262.1"; exon_number "2"; gene_source "StringTie"; gene_biotype "lncRNA"; transcript_source "StringTie"; transcript_biotype "lncRNA"; exon_id "MSTRG.3262.1.exon2"
1	StringTie	exon	16471413	16471983	.	+	.	gene_id "MSTRG.3262"; transcript_id "MSTRG.3262.1"; exon_number "3"; gene_source "StringTie"; gene_biotype "lncRNA"; transcript_source "StringTie"; transcript_biotype "lncRNA"; exon_id "MSTRG.3262.1.exon3"
1	StringTie	gene	16637849	16643469	.	-	.	gene_id "MSTRG.3274" gene_source "StringTie"; gene_biotype "lncRNA";
1	StringTie	transcript	16637849	16643469	.	-	.	gene_id "MSTRG.3274"; transcript_id "MSTRG.3274.2"; gene_source "StringTie"; gene_biotype "lncRNA"; transcript_source "StringTie"; transcript_biotype "lncRNA";
1	StringTie	exon	16637849	16638202	.	-	.	gene_id "MSTRG.3274"; transcript_id "MSTRG.3274.2"; exon_number "1"; gene_source "StringTie"; gene_biotype "lncRNA"; transcript_source "StringTie"; transcript_biotype "lncRNA"; exon_id "MSTRG.3274.2.exon1"
1	StringTie	exon	16638582	16638737	.	-	.	gene_id "MSTRG.3274"; transcript_id "MSTRG.3274.2"; exon_number "2"; gene_source "StringTie"; gene_biotype "lncRNA"; transcript_source "StringTie"; transcript_biotype "lncRNA"; exon_id "MSTRG.3274.2.exon2"
1	StringTie	exon	16643238	16643469	.	-	.	gene_id "MSTRG.3274"; transcript_id "MSTRG.3274.2"; exon_number "3"; gene_source "StringTie"; gene_biotype "lncRNA"; transcript_source "StringTie"; transcript_biotype "lncRNA"; exon_id "MSTRG.3274.2.exon3"
1	StringTie	gene	19496513	19497720	.	+	.	gene_id "MSTRG.3795" gene_source "StringTie"; gene_biotype "lncRNA";
1	StringTie	transcript	19496513	19497720	.	+	.	gene_id "MSTRG.3795"; transcript_id "MSTRG.3795.3"; gene_source "StringTie"; gene_biotype "lncRNA"; transcript_source "StringTie"; transcript_biotype "lncRNA";
1	StringTie	exon	19496513	19497029	.	+	.	gene_id "MSTRG.3795"; transcript_id "MSTRG.3795.3"; exon_number "1"; gene_source "StringTie"; gene_biotype "lncRNA"; transcript_source "StringTie"; transcript_biotype "lncRNA"; exon_id "MSTRG.3795.3.exon1"
1	StringTie	exon	19497061	19497720	.	+	.	gene_id "MSTRG.3795"; transcript_id "MSTRG.3795.3"; exon_number "2"; gene_source "StringTie"; gene_biotype "lncRNA"; transcript_source "StringTie"; transcript_biotype "lncRNA"; exon_id "MSTRG.3795.3.exon2"
1	StringTie	gene	23649549	23650246	.	-	.	gene_id "MSTRG.4664" gene_source "StringTie"; gene_biotype "lncRNA";
1	StringTie	transcript	23649549	23650246	.	-	.	gene_id "MSTRG.4664"; transcript_id "MSTRG.4664.1"; gene_source "StringTie"; gene_biotype "lncRNA"; transcript_source "StringTie"; transcript_biotype "lncRNA";
1	StringTie	exon	23649549	23649795	.	-	.	gene_id "MSTRG.4664"; transcript_id "MSTRG.4664.1"; exon_number "1"; gene_source "StringTie"; gene_biotype "lncRNA"; transcript_source "StringTie"; transcript_biotype "lncRNA"; exon_id "MSTRG.4664.1.exon1"
1	StringTie	exon	23650070	23650246	.	-	.	gene_id "MSTRG.4664"; transcript_id "MSTRG.4664.1"; exon_number "2"; gene_source "StringTie"; gene_biotype "lncRNA"; transcript_source "StringTie"; transcript_biotype "lncRNA"; exon_id "MSTRG.4664.1.exon2"
1	StringTie	gene	25119390	25120090	.	+	.	gene_id "MSTRG.4967" gene_source "StringTie"; gene_biotype "lncRNA";
1	StringTie	transcript	25119390	25120090	.	+	.	gene_id "MSTRG.4967"; transcript_id "MSTRG.4967.1"; gene_source "StringTie"; gene_biotype "lncRNA"; transcript_source "StringTie"; transcript_biotype "lncRNA";
1	StringTie	exon	25119390	25119482	.	+	.	gene_id "MSTRG.4967"; transcript_id "MSTRG.4967.1"; exon_number "1"; gene_source "StringTie"; gene_biotype "lncRNA"; transcript_source "StringTie"; transcript_biotype "lncRNA"; exon_id "MSTRG.4967.1.exon1"
1	StringTie	exon	25119579	25119616	.	+	.	gene_id "MSTRG.4967"; transcript_id "MSTRG.4967.1"; exon_number "2"; gene_source "StringTie"; gene_biotype "lncRNA"; transcript_source "StringTie"; transcript_biotype "lncRNA"; exon_id "MSTRG.4967.1.exon2"
1	StringTie	exon	25119701	25120090	.	+	.	gene_id "MSTRG.4967"; transcript_id "MSTRG.4967.1"; exon_number "3"; gene_source "StringTie"; gene_biotype "lncRNA"; transcript_source "StringTie"; transcript_biotype "lncRNA"; exon_id "MSTRG.4967.1.exon3"
1	StringTie	gene	25424488	25425239	.	-	.	gene_id "MSTRG.5033" gene_source "StringTie"; gene_biotype "lncRNA";
1	StringTie	transcript	25424488	25425239	.	-	.	gene_id "MSTRG.5033"; transcript_id "MSTRG.5033.1"; gene_source "StringTie"; gene_biotype "lncRNA"; transcript_source "StringTie"; transcript_biotype "lncRNA";
1	StringTie	exon	25424488	25424911	.	-	.	gene_id "MSTRG.5033"; transcript_id "MSTRG.5033.1"; exon_number "1"; gene_source "StringTie"; gene_biotype "lncRNA"; transcript_source "StringTie"; transcript_biotype "lncRNA"; exon_id "MSTRG.5033.1.exon1"
1	StringTie	exon	25424996	25425239	.	-	.	gene_id "MSTRG.5033"; transcript_id "MSTRG.5033.1"; exon_number "2"; gene_source "StringTie"; gene_biotype "lncRNA"; transcript_source "StringTie"; transcript_biotype "lncRNA"; exon_id "MSTRG.5033.1.exon2"
1	StringTie	transcript	25424488	25425239	.	-	.	gene_id "MSTRG.5033"; transcript_id "MSTRG.5033.2"; gene_source "StringTie"; gene_biotype "lncRNA"; transcript_source "StringTie"; transcript_biotype "lncRNA"; exon_id "MSTRG.5033.2.exon"
1	StringTie	exon	25424488	25424911	.	-	.	gene_id "MSTRG.5033"; transcript_id "MSTRG.5033.2"; exon_number "1"; gene_source "StringTie"; gene_biotype "lncRNA"; transcript_source "StringTie"; transcript_biotype "lncRNA"; exon_id "MSTRG.5033.2.exon1"
1	StringTie	exon	25424985	25425239	.	-	.	gene_id "MSTRG.5033"; transcript_id "MSTRG.5033.2"; exon_number "2"; gene_source "StringTie"; gene_biotype "lncRNA"; transcript_source "StringTie"; transcript_biotype "lncRNA"; exon_id "MSTRG.5033.2.exon2"
1	StringTie	gene	27228159	27228825	.	+	.	gene_id "MSTRG.5480" gene_source "StringTie"; gene_biotype "lncRNA";
1	StringTie	transcript	27228159	27228825	.	+	.	gene_id "MSTRG.5480"; transcript_id "MSTRG.5480.1"; gene_source "StringTie"; gene_biotype "lncRNA"; transcript_source "StringTie"; transcript_biotype "lncRNA";
1	StringTie	exon	27228159	27228561	.	+	.	gene_id "MSTRG.5480"; transcript_id "MSTRG.5480.1"; exon_number "1"; gene_source "StringTie"; gene_biotype "lncRNA"; transcript_source "StringTie"; transcript_biotype "lncRNA"; exon_id "MSTRG.5480.1.exon1"
1	StringTie	exon	27228653	27228825	.	+	.	gene_id "MSTRG.5480"; transcript_id "MSTRG.5480.1"; exon_number "2"; gene_source "StringTie"; gene_biotype "lncRNA"; transcript_source "StringTie"; transcript_biotype "lncRNA"; exon_id "MSTRG.5480.1.exon2"
1	StringTie	gene	28936540	28937270	.	-	.	gene_id "MSTRG.5961" gene_source "StringTie"; gene_biotype "lncRNA";
1	StringTie	transcript	28936540	28937270	.	-	.	gene_id "MSTRG.5961"; transcript_id "MSTRG.5961.1"; gene_source "StringTie"; gene_biotype "lncRNA"; transcript_source "StringTie"; transcript_biotype "lncRNA";
1	StringTie	exon	28936540	28936650	.	-	.	gene_id "MSTRG.5961"; transcript_id "MSTRG.5961.1"; exon_number "1"; gene_source "StringTie"; gene_biotype "lncRNA"; transcript_source "StringTie"; transcript_biotype "lncRNA"; exon_id "MSTRG.5961.1.exon1"
1	StringTie	exon	28936829	28937270	.	-	.	gene_id "MSTRG.5961"; transcript_id "MSTRG.5961.1"; exon_number "2"; gene_source "StringTie"; gene_biotype "lncRNA"; transcript_source "StringTie"; transcript_biotype "lncRNA"; exon_id "MSTRG.5961.1.exon2"
1	StringTie	transcript	28936546	28937270	.	-	.	gene_id "MSTRG.5961"; transcript_id "MSTRG.5961.2"; gene_source "StringTie"; gene_biotype "lncRNA"; transcript_source "StringTie"; transcript_biotype "lncRNA"; exon_id "MSTRG.5961.2.exon"
1	StringTie	exon	28936546	28936726	.	-	.	gene_id "MSTRG.5961"; transcript_id "MSTRG.5961.2"; exon_number "1"; gene_source "StringTie"; gene_biotype "lncRNA"; transcript_source "StringTie"; transcript_biotype "lncRNA"; exon_id "MSTRG.5961.2.exon1"
1	StringTie	exon	28936829	28937270	.	-	.	gene_id "MSTRG.5961"; transcript_id "MSTRG.5961.2"; exon_number "2"; gene_source "StringTie"; gene_biotype "lncRNA"; transcript_source "StringTie"; transcript_biotype "lncRNA"; exon_id "MSTRG.5961.2.exon2"
1	StringTie	gene	29208243	29210200	.	-	.	gene_id "MSTRG.6024" gene_source "StringTie"; gene_biotype "lncRNA";
1	StringTie	transcript	29208243	29210200	.	-	.	gene_id "MSTRG.6024"; transcript_id "MSTRG.6024.1"; gene_source "StringTie"; gene_biotype "lncRNA"; transcript_source "StringTie"; transcript_biotype "lncRNA";
1	StringTie	exon	29208243	29208971	.	-	.	gene_id "MSTRG.6024"; transcript_id "MSTRG.6024.1"; exon_number "1"; gene_source "StringTie"; gene_biotype "lncRNA"; transcript_source "StringTie"; transcript_biotype "lncRNA"; exon_id "MSTRG.6024.1.exon1"
1	StringTie	exon	29209865	29209938	.	-	.	gene_id "MSTRG.6024"; transcript_id "MSTRG.6024.1"; exon_number "2"; gene_source "StringTie"; gene_biotype "lncRNA"; transcript_source "StringTie"; transcript_biotype "lncRNA"; exon_id "MSTRG.6024.1.exon2"
1	StringTie	exon	29210030	29210200	.	-	.	gene_id "MSTRG.6024"; transcript_id "MSTRG.6024.1"; exon_number "3"; gene_source "StringTie"; gene_biotype "lncRNA"; transcript_source "StringTie"; transcript_biotype "lncRNA"; exon_id "MSTRG.6024.1.exon3"
1	StringTie	gene	29740227	29742327	.	-	.	gene_id "MSTRG.6154" gene_source "StringTie"; gene_biotype "lncRNA";
1	StringTie	transcript	29740227	29742327	.	-	.	gene_id "MSTRG.6154"; transcript_id "MSTRG.6154.1"; gene_source "StringTie"; gene_biotype "lncRNA"; transcript_source "StringTie"; transcript_biotype "lncRNA";
1	StringTie	exon	29740227	29740499	.	-	.	gene_id "MSTRG.6154"; transcript_id "MSTRG.6154.1"; exon_number "1"; gene_source "StringTie"; gene_biotype "lncRNA"; transcript_source "StringTie"; transcript_biotype "lncRNA"; exon_id "MSTRG.6154.1.exon1"
1	StringTie	exon	29740901	29742327	.	-	.	gene_id "MSTRG.6154"; transcript_id "MSTRG.6154.1"; exon_number "2"; gene_source "StringTie"; gene_biotype "lncRNA"; transcript_source "StringTie"; transcript_biotype "lncRNA"; exon_id "MSTRG.6154.1.exon2"
2	StringTie	gene	855019	856705	.	+	.	gene_id "MSTRG.6516" gene_source "StringTie"; gene_biotype "lncRNA";
2	StringTie	transcript	855019	856705	.	+	.	gene_id "MSTRG.6516"; transcript_id "MSTRG.6516.5"; gene_source "StringTie"; gene_biotype "lncRNA"; transcript_source "StringTie"; transcript_biotype "lncRNA";
2	StringTie	exon	855019	855432	.	+	.	gene_id "MSTRG.6516"; transcript_id "MSTRG.6516.5"; exon_number "1"; gene_source "StringTie"; gene_biotype "lncRNA"; transcript_source "StringTie"; transcript_biotype "lncRNA"; exon_id "MSTRG.6516.5.exon1"
2	StringTie	exon	855547	856705	.	+	.	gene_id "MSTRG.6516"; transcript_id "MSTRG.6516.5"; exon_number "2"; gene_source "StringTie"; gene_biotype "lncRNA"; transcript_source "StringTie"; transcript_biotype "lncRNA"; exon_id "MSTRG.6516.5.exon2"
2	StringTie	gene	1382320	1383503	.	-	.	gene_id "MSTRG.6605" gene_source "StringTie"; gene_biotype "lncRNA";
2	StringTie	transcript	1382320	1383503	.	-	.	gene_id "MSTRG.6605"; transcript_id "MSTRG.6605.1"; gene_source "StringTie"; gene_biotype "lncRNA"; transcript_source "StringTie"; transcript_biotype "lncRNA";
2	StringTie	exon	1382320	1382857	.	-	.	gene_id "MSTRG.6605"; transcript_id "MSTRG.6605.1"; exon_number "1"; gene_source "StringTie"; gene_biotype "lncRNA"; transcript_source "StringTie"; transcript_biotype "lncRNA"; exon_id "MSTRG.6605.1.exon1"
2	StringTie	exon	1383048	1383503	.	-	.	gene_id "MSTRG.6605"; transcript_id "MSTRG.6605.1"; exon_number "2"; gene_source "StringTie"; gene_biotype "lncRNA"; transcript_source "StringTie"; transcript_biotype "lncRNA"; exon_id "MSTRG.6605.1.exon2"
2	StringTie	gene	1780951	1788699	.	-	.	gene_id "MSTRG.6667" gene_source "StringTie"; gene_biotype "lncRNA";
2	StringTie	transcript	1780951	1788699	.	-	.	gene_id "MSTRG.6667"; transcript_id "MSTRG.6667.1"; gene_source "StringTie"; gene_biotype "lncRNA"; transcript_source "StringTie"; transcript_biotype "lncRNA";
2	StringTie	exon	1780951	1781374	.	-	.	gene_id "MSTRG.6667"; transcript_id "MSTRG.6667.1"; exon_number "1"; gene_source "StringTie"; gene_biotype "lncRNA"; transcript_source "StringTie"; transcript_biotype "lncRNA"; exon_id "MSTRG.6667.1.exon1"
2	StringTie	exon	1788352	1788699	.	-	.	gene_id "MSTRG.6667"; transcript_id "MSTRG.6667.1"; exon_number "2"; gene_source "StringTie"; gene_biotype "lncRNA"; transcript_source "StringTie"; transcript_biotype "lncRNA"; exon_id "MSTRG.6667.1.exon2"
2	StringTie	gene	2087089	2088183	.	-	.	gene_id "MSTRG.6696" gene_source "StringTie"; gene_biotype "lncRNA";
2	StringTie	transcript	2087089	2088183	.	-	.	gene_id "MSTRG.6696"; transcript_id "MSTRG.6696.1"; gene_source "StringTie"; gene_biotype "lncRNA"; transcript_source "StringTie"; transcript_biotype "lncRNA";
2	StringTie	exon	2087089	2087592	.	-	.	gene_id "MSTRG.6696"; transcript_id "MSTRG.6696.1"; exon_number "1"; gene_source "StringTie"; gene_biotype "lncRNA"; transcript_source "StringTie"; transcript_biotype "lncRNA"; exon_id "MSTRG.6696.1.exon1"
2	StringTie	exon	2087921	2088183	.	-	.	gene_id "MSTRG.6696"; transcript_id "MSTRG.6696.1"; exon_number "2"; gene_source "StringTie"; gene_biotype "lncRNA"; transcript_source "StringTie"; transcript_biotype "lncRNA"; exon_id "MSTRG.6696.1.exon2"
2	StringTie	gene	2920927	2922560	.	+	.	gene_id "MSTRG.6746" gene_source "StringTie"; gene_biotype "lncRNA";
2	StringTie	transcript	2920927	2922560	.	+	.	gene_id "MSTRG.6746"; transcript_id "MSTRG.6746.1"; gene_source "StringTie"; gene_biotype "lncRNA"; transcript_source "StringTie"; transcript_biotype "lncRNA";
2	StringTie	exon	2920927	2921128	.	+	.	gene_id "MSTRG.6746"; transcript_id "MSTRG.6746.1"; exon_number "1"; gene_source "StringTie"; gene_biotype "lncRNA"; transcript_source "StringTie"; transcript_biotype "lncRNA"; exon_id "MSTRG.6746.1.exon1"
2	StringTie	exon	2921227	2922560	.	+	.	gene_id "MSTRG.6746"; transcript_id "MSTRG.6746.1"; exon_number "2"; gene_source "StringTie"; gene_biotype "lncRNA"; transcript_source "StringTie"; transcript_biotype "lncRNA"; exon_id "MSTRG.6746.1.exon2"
2	StringTie	gene	4871257	4871926	.	+	.	gene_id "MSTRG.6844" gene_source "StringTie"; gene_biotype "lncRNA";
2	StringTie	transcript	4871257	4871926	.	+	.	gene_id "MSTRG.6844"; transcript_id "MSTRG.6844.2"; gene_source "StringTie"; gene_biotype "lncRNA"; transcript_source "StringTie"; transcript_biotype "lncRNA";
2	StringTie	exon	4871257	4871501	.	+	.	gene_id "MSTRG.6844"; transcript_id "MSTRG.6844.2"; exon_number "1"; gene_source "StringTie"; gene_biotype "lncRNA"; transcript_source "StringTie"; transcript_biotype "lncRNA"; exon_id "MSTRG.6844.2.exon1"
2	StringTie	exon	4871653	4871926	.	+	.	gene_id "MSTRG.6844"; transcript_id "MSTRG.6844.2"; exon_number "2"; gene_source "StringTie"; gene_biotype "lncRNA"; transcript_source "StringTie"; transcript_biotype "lncRNA"; exon_id "MSTRG.6844.2.exon2"
2	StringTie	gene	7269751	7270616	.	+	.	gene_id "MSTRG.7053" gene_source "StringTie"; gene_biotype "lncRNA";
2	StringTie	transcript	7269751	7270616	.	+	.	gene_id "MSTRG.7053"; transcript_id "MSTRG.7053.1"; gene_source "StringTie"; gene_biotype "lncRNA"; transcript_source "StringTie"; transcript_biotype "lncRNA";
2	StringTie	exon	7269751	7269900	.	+	.	gene_id "MSTRG.7053"; transcript_id "MSTRG.7053.1"; exon_number "1"; gene_source "StringTie"; gene_biotype "lncRNA"; transcript_source "StringTie"; transcript_biotype "lncRNA"; exon_id "MSTRG.7053.1.exon1"
2	StringTie	exon	7269986	7270616	.	+	.	gene_id "MSTRG.7053"; transcript_id "MSTRG.7053.1"; exon_number "2"; gene_source "StringTie"; gene_biotype "lncRNA"; transcript_source "StringTie"; transcript_biotype "lncRNA"; exon_id "MSTRG.7053.1.exon2"
2	StringTie	gene	7632288	7634069	.	+	.	gene_id "MSTRG.7131" gene_source "StringTie"; gene_biotype "lncRNA";
2	StringTie	transcript	7632288	7634069	.	+	.	gene_id "MSTRG.7131"; transcript_id "MSTRG.7131.1"; gene_source "StringTie"; gene_biotype "lncRNA"; transcript_source "StringTie"; transcript_biotype "lncRNA";
2	StringTie	exon	7632288	7633010	.	+	.	gene_id "MSTRG.7131"; transcript_id "MSTRG.7131.1"; exon_number "1"; gene_source "StringTie"; gene_biotype "lncRNA"; transcript_source "StringTie"; transcript_biotype "lncRNA"; exon_id "MSTRG.7131.1.exon1"
2	StringTie	exon	7633402	7634069	.	+	.	gene_id "MSTRG.7131"; transcript_id "MSTRG.7131.1"; exon_number "2"; gene_source "StringTie"; gene_biotype "lncRNA"; transcript_source "StringTie"; transcript_biotype "lncRNA"; exon_id "MSTRG.7131.1.exon2"
2	StringTie	gene	8353240	8355943	.	+	.	gene_id "MSTRG.7279" gene_source "StringTie"; gene_biotype "lncRNA";
2	StringTie	transcript	8353240	8355943	.	+	.	gene_id "MSTRG.7279"; transcript_id "MSTRG.7279.1"; gene_source "StringTie"; gene_biotype "lncRNA"; transcript_source "StringTie"; transcript_biotype "lncRNA";
2	StringTie	exon	8353240	8353352	.	+	.	gene_id "MSTRG.7279"; transcript_id "MSTRG.7279.1"; exon_number "1"; gene_source "StringTie"; gene_biotype "lncRNA"; transcript_source "StringTie"; transcript_biotype "lncRNA"; exon_id "MSTRG.7279.1.exon1"
2	StringTie	exon	8353641	8353770	.	+	.	gene_id "MSTRG.7279"; transcript_id "MSTRG.7279.1"; exon_number "2"; gene_source "StringTie"; gene_biotype "lncRNA"; transcript_source "StringTie"; transcript_biotype "lncRNA"; exon_id "MSTRG.7279.1.exon2"
2	StringTie	exon	8353852	8354324	.	+	.	gene_id "MSTRG.7279"; transcript_id "MSTRG.7279.1"; exon_number "3"; gene_source "StringTie"; gene_biotype "lncRNA"; transcript_source "StringTie"; transcript_biotype "lncRNA"; exon_id "MSTRG.7279.1.exon3"
2	StringTie	exon	8354696	8354846	.	+	.	gene_id "MSTRG.7279"; transcript_id "MSTRG.7279.1"; exon_number "4"; gene_source "StringTie"; gene_biotype "lncRNA"; transcript_source "StringTie"; transcript_biotype "lncRNA"; exon_id "MSTRG.7279.1.exon4"
2	StringTie	exon	8355231	8355943	.	+	.	gene_id "MSTRG.7279"; transcript_id "MSTRG.7279.1"; exon_number "5"; gene_source "StringTie"; gene_biotype "lncRNA"; transcript_source "StringTie"; transcript_biotype "lncRNA"; exon_id "MSTRG.7279.1.exon5"
2	StringTie	transcript	8353245	8355943	.	+	.	gene_id "MSTRG.7279"; transcript_id "MSTRG.7279.3"; gene_source "StringTie"; gene_biotype "lncRNA"; transcript_source "StringTie"; transcript_biotype "lncRNA"; exon_id "MSTRG.7279.3.exon"
2	StringTie	exon	8353245	8353352	.	+	.	gene_id "MSTRG.7279"; transcript_id "MSTRG.7279.3"; exon_number "1"; gene_source "StringTie"; gene_biotype "lncRNA"; transcript_source "StringTie"; transcript_biotype "lncRNA"; exon_id "MSTRG.7279.3.exon1"
2	StringTie	exon	8353641	8353770	.	+	.	gene_id "MSTRG.7279"; transcript_id "MSTRG.7279.3"; exon_number "2"; gene_source "StringTie"; gene_biotype "lncRNA"; transcript_source "StringTie"; transcript_biotype "lncRNA"; exon_id "MSTRG.7279.3.exon2"
2	StringTie	exon	8353852	8354324	.	+	.	gene_id "MSTRG.7279"; transcript_id "MSTRG.7279.3"; exon_number "3"; gene_source "StringTie"; gene_biotype "lncRNA"; transcript_source "StringTie"; transcript_biotype "lncRNA"; exon_id "MSTRG.7279.3.exon3"
2	StringTie	exon	8354713	8354846	.	+	.	gene_id "MSTRG.7279"; transcript_id "MSTRG.7279.3"; exon_number "4"; gene_source "StringTie"; gene_biotype "lncRNA"; transcript_source "StringTie"; transcript_biotype "lncRNA"; exon_id "MSTRG.7279.3.exon4"
2	StringTie	exon	8355231	8355943	.	+	.	gene_id "MSTRG.7279"; transcript_id "MSTRG.7279.3"; exon_number "5"; gene_source "StringTie"; gene_biotype "lncRNA"; transcript_source "StringTie"; transcript_biotype "lncRNA"; exon_id "MSTRG.7279.3.exon5"
2	StringTie	gene	9079014	9080403	.	+	.	gene_id "MSTRG.7467" gene_source "StringTie"; gene_biotype "lncRNA";
2	StringTie	transcript	9079014	9080403	.	+	.	gene_id "MSTRG.7467"; transcript_id "MSTRG.7467.1"; gene_source "StringTie"; gene_biotype "lncRNA"; transcript_source "StringTie"; transcript_biotype "lncRNA";
2	StringTie	exon	9079014	9079479	.	+	.	gene_id "MSTRG.7467"; transcript_id "MSTRG.7467.1"; exon_number "1"; gene_source "StringTie"; gene_biotype "lncRNA"; transcript_source "StringTie"; transcript_biotype "lncRNA"; exon_id "MSTRG.7467.1.exon1"
2	StringTie	exon	9080051	9080403	.	+	.	gene_id "MSTRG.7467"; transcript_id "MSTRG.7467.1"; exon_number "2"; gene_source "StringTie"; gene_biotype "lncRNA"; transcript_source "StringTie"; transcript_biotype "lncRNA"; exon_id "MSTRG.7467.1.exon2"
2	StringTie	gene	9652513	9655026	.	+	.	gene_id "MSTRG.7606" gene_source "StringTie"; gene_biotype "lncRNA";
2	StringTie	transcript	9652513	9655026	.	+	.	gene_id "MSTRG.7606"; transcript_id "MSTRG.7606.1"; gene_source "StringTie"; gene_biotype "lncRNA"; transcript_source "StringTie"; transcript_biotype "lncRNA";
2	StringTie	exon	9652513	9653207	.	+	.	gene_id "MSTRG.7606"; transcript_id "MSTRG.7606.1"; exon_number "1"; gene_source "StringTie"; gene_biotype "lncRNA"; transcript_source "StringTie"; transcript_biotype "lncRNA"; exon_id "MSTRG.7606.1.exon1"
2	StringTie	exon	9654785	9655026	.	+	.	gene_id "MSTRG.7606"; transcript_id "MSTRG.7606.1"; exon_number "2"; gene_source "StringTie"; gene_biotype "lncRNA"; transcript_source "StringTie"; transcript_biotype "lncRNA"; exon_id "MSTRG.7606.1.exon2"
2	StringTie	transcript	9652513	9655026	.	+	.	gene_id "MSTRG.7606"; transcript_id "MSTRG.7606.2"; gene_source "StringTie"; gene_biotype "lncRNA"; transcript_source "StringTie"; transcript_biotype "lncRNA"; exon_id "MSTRG.7606.2.exon"
2	StringTie	exon	9652513	9652735	.	+	.	gene_id "MSTRG.7606"; transcript_id "MSTRG.7606.2"; exon_number "1"; gene_source "StringTie"; gene_biotype "lncRNA"; transcript_source "StringTie"; transcript_biotype "lncRNA"; exon_id "MSTRG.7606.2.exon1"
2	StringTie	exon	9653132	9653207	.	+	.	gene_id "MSTRG.7606"; transcript_id "MSTRG.7606.2"; exon_number "2"; gene_source "StringTie"; gene_biotype "lncRNA"; transcript_source "StringTie"; transcript_biotype "lncRNA"; exon_id "MSTRG.7606.2.exon2"
2	StringTie	exon	9654785	9655026	.	+	.	gene_id "MSTRG.7606"; transcript_id "MSTRG.7606.2"; exon_number "3"; gene_source "StringTie"; gene_biotype "lncRNA"; transcript_source "StringTie"; transcript_biotype "lncRNA"; exon_id "MSTRG.7606.2.exon3"
2	StringTie	gene	9713525	9714542	.	-	.	gene_id "MSTRG.7617" gene_source "StringTie"; gene_biotype "lncRNA";
2	StringTie	transcript	9713525	9714542	.	-	.	gene_id "MSTRG.7617"; transcript_id "MSTRG.7617.1"; gene_source "StringTie"; gene_biotype "lncRNA"; transcript_source "StringTie"; transcript_biotype "lncRNA";
2	StringTie	exon	9713525	9714165	.	-	.	gene_id "MSTRG.7617"; transcript_id "MSTRG.7617.1"; exon_number "1"; gene_source "StringTie"; gene_biotype "lncRNA"; transcript_source "StringTie"; transcript_biotype "lncRNA"; exon_id "MSTRG.7617.1.exon1"
2	StringTie	exon	9714253	9714542	.	-	.	gene_id "MSTRG.7617"; transcript_id "MSTRG.7617.1"; exon_number "2"; gene_source "StringTie"; gene_biotype "lncRNA"; transcript_source "StringTie"; transcript_biotype "lncRNA"; exon_id "MSTRG.7617.1.exon2"
2	StringTie	gene	11721480	11722523	.	-	.	gene_id "MSTRG.8037" gene_source "StringTie"; gene_biotype "lncRNA";
2	StringTie	transcript	11721480	11722523	.	-	.	gene_id "MSTRG.8037"; transcript_id "MSTRG.8037.1"; gene_source "StringTie"; gene_biotype "lncRNA"; transcript_source "StringTie"; transcript_biotype "lncRNA";
2	StringTie	exon	11721480	11721728	.	-	.	gene_id "MSTRG.8037"; transcript_id "MSTRG.8037.1"; exon_number "1"; gene_source "StringTie"; gene_biotype "lncRNA"; transcript_source "StringTie"; transcript_biotype "lncRNA"; exon_id "MSTRG.8037.1.exon1"
2	StringTie	exon	11722301	11722523	.	-	.	gene_id "MSTRG.8037"; transcript_id "MSTRG.8037.1"; exon_number "2"; gene_source "StringTie"; gene_biotype "lncRNA"; transcript_source "StringTie"; transcript_biotype "lncRNA"; exon_id "MSTRG.8037.1.exon2"
2	StringTie	gene	13863717	13864710	.	-	.	gene_id "MSTRG.8523" gene_source "StringTie"; gene_biotype "lncRNA";
2	StringTie	transcript	13863717	13864710	.	-	.	gene_id "MSTRG.8523"; transcript_id "MSTRG.8523.6"; gene_source "StringTie"; gene_biotype "lncRNA"; transcript_source "StringTie"; transcript_biotype "lncRNA";
2	StringTie	exon	13863717	13863974	.	-	.	gene_id "MSTRG.8523"; transcript_id "MSTRG.8523.6"; exon_number "1"; gene_source "StringTie"; gene_biotype "lncRNA"; transcript_source "StringTie"; transcript_biotype "lncRNA"; exon_id "MSTRG.8523.6.exon1"
2	StringTie	exon	13864266	13864710	.	-	.	gene_id "MSTRG.8523"; transcript_id "MSTRG.8523.6"; exon_number "2"; gene_source "StringTie"; gene_biotype "lncRNA"; transcript_source "StringTie"; transcript_biotype "lncRNA"; exon_id "MSTRG.8523.6.exon2"
2	StringTie	gene	16539381	16540428	.	-	.	gene_id "MSTRG.9240" gene_source "StringTie"; gene_biotype "lncRNA";
2	StringTie	transcript	16539381	16540428	.	-	.	gene_id "MSTRG.9240"; transcript_id "MSTRG.9240.1"; gene_source "StringTie"; gene_biotype "lncRNA"; transcript_source "StringTie"; transcript_biotype "lncRNA";
2	StringTie	exon	16539381	16539671	.	-	.	gene_id "MSTRG.9240"; transcript_id "MSTRG.9240.1"; exon_number "1"; gene_source "StringTie"; gene_biotype "lncRNA"; transcript_source "StringTie"; transcript_biotype "lncRNA"; exon_id "MSTRG.9240.1.exon1"
2	StringTie	exon	16540240	16540428	.	-	.	gene_id "MSTRG.9240"; transcript_id "MSTRG.9240.1"; exon_number "2"; gene_source "StringTie"; gene_biotype "lncRNA"; transcript_source "StringTie"; transcript_biotype "lncRNA"; exon_id "MSTRG.9240.1.exon2"
2	StringTie	gene	17194719	17195697	.	-	.	gene_id "MSTRG.9413" gene_source "StringTie"; gene_biotype "lncRNA";
2	StringTie	transcript	17194719	17195697	.	-	.	gene_id "MSTRG.9413"; transcript_id "MSTRG.9413.1"; gene_source "StringTie"; gene_biotype "lncRNA"; transcript_source "StringTie"; transcript_biotype "lncRNA";
2	StringTie	exon	17194719	17194896	.	-	.	gene_id "MSTRG.9413"; transcript_id "MSTRG.9413.1"; exon_number "1"; gene_source "StringTie"; gene_biotype "lncRNA"; transcript_source "StringTie"; transcript_biotype "lncRNA"; exon_id "MSTRG.9413.1.exon1"
2	StringTie	exon	17194988	17195697	.	-	.	gene_id "MSTRG.9413"; transcript_id "MSTRG.9413.1"; exon_number "2"; gene_source "StringTie"; gene_biotype "lncRNA"; transcript_source "StringTie"; transcript_biotype "lncRNA"; exon_id "MSTRG.9413.1.exon2"
2	StringTie	gene	17409364	17410192	.	-	.	gene_id "MSTRG.9473" gene_source "StringTie"; gene_biotype "lncRNA";
2	StringTie	transcript	17409364	17410192	.	-	.	gene_id "MSTRG.9473"; transcript_id "MSTRG.9473.1"; gene_source "StringTie"; gene_biotype "lncRNA"; transcript_source "StringTie"; transcript_biotype "lncRNA";
2	StringTie	exon	17409364	17409794	.	-	.	gene_id "MSTRG.9473"; transcript_id "MSTRG.9473.1"; exon_number "1"; gene_source "StringTie"; gene_biotype "lncRNA"; transcript_source "StringTie"; transcript_biotype "lncRNA"; exon_id "MSTRG.9473.1.exon1"
2	StringTie	exon	17410016	17410192	.	-	.	gene_id "MSTRG.9473"; transcript_id "MSTRG.9473.1"; exon_number "2"; gene_source "StringTie"; gene_biotype "lncRNA"; transcript_source "StringTie"; transcript_biotype "lncRNA"; exon_id "MSTRG.9473.1.exon2"
2	StringTie	gene	18072166	18073164	.	-	.	gene_id "MSTRG.9656" gene_source "StringTie"; gene_biotype "lncRNA";
2	StringTie	transcript	18072166	18073164	.	-	.	gene_id "MSTRG.9656"; transcript_id "MSTRG.9656.1"; gene_source "StringTie"; gene_biotype "lncRNA"; transcript_source "StringTie"; transcript_biotype "lncRNA";
2	StringTie	exon	18072166	18072925	.	-	.	gene_id "MSTRG.9656"; transcript_id "MSTRG.9656.1"; exon_number "1"; gene_source "StringTie"; gene_biotype "lncRNA"; transcript_source "StringTie"; transcript_biotype "lncRNA"; exon_id "MSTRG.9656.1.exon1"
2	StringTie	exon	18073101	18073164	.	-	.	gene_id "MSTRG.9656"; transcript_id "MSTRG.9656.1"; exon_number "2"; gene_source "StringTie"; gene_biotype "lncRNA"; transcript_source "StringTie"; transcript_biotype "lncRNA"; exon_id "MSTRG.9656.1.exon2"
2	StringTie	gene	18797728	18799168	.	-	.	gene_id "MSTRG.9841" gene_source "StringTie"; gene_biotype "lncRNA";
2	StringTie	transcript	18797728	18799168	.	-	.	gene_id "MSTRG.9841"; transcript_id "MSTRG.9841.1"; gene_source "StringTie"; gene_biotype "lncRNA"; transcript_source "StringTie"; transcript_biotype "lncRNA";
2	StringTie	exon	18797728	18798462	.	-	.	gene_id "MSTRG.9841"; transcript_id "MSTRG.9841.1"; exon_number "1"; gene_source "StringTie"; gene_biotype "lncRNA"; transcript_source "StringTie"; transcript_biotype "lncRNA"; exon_id "MSTRG.9841.1.exon1"
2	StringTie	exon	18799050	18799168	.	-	.	gene_id "MSTRG.9841"; transcript_id "MSTRG.9841.1"; exon_number "2"; gene_source "StringTie"; gene_biotype "lncRNA"; transcript_source "StringTie"; transcript_biotype "lncRNA"; exon_id "MSTRG.9841.1.exon2"
2	StringTie	gene	18873833	18874543	.	+	.	gene_id "MSTRG.9874" gene_source "StringTie"; gene_biotype "lncRNA";
2	StringTie	transcript	18873833	18874543	.	+	.	gene_id "MSTRG.9874"; transcript_id "MSTRG.9874.1"; gene_source "StringTie"; gene_biotype "lncRNA"; transcript_source "StringTie"; transcript_biotype "lncRNA";
2	StringTie	exon	18873833	18873898	.	+	.	gene_id "MSTRG.9874"; transcript_id "MSTRG.9874.1"; exon_number "1"; gene_source "StringTie"; gene_biotype "lncRNA"; transcript_source "StringTie"; transcript_biotype "lncRNA"; exon_id "MSTRG.9874.1.exon1"
2	StringTie	exon	18873995	18874543	.	+	.	gene_id "MSTRG.9874"; transcript_id "MSTRG.9874.1"; exon_number "2"; gene_source "StringTie"; gene_biotype "lncRNA"; transcript_source "StringTie"; transcript_biotype "lncRNA"; exon_id "MSTRG.9874.1.exon2"
3	StringTie	gene	755234	756436	.	+	.	gene_id "MSTRG.10333" gene_source "StringTie"; gene_biotype "lncRNA";
3	StringTie	transcript	755234	756436	.	+	.	gene_id "MSTRG.10333"; transcript_id "MSTRG.10333.1"; gene_source "StringTie"; gene_biotype "lncRNA"; transcript_source "StringTie"; transcript_biotype "lncRNA";
3	StringTie	exon	755234	755750	.	+	.	gene_id "MSTRG.10333"; transcript_id "MSTRG.10333.1"; exon_number "1"; gene_source "StringTie"; gene_biotype "lncRNA"; transcript_source "StringTie"; transcript_biotype "lncRNA"; exon_id "MSTRG.10333.1.exon1"
3	StringTie	exon	756014	756436	.	+	.	gene_id "MSTRG.10333"; transcript_id "MSTRG.10333.1"; exon_number "2"; gene_source "StringTie"; gene_biotype "lncRNA"; transcript_source "StringTie"; transcript_biotype "lncRNA"; exon_id "MSTRG.10333.1.exon2"
3	StringTie	transcript	755290	756436	.	+	.	gene_id "MSTRG.10333"; transcript_id "MSTRG.10333.2"; gene_source "StringTie"; gene_biotype "lncRNA"; transcript_source "StringTie"; transcript_biotype "lncRNA"; exon_id "MSTRG.10333.2.exon"
3	StringTie	exon	755290	755764	.	+	.	gene_id "MSTRG.10333"; transcript_id "MSTRG.10333.2"; exon_number "1"; gene_source "StringTie"; gene_biotype "lncRNA"; transcript_source "StringTie"; transcript_biotype "lncRNA"; exon_id "MSTRG.10333.2.exon1"
3	StringTie	exon	756014	756436	.	+	.	gene_id "MSTRG.10333"; transcript_id "MSTRG.10333.2"; exon_number "2"; gene_source "StringTie"; gene_biotype "lncRNA"; transcript_source "StringTie"; transcript_biotype "lncRNA"; exon_id "MSTRG.10333.2.exon2"
3	StringTie	gene	872194	873595	.	+	.	gene_id "MSTRG.10369" gene_source "StringTie"; gene_biotype "lncRNA";
3	StringTie	transcript	872194	873595	.	+	.	gene_id "MSTRG.10369"; transcript_id "MSTRG.10369.1"; gene_source "StringTie"; gene_biotype "lncRNA"; transcript_source "StringTie"; transcript_biotype "lncRNA";
3	StringTie	exon	872194	872347	.	+	.	gene_id "MSTRG.10369"; transcript_id "MSTRG.10369.1"; exon_number "1"; gene_source "StringTie"; gene_biotype "lncRNA"; transcript_source "StringTie"; transcript_biotype "lncRNA"; exon_id "MSTRG.10369.1.exon1"
3	StringTie	exon	872907	873595	.	+	.	gene_id "MSTRG.10369"; transcript_id "MSTRG.10369.1"; exon_number "2"; gene_source "StringTie"; gene_biotype "lncRNA"; transcript_source "StringTie"; transcript_biotype "lncRNA"; exon_id "MSTRG.10369.1.exon2"
3	StringTie	gene	990265	991667	.	-	.	gene_id "MSTRG.10399" gene_source "StringTie"; gene_biotype "lncRNA";
3	StringTie	transcript	990265	991667	.	-	.	gene_id "MSTRG.10399"; transcript_id "MSTRG.10399.1"; gene_source "StringTie"; gene_biotype "lncRNA"; transcript_source "StringTie"; transcript_biotype "lncRNA";
3	StringTie	exon	990265	990459	.	-	.	gene_id "MSTRG.10399"; transcript_id "MSTRG.10399.1"; exon_number "1"; gene_source "StringTie"; gene_biotype "lncRNA"; transcript_source "StringTie"; transcript_biotype "lncRNA"; exon_id "MSTRG.10399.1.exon1"
3	StringTie	exon	990564	991667	.	-	.	gene_id "MSTRG.10399"; transcript_id "MSTRG.10399.1"; exon_number "2"; gene_source "StringTie"; gene_biotype "lncRNA"; transcript_source "StringTie"; transcript_biotype "lncRNA"; exon_id "MSTRG.10399.1.exon2"
3	StringTie	gene	3867894	3868908	.	+	.	gene_id "MSTRG.11213" gene_source "StringTie"; gene_biotype "lncRNA";
3	StringTie	transcript	3867894	3868908	.	+	.	gene_id "MSTRG.11213"; transcript_id "MSTRG.11213.1"; gene_source "StringTie"; gene_biotype "lncRNA"; transcript_source "StringTie"; transcript_biotype "lncRNA";
3	StringTie	exon	3867894	3868084	.	+	.	gene_id "MSTRG.11213"; transcript_id "MSTRG.11213.1"; exon_number "1"; gene_source "StringTie"; gene_biotype "lncRNA"; transcript_source "StringTie"; transcript_biotype "lncRNA"; exon_id "MSTRG.11213.1.exon1"
3	StringTie	exon	3868268	3868370	.	+	.	gene_id "MSTRG.11213"; transcript_id "MSTRG.11213.1"; exon_number "2"; gene_source "StringTie"; gene_biotype "lncRNA"; transcript_source "StringTie"; transcript_biotype "lncRNA"; exon_id "MSTRG.11213.1.exon2"
3	StringTie	exon	3868440	3868513	.	+	.	gene_id "MSTRG.11213"; transcript_id "MSTRG.11213.1"; exon_number "3"; gene_source "StringTie"; gene_biotype "lncRNA"; transcript_source "StringTie"; transcript_biotype "lncRNA"; exon_id "MSTRG.11213.1.exon3"
3	StringTie	exon	3868665	3868723	.	+	.	gene_id "MSTRG.11213"; transcript_id "MSTRG.11213.1"; exon_number "4"; gene_source "StringTie"; gene_biotype "lncRNA"; transcript_source "StringTie"; transcript_biotype "lncRNA"; exon_id "MSTRG.11213.1.exon4"
3	StringTie	exon	3868824	3868908	.	+	.	gene_id "MSTRG.11213"; transcript_id "MSTRG.11213.1"; exon_number "5"; gene_source "StringTie"; gene_biotype "lncRNA"; transcript_source "StringTie"; transcript_biotype "lncRNA"; exon_id "MSTRG.11213.1.exon5"
3	StringTie	gene	9417485	9418705	.	-	.	gene_id "MSTRG.12547" gene_source "StringTie"; gene_biotype "lncRNA";
3	StringTie	transcript	9417485	9418705	.	-	.	gene_id "MSTRG.12547"; transcript_id "MSTRG.12547.1"; gene_source "StringTie"; gene_biotype "lncRNA"; transcript_source "StringTie"; transcript_biotype "lncRNA";
3	StringTie	exon	9417485	9417848	.	-	.	gene_id "MSTRG.12547"; transcript_id "MSTRG.12547.1"; exon_number "1"; gene_source "StringTie"; gene_biotype "lncRNA"; transcript_source "StringTie"; transcript_biotype "lncRNA"; exon_id "MSTRG.12547.1.exon1"
3	StringTie	exon	9418582	9418705	.	-	.	gene_id "MSTRG.12547"; transcript_id "MSTRG.12547.1"; exon_number "2"; gene_source "StringTie"; gene_biotype "lncRNA"; transcript_source "StringTie"; transcript_biotype "lncRNA"; exon_id "MSTRG.12547.1.exon2"
3	StringTie	gene	10399806	10401592	.	-	.	gene_id "MSTRG.12766" gene_source "StringTie"; gene_biotype "lncRNA";
3	StringTie	transcript	10399806	10401592	.	-	.	gene_id "MSTRG.12766"; transcript_id "MSTRG.12766.1"; gene_source "StringTie"; gene_biotype "lncRNA"; transcript_source "StringTie"; transcript_biotype "lncRNA";
3	StringTie	exon	10399806	10400402	.	-	.	gene_id "MSTRG.12766"; transcript_id "MSTRG.12766.1"; exon_number "1"; gene_source "StringTie"; gene_biotype "lncRNA"; transcript_source "StringTie"; transcript_biotype "lncRNA"; exon_id "MSTRG.12766.1.exon1"
3	StringTie	exon	10400767	10400894	.	-	.	gene_id "MSTRG.12766"; transcript_id "MSTRG.12766.1"; exon_number "2"; gene_source "StringTie"; gene_biotype "lncRNA"; transcript_source "StringTie"; transcript_biotype "lncRNA"; exon_id "MSTRG.12766.1.exon2"
3	StringTie	exon	10400993	10401057	.	-	.	gene_id "MSTRG.12766"; transcript_id "MSTRG.12766.1"; exon_number "3"; gene_source "StringTie"; gene_biotype "lncRNA"; transcript_source "StringTie"; transcript_biotype "lncRNA"; exon_id "MSTRG.12766.1.exon3"
3	StringTie	exon	10401205	10401592	.	-	.	gene_id "MSTRG.12766"; transcript_id "MSTRG.12766.1"; exon_number "4"; gene_source "StringTie"; gene_biotype "lncRNA"; transcript_source "StringTie"; transcript_biotype "lncRNA"; exon_id "MSTRG.12766.1.exon4"
3	StringTie	gene	11030119	11031093	.	+	.	gene_id "MSTRG.12865" gene_source "StringTie"; gene_biotype "lncRNA";
3	StringTie	transcript	11030119	11031093	.	+	.	gene_id "MSTRG.12865"; transcript_id "MSTRG.12865.1"; gene_source "StringTie"; gene_biotype "lncRNA"; transcript_source "StringTie"; transcript_biotype "lncRNA";
3	StringTie	exon	11030119	11030767	.	+	.	gene_id "MSTRG.12865"; transcript_id "MSTRG.12865.1"; exon_number "1"; gene_source "StringTie"; gene_biotype "lncRNA"; transcript_source "StringTie"; transcript_biotype "lncRNA"; exon_id "MSTRG.12865.1.exon1"
3	StringTie	exon	11031051	11031093	.	+	.	gene_id "MSTRG.12865"; transcript_id "MSTRG.12865.1"; exon_number "2"; gene_source "StringTie"; gene_biotype "lncRNA"; transcript_source "StringTie"; transcript_biotype "lncRNA"; exon_id "MSTRG.12865.1.exon2"
3	StringTie	gene	11105675	11106974	.	-	.	gene_id "MSTRG.12874" gene_source "StringTie"; gene_biotype "lncRNA";
3	StringTie	transcript	11105675	11106974	.	-	.	gene_id "MSTRG.12874"; transcript_id "MSTRG.12874.10"; gene_source "StringTie"; gene_biotype "lncRNA"; transcript_source "StringTie"; transcript_biotype "lncRNA";
3	StringTie	exon	11105675	11106023	.	-	.	gene_id "MSTRG.12874"; transcript_id "MSTRG.12874.10"; exon_number "1"; gene_source "StringTie"; gene_biotype "lncRNA"; transcript_source "StringTie"; transcript_biotype "lncRNA"; exon_id "MSTRG.12874.10.exon1"
3	StringTie	exon	11106926	11106974	.	-	.	gene_id "MSTRG.12874"; transcript_id "MSTRG.12874.10"; exon_number "2"; gene_source "StringTie"; gene_biotype "lncRNA"; transcript_source "StringTie"; transcript_biotype "lncRNA"; exon_id "MSTRG.12874.10.exon2"
3	StringTie	gene	11860063	11861604	.	-	.	gene_id "MSTRG.12925" gene_source "StringTie"; gene_biotype "lncRNA";
3	StringTie	transcript	11860063	11861604	.	-	.	gene_id "MSTRG.12925"; transcript_id "MSTRG.12925.1"; gene_source "StringTie"; gene_biotype "lncRNA"; transcript_source "StringTie"; transcript_biotype "lncRNA";
3	StringTie	exon	11860063	11860917	.	-	.	gene_id "MSTRG.12925"; transcript_id "MSTRG.12925.1"; exon_number "1"; gene_source "StringTie"; gene_biotype "lncRNA"; transcript_source "StringTie"; transcript_biotype "lncRNA"; exon_id "MSTRG.12925.1.exon1"
3	StringTie	exon	11861009	11861133	.	-	.	gene_id "MSTRG.12925"; transcript_id "MSTRG.12925.1"; exon_number "2"; gene_source "StringTie"; gene_biotype "lncRNA"; transcript_source "StringTie"; transcript_biotype "lncRNA"; exon_id "MSTRG.12925.1.exon2"
3	StringTie	exon	11861221	11861351	.	-	.	gene_id "MSTRG.12925"; transcript_id "MSTRG.12925.1"; exon_number "3"; gene_source "StringTie"; gene_biotype "lncRNA"; transcript_source "StringTie"; transcript_biotype "lncRNA"; exon_id "MSTRG.12925.1.exon3"
3	StringTie	exon	11861467	11861604	.	-	.	gene_id "MSTRG.12925"; transcript_id "MSTRG.12925.1"; exon_number "4"; gene_source "StringTie"; gene_biotype "lncRNA"; transcript_source "StringTie"; transcript_biotype "lncRNA"; exon_id "MSTRG.12925.1.exon4"
3	StringTie	transcript	11860629	11861604	.	-	.	gene_id "MSTRG.12925"; transcript_id "MSTRG.12925.2"; gene_source "StringTie"; gene_biotype "lncRNA"; transcript_source "StringTie"; transcript_biotype "lncRNA"; exon_id "MSTRG.12925.2.exon"
3	StringTie	exon	11860629	11860917	.	-	.	gene_id "MSTRG.12925"; transcript_id "MSTRG.12925.2"; exon_number "1"; gene_source "StringTie"; gene_biotype "lncRNA"; transcript_source "StringTie"; transcript_biotype "lncRNA"; exon_id "MSTRG.12925.2.exon1"
3	StringTie	exon	11861009	11861133	.	-	.	gene_id "MSTRG.12925"; transcript_id "MSTRG.12925.2"; exon_number "2"; gene_source "StringTie"; gene_biotype "lncRNA"; transcript_source "StringTie"; transcript_biotype "lncRNA"; exon_id "MSTRG.12925.2.exon2"
3	StringTie	exon	11861221	11861354	.	-	.	gene_id "MSTRG.12925"; transcript_id "MSTRG.12925.2"; exon_number "3"; gene_source "StringTie"; gene_biotype "lncRNA"; transcript_source "StringTie"; transcript_biotype "lncRNA"; exon_id "MSTRG.12925.2.exon3"
3	StringTie	exon	11861467	11861604	.	-	.	gene_id "MSTRG.12925"; transcript_id "MSTRG.12925.2"; exon_number "4"; gene_source "StringTie"; gene_biotype "lncRNA"; transcript_source "StringTie"; transcript_biotype "lncRNA"; exon_id "MSTRG.12925.2.exon4"
3	StringTie	gene	12360761	12364059	.	+	.	gene_id "MSTRG.12939" gene_source "StringTie"; gene_biotype "lncRNA";
3	StringTie	transcript	12360761	12364059	.	+	.	gene_id "MSTRG.12939"; transcript_id "MSTRG.12939.1"; gene_source "StringTie"; gene_biotype "lncRNA"; transcript_source "StringTie"; transcript_biotype "lncRNA";
3	StringTie	exon	12360761	12361016	.	+	.	gene_id "MSTRG.12939"; transcript_id "MSTRG.12939.1"; exon_number "1"; gene_source "StringTie"; gene_biotype "lncRNA"; transcript_source "StringTie"; transcript_biotype "lncRNA"; exon_id "MSTRG.12939.1.exon1"
3	StringTie	exon	12363435	12364059	.	+	.	gene_id "MSTRG.12939"; transcript_id "MSTRG.12939.1"; exon_number "2"; gene_source "StringTie"; gene_biotype "lncRNA"; transcript_source "StringTie"; transcript_biotype "lncRNA"; exon_id "MSTRG.12939.1.exon2"
3	StringTie	gene	12559313	12560050	.	-	.	gene_id "MSTRG.12940" gene_source "StringTie"; gene_biotype "lncRNA";
3	StringTie	transcript	12559313	12560050	.	-	.	gene_id "MSTRG.12940"; transcript_id "MSTRG.12940.1"; gene_source "StringTie"; gene_biotype "lncRNA"; transcript_source "StringTie"; transcript_biotype "lncRNA";
3	StringTie	exon	12559313	12559692	.	-	.	gene_id "MSTRG.12940"; transcript_id "MSTRG.12940.1"; exon_number "1"; gene_source "StringTie"; gene_biotype "lncRNA"; transcript_source "StringTie"; transcript_biotype "lncRNA"; exon_id "MSTRG.12940.1.exon1"
3	StringTie	exon	12559815	12560050	.	-	.	gene_id "MSTRG.12940"; transcript_id "MSTRG.12940.1"; exon_number "2"; gene_source "StringTie"; gene_biotype "lncRNA"; transcript_source "StringTie"; transcript_biotype "lncRNA"; exon_id "MSTRG.12940.1.exon2"
3	StringTie	gene	14238959	14240863	.	+	.	gene_id "MSTRG.12961" gene_source "StringTie"; gene_biotype "lncRNA";
3	StringTie	transcript	14238959	14240863	.	+	.	gene_id "MSTRG.12961"; transcript_id "MSTRG.12961.1"; gene_source "StringTie"; gene_biotype "lncRNA"; transcript_source "StringTie"; transcript_biotype "lncRNA";
3	StringTie	exon	14238959	14239293	.	+	.	gene_id "MSTRG.12961"; transcript_id "MSTRG.12961.1"; exon_number "1"; gene_source "StringTie"; gene_biotype "lncRNA"; transcript_source "StringTie"; transcript_biotype "lncRNA"; exon_id "MSTRG.12961.1.exon1"
3	StringTie	exon	14239390	14239484	.	+	.	gene_id "MSTRG.12961"; transcript_id "MSTRG.12961.1"; exon_number "2"; gene_source "StringTie"; gene_biotype "lncRNA"; transcript_source "StringTie"; transcript_biotype "lncRNA"; exon_id "MSTRG.12961.1.exon2"
3	StringTie	exon	14239907	14239988	.	+	.	gene_id "MSTRG.12961"; transcript_id "MSTRG.12961.1"; exon_number "3"; gene_source "StringTie"; gene_biotype "lncRNA"; transcript_source "StringTie"; transcript_biotype "lncRNA"; exon_id "MSTRG.12961.1.exon3"
3	StringTie	exon	14240307	14240358	.	+	.	gene_id "MSTRG.12961"; transcript_id "MSTRG.12961.1"; exon_number "4"; gene_source "StringTie"; gene_biotype "lncRNA"; transcript_source "StringTie"; transcript_biotype "lncRNA"; exon_id "MSTRG.12961.1.exon4"
3	StringTie	exon	14240578	14240863	.	+	.	gene_id "MSTRG.12961"; transcript_id "MSTRG.12961.1"; exon_number "5"; gene_source "StringTie"; gene_biotype "lncRNA"; transcript_source "StringTie"; transcript_biotype "lncRNA"; exon_id "MSTRG.12961.1.exon5"
3	StringTie	transcript	14238959	14240863	.	+	.	gene_id "MSTRG.12961"; transcript_id "MSTRG.12961.2"; gene_source "StringTie"; gene_biotype "lncRNA"; transcript_source "StringTie"; transcript_biotype "lncRNA"; exon_id "MSTRG.12961.2.exon"
3	StringTie	exon	14238959	14239293	.	+	.	gene_id "MSTRG.12961"; transcript_id "MSTRG.12961.2"; exon_number "1"; gene_source "StringTie"; gene_biotype "lncRNA"; transcript_source "StringTie"; transcript_biotype "lncRNA"; exon_id "MSTRG.12961.2.exon1"
3	StringTie	exon	14239390	14239484	.	+	.	gene_id "MSTRG.12961"; transcript_id "MSTRG.12961.2"; exon_number "2"; gene_source "StringTie"; gene_biotype "lncRNA"; transcript_source "StringTie"; transcript_biotype "lncRNA"; exon_id "MSTRG.12961.2.exon2"
3	StringTie	exon	14239907	14239988	.	+	.	gene_id "MSTRG.12961"; transcript_id "MSTRG.12961.2"; exon_number "3"; gene_source "StringTie"; gene_biotype "lncRNA"; transcript_source "StringTie"; transcript_biotype "lncRNA"; exon_id "MSTRG.12961.2.exon3"
3	StringTie	exon	14240096	14240358	.	+	.	gene_id "MSTRG.12961"; transcript_id "MSTRG.12961.2"; exon_number "4"; gene_source "StringTie"; gene_biotype "lncRNA"; transcript_source "StringTie"; transcript_biotype "lncRNA"; exon_id "MSTRG.12961.2.exon4"
3	StringTie	exon	14240578	14240863	.	+	.	gene_id "MSTRG.12961"; transcript_id "MSTRG.12961.2"; exon_number "5"; gene_source "StringTie"; gene_biotype "lncRNA"; transcript_source "StringTie"; transcript_biotype "lncRNA"; exon_id "MSTRG.12961.2.exon5"
3	StringTie	transcript	14239021	14240863	.	+	.	gene_id "MSTRG.12961"; transcript_id "MSTRG.12961.3"; gene_source "StringTie"; gene_biotype "lncRNA"; transcript_source "StringTie"; transcript_biotype "lncRNA"; exon_id "MSTRG.12961.3.exon"
3	StringTie	exon	14239021	14239293	.	+	.	gene_id "MSTRG.12961"; transcript_id "MSTRG.12961.3"; exon_number "1"; gene_source "StringTie"; gene_biotype "lncRNA"; transcript_source "StringTie"; transcript_biotype "lncRNA"; exon_id "MSTRG.12961.3.exon1"
3	StringTie	exon	14239390	14239484	.	+	.	gene_id "MSTRG.12961"; transcript_id "MSTRG.12961.3"; exon_number "2"; gene_source "StringTie"; gene_biotype "lncRNA"; transcript_source "StringTie"; transcript_biotype "lncRNA"; exon_id "MSTRG.12961.3.exon2"
3	StringTie	exon	14239907	14239964	.	+	.	gene_id "MSTRG.12961"; transcript_id "MSTRG.12961.3"; exon_number "3"; gene_source "StringTie"; gene_biotype "lncRNA"; transcript_source "StringTie"; transcript_biotype "lncRNA"; exon_id "MSTRG.12961.3.exon3"
3	StringTie	exon	14240307	14240358	.	+	.	gene_id "MSTRG.12961"; transcript_id "MSTRG.12961.3"; exon_number "4"; gene_source "StringTie"; gene_biotype "lncRNA"; transcript_source "StringTie"; transcript_biotype "lncRNA"; exon_id "MSTRG.12961.3.exon4"
3	StringTie	exon	14240578	14240863	.	+	.	gene_id "MSTRG.12961"; transcript_id "MSTRG.12961.3"; exon_number "5"; gene_source "StringTie"; gene_biotype "lncRNA"; transcript_source "StringTie"; transcript_biotype "lncRNA"; exon_id "MSTRG.12961.3.exon5"
3	StringTie	gene	14917027	14918671	.	+	.	gene_id "MSTRG.12976" gene_source "StringTie"; gene_biotype "lncRNA";
3	StringTie	transcript	14917027	14918671	.	+	.	gene_id "MSTRG.12976"; transcript_id "MSTRG.12976.1"; gene_source "StringTie"; gene_biotype "lncRNA"; transcript_source "StringTie"; transcript_biotype "lncRNA";
3	StringTie	exon	14917027	14917066	.	+	.	gene_id "MSTRG.12976"; transcript_id "MSTRG.12976.1"; exon_number "1"; gene_source "StringTie"; gene_biotype "lncRNA"; transcript_source "StringTie"; transcript_biotype "lncRNA"; exon_id "MSTRG.12976.1.exon1"
3	StringTie	exon	14917144	14917215	.	+	.	gene_id "MSTRG.12976"; transcript_id "MSTRG.12976.1"; exon_number "2"; gene_source "StringTie"; gene_biotype "lncRNA"; transcript_source "StringTie"; transcript_biotype "lncRNA"; exon_id "MSTRG.12976.1.exon2"
3	StringTie	exon	14917304	14917377	.	+	.	gene_id "MSTRG.12976"; transcript_id "MSTRG.12976.1"; exon_number "3"; gene_source "StringTie"; gene_biotype "lncRNA"; transcript_source "StringTie"; transcript_biotype "lncRNA"; exon_id "MSTRG.12976.1.exon3"
3	StringTie	exon	14917783	14917853	.	+	.	gene_id "MSTRG.12976"; transcript_id "MSTRG.12976.1"; exon_number "4"; gene_source "StringTie"; gene_biotype "lncRNA"; transcript_source "StringTie"; transcript_biotype "lncRNA"; exon_id "MSTRG.12976.1.exon4"
3	StringTie	exon	14918163	14918290	.	+	.	gene_id "MSTRG.12976"; transcript_id "MSTRG.12976.1"; exon_number "5"; gene_source "StringTie"; gene_biotype "lncRNA"; transcript_source "StringTie"; transcript_biotype "lncRNA"; exon_id "MSTRG.12976.1.exon5"
3	StringTie	exon	14918478	14918671	.	+	.	gene_id "MSTRG.12976"; transcript_id "MSTRG.12976.1"; exon_number "6"; gene_source "StringTie"; gene_biotype "lncRNA"; transcript_source "StringTie"; transcript_biotype "lncRNA"; exon_id "MSTRG.12976.1.exon6"
3	StringTie	transcript	14917027	14918671	.	+	.	gene_id "MSTRG.12976"; transcript_id "MSTRG.12976.2"; gene_source "StringTie"; gene_biotype "lncRNA"; transcript_source "StringTie"; transcript_biotype "lncRNA"; exon_id "MSTRG.12976.2.exon"
3	StringTie	exon	14917027	14917066	.	+	.	gene_id "MSTRG.12976"; transcript_id "MSTRG.12976.2"; exon_number "1"; gene_source "StringTie"; gene_biotype "lncRNA"; transcript_source "StringTie"; transcript_biotype "lncRNA"; exon_id "MSTRG.12976.2.exon1"
3	StringTie	exon	14917144	14917215	.	+	.	gene_id "MSTRG.12976"; transcript_id "MSTRG.12976.2"; exon_number "2"; gene_source "StringTie"; gene_biotype "lncRNA"; transcript_source "StringTie"; transcript_biotype "lncRNA"; exon_id "MSTRG.12976.2.exon2"
3	StringTie	exon	14917304	14917377	.	+	.	gene_id "MSTRG.12976"; transcript_id "MSTRG.12976.2"; exon_number "3"; gene_source "StringTie"; gene_biotype "lncRNA"; transcript_source "StringTie"; transcript_biotype "lncRNA"; exon_id "MSTRG.12976.2.exon3"
3	StringTie	exon	14917783	14917853	.	+	.	gene_id "MSTRG.12976"; transcript_id "MSTRG.12976.2"; exon_number "4"; gene_source "StringTie"; gene_biotype "lncRNA"; transcript_source "StringTie"; transcript_biotype "lncRNA"; exon_id "MSTRG.12976.2.exon4"
3	StringTie	exon	14918478	14918671	.	+	.	gene_id "MSTRG.12976"; transcript_id "MSTRG.12976.2"; exon_number "5"; gene_source "StringTie"; gene_biotype "lncRNA"; transcript_source "StringTie"; transcript_biotype "lncRNA"; exon_id "MSTRG.12976.2.exon5"
3	StringTie	transcript	14917054	14918671	.	+	.	gene_id "MSTRG.12976"; transcript_id "MSTRG.12976.3"; gene_source "StringTie"; gene_biotype "lncRNA"; transcript_source "StringTie"; transcript_biotype "lncRNA"; exon_id "MSTRG.12976.3.exon"
3	StringTie	exon	14917054	14917215	.	+	.	gene_id "MSTRG.12976"; transcript_id "MSTRG.12976.3"; exon_number "1"; gene_source "StringTie"; gene_biotype "lncRNA"; transcript_source "StringTie"; transcript_biotype "lncRNA"; exon_id "MSTRG.12976.3.exon1"
3	StringTie	exon	14917304	14917377	.	+	.	gene_id "MSTRG.12976"; transcript_id "MSTRG.12976.3"; exon_number "2"; gene_source "StringTie"; gene_biotype "lncRNA"; transcript_source "StringTie"; transcript_biotype "lncRNA"; exon_id "MSTRG.12976.3.exon2"
3	StringTie	exon	14917783	14917853	.	+	.	gene_id "MSTRG.12976"; transcript_id "MSTRG.12976.3"; exon_number "3"; gene_source "StringTie"; gene_biotype "lncRNA"; transcript_source "StringTie"; transcript_biotype "lncRNA"; exon_id "MSTRG.12976.3.exon3"
3	StringTie	exon	14918163	14918250	.	+	.	gene_id "MSTRG.12976"; transcript_id "MSTRG.12976.3"; exon_number "4"; gene_source "StringTie"; gene_biotype "lncRNA"; transcript_source "StringTie"; transcript_biotype "lncRNA"; exon_id "MSTRG.12976.3.exon4"
3	StringTie	exon	14918478	14918671	.	+	.	gene_id "MSTRG.12976"; transcript_id "MSTRG.12976.3"; exon_number "5"; gene_source "StringTie"; gene_biotype "lncRNA"; transcript_source "StringTie"; transcript_biotype "lncRNA"; exon_id "MSTRG.12976.3.exon5"
3	StringTie	gene	15079006	15080687	.	-	.	gene_id "MSTRG.12982" gene_source "StringTie"; gene_biotype "lncRNA";
3	StringTie	transcript	15079006	15080687	.	-	.	gene_id "MSTRG.12982"; transcript_id "MSTRG.12982.1"; gene_source "StringTie"; gene_biotype "lncRNA"; transcript_source "StringTie"; transcript_biotype "lncRNA";
3	StringTie	exon	15079006	15079476	.	-	.	gene_id "MSTRG.12982"; transcript_id "MSTRG.12982.1"; exon_number "1"; gene_source "StringTie"; gene_biotype "lncRNA"; transcript_source "StringTie"; transcript_biotype "lncRNA"; exon_id "MSTRG.12982.1.exon1"
3	StringTie	exon	15079754	15079813	.	-	.	gene_id "MSTRG.12982"; transcript_id "MSTRG.12982.1"; exon_number "2"; gene_source "StringTie"; gene_biotype "lncRNA"; transcript_source "StringTie"; transcript_biotype "lncRNA"; exon_id "MSTRG.12982.1.exon2"
3	StringTie	exon	15079929	15080204	.	-	.	gene_id "MSTRG.12982"; transcript_id "MSTRG.12982.1"; exon_number "3"; gene_source "StringTie"; gene_biotype "lncRNA"; transcript_source "StringTie"; transcript_biotype "lncRNA"; exon_id "MSTRG.12982.1.exon3"
3	StringTie	exon	15080400	15080687	.	-	.	gene_id "MSTRG.12982"; transcript_id "MSTRG.12982.1"; exon_number "4"; gene_source "StringTie"; gene_biotype "lncRNA"; transcript_source "StringTie"; transcript_biotype "lncRNA"; exon_id "MSTRG.12982.1.exon4"
3	StringTie	gene	17065290	17066575	.	-	.	gene_id "MSTRG.13229" gene_source "StringTie"; gene_biotype "lncRNA";
3	StringTie	transcript	17065290	17066575	.	-	.	gene_id "MSTRG.13229"; transcript_id "MSTRG.13229.1"; gene_source "StringTie"; gene_biotype "lncRNA"; transcript_source "StringTie"; transcript_biotype "lncRNA";
3	StringTie	exon	17065290	17065795	.	-	.	gene_id "MSTRG.13229"; transcript_id "MSTRG.13229.1"; exon_number "1"; gene_source "StringTie"; gene_biotype "lncRNA"; transcript_source "StringTie"; transcript_biotype "lncRNA"; exon_id "MSTRG.13229.1.exon1"
3	StringTie	exon	17065996	17066575	.	-	.	gene_id "MSTRG.13229"; transcript_id "MSTRG.13229.1"; exon_number "2"; gene_source "StringTie"; gene_biotype "lncRNA"; transcript_source "StringTie"; transcript_biotype "lncRNA"; exon_id "MSTRG.13229.1.exon2"
3	StringTie	transcript	17065290	17066575	.	-	.	gene_id "MSTRG.13229"; transcript_id "MSTRG.13229.2"; gene_source "StringTie"; gene_biotype "lncRNA"; transcript_source "StringTie"; transcript_biotype "lncRNA"; exon_id "MSTRG.13229.2.exon"
3	StringTie	exon	17065290	17066067	.	-	.	gene_id "MSTRG.13229"; transcript_id "MSTRG.13229.2"; exon_number "1"; gene_source "StringTie"; gene_biotype "lncRNA"; transcript_source "StringTie"; transcript_biotype "lncRNA"; exon_id "MSTRG.13229.2.exon1"
3	StringTie	exon	17066318	17066575	.	-	.	gene_id "MSTRG.13229"; transcript_id "MSTRG.13229.2"; exon_number "2"; gene_source "StringTie"; gene_biotype "lncRNA"; transcript_source "StringTie"; transcript_biotype "lncRNA"; exon_id "MSTRG.13229.2.exon2"
3	StringTie	transcript	17065290	17066575	.	-	.	gene_id "MSTRG.13229"; transcript_id "MSTRG.13229.3"; gene_source "StringTie"; gene_biotype "lncRNA"; transcript_source "StringTie"; transcript_biotype "lncRNA"; exon_id "MSTRG.13229.3.exon"
3	StringTie	exon	17065290	17065795	.	-	.	gene_id "MSTRG.13229"; transcript_id "MSTRG.13229.3"; exon_number "1"; gene_source "StringTie"; gene_biotype "lncRNA"; transcript_source "StringTie"; transcript_biotype "lncRNA"; exon_id "MSTRG.13229.3.exon1"
3	StringTie	exon	17065996	17066067	.	-	.	gene_id "MSTRG.13229"; transcript_id "MSTRG.13229.3"; exon_number "2"; gene_source "StringTie"; gene_biotype "lncRNA"; transcript_source "StringTie"; transcript_biotype "lncRNA"; exon_id "MSTRG.13229.3.exon2"
3	StringTie	exon	17066318	17066575	.	-	.	gene_id "MSTRG.13229"; transcript_id "MSTRG.13229.3"; exon_number "3"; gene_source "StringTie"; gene_biotype "lncRNA"; transcript_source "StringTie"; transcript_biotype "lncRNA"; exon_id "MSTRG.13229.3.exon3"
3	StringTie	transcript	17065290	17066575	.	-	.	gene_id "MSTRG.13229"; transcript_id "MSTRG.13229.4"; gene_source "StringTie"; gene_biotype "lncRNA"; transcript_source "StringTie"; transcript_biotype "lncRNA"; exon_id "MSTRG.13229.4.exon"
3	StringTie	exon	17065290	17065892	.	-	.	gene_id "MSTRG.13229"; transcript_id "MSTRG.13229.4"; exon_number "1"; gene_source "StringTie"; gene_biotype "lncRNA"; transcript_source "StringTie"; transcript_biotype "lncRNA"; exon_id "MSTRG.13229.4.exon1"
3	StringTie	exon	17065996	17066067	.	-	.	gene_id "MSTRG.13229"; transcript_id "MSTRG.13229.4"; exon_number "2"; gene_source "StringTie"; gene_biotype "lncRNA"; transcript_source "StringTie"; transcript_biotype "lncRNA"; exon_id "MSTRG.13229.4.exon2"
3	StringTie	exon	17066318	17066575	.	-	.	gene_id "MSTRG.13229"; transcript_id "MSTRG.13229.4"; exon_number "3"; gene_source "StringTie"; gene_biotype "lncRNA"; transcript_source "StringTie"; transcript_biotype "lncRNA"; exon_id "MSTRG.13229.4.exon3"
3	StringTie	transcript	17065292	17066575	.	-	.	gene_id "MSTRG.13229"; transcript_id "MSTRG.13229.5"; gene_source "StringTie"; gene_biotype "lncRNA"; transcript_source "StringTie"; transcript_biotype "lncRNA"; exon_id "MSTRG.13229.5.exon"
3	StringTie	exon	17065292	17065892	.	-	.	gene_id "MSTRG.13229"; transcript_id "MSTRG.13229.5"; exon_number "1"; gene_source "StringTie"; gene_biotype "lncRNA"; transcript_source "StringTie"; transcript_biotype "lncRNA"; exon_id "MSTRG.13229.5.exon1"
3	StringTie	exon	17065996	17066575	.	-	.	gene_id "MSTRG.13229"; transcript_id "MSTRG.13229.5"; exon_number "2"; gene_source "StringTie"; gene_biotype "lncRNA"; transcript_source "StringTie"; transcript_biotype "lncRNA"; exon_id "MSTRG.13229.5.exon2"
3	StringTie	gene	20872794	20873914	.	+	.	gene_id "MSTRG.14161" gene_source "StringTie"; gene_biotype "lncRNA";
3	StringTie	transcript	20872794	20873914	.	+	.	gene_id "MSTRG.14161"; transcript_id "MSTRG.14161.1"; gene_source "StringTie"; gene_biotype "lncRNA"; transcript_source "StringTie"; transcript_biotype "lncRNA";
3	StringTie	exon	20872794	20872981	.	+	.	gene_id "MSTRG.14161"; transcript_id "MSTRG.14161.1"; exon_number "1"; gene_source "StringTie"; gene_biotype "lncRNA"; transcript_source "StringTie"; transcript_biotype "lncRNA"; exon_id "MSTRG.14161.1.exon1"
3	StringTie	exon	20873118	20873914	.	+	.	gene_id "MSTRG.14161"; transcript_id "MSTRG.14161.1"; exon_number "2"; gene_source "StringTie"; gene_biotype "lncRNA"; transcript_source "StringTie"; transcript_biotype "lncRNA"; exon_id "MSTRG.14161.1.exon2"
3	StringTie	gene	22174151	22175376	.	-	.	gene_id "MSTRG.14511" gene_source "StringTie"; gene_biotype "lncRNA";
3	StringTie	transcript	22174151	22175376	.	-	.	gene_id "MSTRG.14511"; transcript_id "MSTRG.14511.3"; gene_source "StringTie"; gene_biotype "lncRNA"; transcript_source "StringTie"; transcript_biotype "lncRNA";
3	StringTie	exon	22174151	22174655	.	-	.	gene_id "MSTRG.14511"; transcript_id "MSTRG.14511.3"; exon_number "1"; gene_source "StringTie"; gene_biotype "lncRNA"; transcript_source "StringTie"; transcript_biotype "lncRNA"; exon_id "MSTRG.14511.3.exon1"
3	StringTie	exon	22175214	22175376	.	-	.	gene_id "MSTRG.14511"; transcript_id "MSTRG.14511.3"; exon_number "2"; gene_source "StringTie"; gene_biotype "lncRNA"; transcript_source "StringTie"; transcript_biotype "lncRNA"; exon_id "MSTRG.14511.3.exon2"
3	StringTie	transcript	22174220	22175376	.	-	.	gene_id "MSTRG.14511"; transcript_id "MSTRG.14511.4"; gene_source "StringTie"; gene_biotype "lncRNA"; transcript_source "StringTie"; transcript_biotype "lncRNA"; exon_id "MSTRG.14511.4.exon"
3	StringTie	exon	22174220	22174431	.	-	.	gene_id "MSTRG.14511"; transcript_id "MSTRG.14511.4"; exon_number "1"; gene_source "StringTie"; gene_biotype "lncRNA"; transcript_source "StringTie"; transcript_biotype "lncRNA"; exon_id "MSTRG.14511.4.exon1"
3	StringTie	exon	22174515	22175376	.	-	.	gene_id "MSTRG.14511"; transcript_id "MSTRG.14511.4"; exon_number "2"; gene_source "StringTie"; gene_biotype "lncRNA"; transcript_source "StringTie"; transcript_biotype "lncRNA"; exon_id "MSTRG.14511.4.exon2"
3	StringTie	gene	22365415	22366487	.	-	.	gene_id "MSTRG.14557" gene_source "StringTie"; gene_biotype "lncRNA";
3	StringTie	transcript	22365415	22366487	.	-	.	gene_id "MSTRG.14557"; transcript_id "MSTRG.14557.1"; gene_source "StringTie"; gene_biotype "lncRNA"; transcript_source "StringTie"; transcript_biotype "lncRNA";
3	StringTie	exon	22365415	22365711	.	-	.	gene_id "MSTRG.14557"; transcript_id "MSTRG.14557.1"; exon_number "1"; gene_source "StringTie"; gene_biotype "lncRNA"; transcript_source "StringTie"; transcript_biotype "lncRNA"; exon_id "MSTRG.14557.1.exon1"
3	StringTie	exon	22365861	22366487	.	-	.	gene_id "MSTRG.14557"; transcript_id "MSTRG.14557.1"; exon_number "2"; gene_source "StringTie"; gene_biotype "lncRNA"; transcript_source "StringTie"; transcript_biotype "lncRNA"; exon_id "MSTRG.14557.1.exon2"
3	StringTie	transcript	22365415	22366487	.	-	.	gene_id "MSTRG.14557"; transcript_id "MSTRG.14557.2"; gene_source "StringTie"; gene_biotype "lncRNA"; transcript_source "StringTie"; transcript_biotype "lncRNA"; exon_id "MSTRG.14557.2.exon"
3	StringTie	exon	22365415	22365706	.	-	.	gene_id "MSTRG.14557"; transcript_id "MSTRG.14557.2"; exon_number "1"; gene_source "StringTie"; gene_biotype "lncRNA"; transcript_source "StringTie"; transcript_biotype "lncRNA"; exon_id "MSTRG.14557.2.exon1"
3	StringTie	exon	22365861	22366487	.	-	.	gene_id "MSTRG.14557"; transcript_id "MSTRG.14557.2"; exon_number "2"; gene_source "StringTie"; gene_biotype "lncRNA"; transcript_source "StringTie"; transcript_biotype "lncRNA"; exon_id "MSTRG.14557.2.exon2"
4	StringTie	gene	667032	674203	.	+	.	gene_id "MSTRG.15029" gene_source "StringTie"; gene_biotype "lncRNA";
4	StringTie	transcript	667032	674203	.	+	.	gene_id "MSTRG.15029"; transcript_id "MSTRG.15029.1"; gene_source "StringTie"; gene_biotype "lncRNA"; transcript_source "StringTie"; transcript_biotype "lncRNA";
4	StringTie	exon	667032	667143	.	+	.	gene_id "MSTRG.15029"; transcript_id "MSTRG.15029.1"; exon_number "1"; gene_source "StringTie"; gene_biotype "lncRNA"; transcript_source "StringTie"; transcript_biotype "lncRNA"; exon_id "MSTRG.15029.1.exon1"
4	StringTie	exon	673903	674203	.	+	.	gene_id "MSTRG.15029"; transcript_id "MSTRG.15029.1"; exon_number "2"; gene_source "StringTie"; gene_biotype "lncRNA"; transcript_source "StringTie"; transcript_biotype "lncRNA"; exon_id "MSTRG.15029.1.exon2"
4	StringTie	gene	2375511	2376390	.	-	.	gene_id "MSTRG.15305" gene_source "StringTie"; gene_biotype "lncRNA";
4	StringTie	transcript	2375511	2376390	.	-	.	gene_id "MSTRG.15305"; transcript_id "MSTRG.15305.1"; gene_source "StringTie"; gene_biotype "lncRNA"; transcript_source "StringTie"; transcript_biotype "lncRNA";
4	StringTie	exon	2375511	2375978	.	-	.	gene_id "MSTRG.15305"; transcript_id "MSTRG.15305.1"; exon_number "1"; gene_source "StringTie"; gene_biotype "lncRNA"; transcript_source "StringTie"; transcript_biotype "lncRNA"; exon_id "MSTRG.15305.1.exon1"
4	StringTie	exon	2376115	2376390	.	-	.	gene_id "MSTRG.15305"; transcript_id "MSTRG.15305.1"; exon_number "2"; gene_source "StringTie"; gene_biotype "lncRNA"; transcript_source "StringTie"; transcript_biotype "lncRNA"; exon_id "MSTRG.15305.1.exon2"
4	StringTie	gene	6777126	6777691	.	-	.	gene_id "MSTRG.15661" gene_source "StringTie"; gene_biotype "lncRNA";
4	StringTie	transcript	6777126	6777691	.	-	.	gene_id "MSTRG.15661"; transcript_id "MSTRG.15661.1"; gene_source "StringTie"; gene_biotype "lncRNA"; transcript_source "StringTie"; transcript_biotype "lncRNA";
4	StringTie	exon	6777126	6777355	.	-	.	gene_id "MSTRG.15661"; transcript_id "MSTRG.15661.1"; exon_number "1"; gene_source "StringTie"; gene_biotype "lncRNA"; transcript_source "StringTie"; transcript_biotype "lncRNA"; exon_id "MSTRG.15661.1.exon1"
4	StringTie	exon	6777545	6777691	.	-	.	gene_id "MSTRG.15661"; transcript_id "MSTRG.15661.1"; exon_number "2"; gene_source "StringTie"; gene_biotype "lncRNA"; transcript_source "StringTie"; transcript_biotype "lncRNA"; exon_id "MSTRG.15661.1.exon2"
4	StringTie	gene	13020018	13021726	.	+	.	gene_id "MSTRG.17059" gene_source "StringTie"; gene_biotype "lncRNA";
4	StringTie	transcript	13020018	13021726	.	+	.	gene_id "MSTRG.17059"; transcript_id "MSTRG.17059.1"; gene_source "StringTie"; gene_biotype "lncRNA"; transcript_source "StringTie"; transcript_biotype "lncRNA";
4	StringTie	exon	13020018	13020447	.	+	.	gene_id "MSTRG.17059"; transcript_id "MSTRG.17059.1"; exon_number "1"; gene_source "StringTie"; gene_biotype "lncRNA"; transcript_source "StringTie"; transcript_biotype "lncRNA"; exon_id "MSTRG.17059.1.exon1"
4	StringTie	exon	13021169	13021726	.	+	.	gene_id "MSTRG.17059"; transcript_id "MSTRG.17059.1"; exon_number "2"; gene_source "StringTie"; gene_biotype "lncRNA"; transcript_source "StringTie"; transcript_biotype "lncRNA"; exon_id "MSTRG.17059.1.exon2"
4	StringTie	gene	14578167	14579363	.	-	.	gene_id "MSTRG.17481" gene_source "StringTie"; gene_biotype "lncRNA";
4	StringTie	transcript	14578167	14579363	.	-	.	gene_id "MSTRG.17481"; transcript_id "MSTRG.17481.1"; gene_source "StringTie"; gene_biotype "lncRNA"; transcript_source "StringTie"; transcript_biotype "lncRNA";
4	StringTie	exon	14578167	14578737	.	-	.	gene_id "MSTRG.17481"; transcript_id "MSTRG.17481.1"; exon_number "1"; gene_source "StringTie"; gene_biotype "lncRNA"; transcript_source "StringTie"; transcript_biotype "lncRNA"; exon_id "MSTRG.17481.1.exon1"
4	StringTie	exon	14579318	14579363	.	-	.	gene_id "MSTRG.17481"; transcript_id "MSTRG.17481.1"; exon_number "2"; gene_source "StringTie"; gene_biotype "lncRNA"; transcript_source "StringTie"; transcript_biotype "lncRNA"; exon_id "MSTRG.17481.1.exon2"
4	StringTie	gene	14917017	14917709	.	-	.	gene_id "MSTRG.17557" gene_source "StringTie"; gene_biotype "lncRNA";
4	StringTie	transcript	14917017	14917709	.	-	.	gene_id "MSTRG.17557"; transcript_id "MSTRG.17557.1"; gene_source "StringTie"; gene_biotype "lncRNA"; transcript_source "StringTie"; transcript_biotype "lncRNA";
4	StringTie	exon	14917017	14917376	.	-	.	gene_id "MSTRG.17557"; transcript_id "MSTRG.17557.1"; exon_number "1"; gene_source "StringTie"; gene_biotype "lncRNA"; transcript_source "StringTie"; transcript_biotype "lncRNA"; exon_id "MSTRG.17557.1.exon1"
4	StringTie	exon	14917521	14917709	.	-	.	gene_id "MSTRG.17557"; transcript_id "MSTRG.17557.1"; exon_number "2"; gene_source "StringTie"; gene_biotype "lncRNA"; transcript_source "StringTie"; transcript_biotype "lncRNA"; exon_id "MSTRG.17557.1.exon2"
5	StringTie	gene	1341806	1343563	.	-	.	gene_id "MSTRG.18887" gene_source "StringTie"; gene_biotype "lncRNA";
5	StringTie	transcript	1341806	1343563	.	-	.	gene_id "MSTRG.18887"; transcript_id "MSTRG.18887.1"; gene_source "StringTie"; gene_biotype "lncRNA"; transcript_source "StringTie"; transcript_biotype "lncRNA";
5	StringTie	exon	1341806	1342046	.	-	.	gene_id "MSTRG.18887"; transcript_id "MSTRG.18887.1"; exon_number "1"; gene_source "StringTie"; gene_biotype "lncRNA"; transcript_source "StringTie"; transcript_biotype "lncRNA"; exon_id "MSTRG.18887.1.exon1"
5	StringTie	exon	1342315	1342938	.	-	.	gene_id "MSTRG.18887"; transcript_id "MSTRG.18887.1"; exon_number "2"; gene_source "StringTie"; gene_biotype "lncRNA"; transcript_source "StringTie"; transcript_biotype "lncRNA"; exon_id "MSTRG.18887.1.exon2"
5	StringTie	exon	1343268	1343563	.	-	.	gene_id "MSTRG.18887"; transcript_id "MSTRG.18887.1"; exon_number "3"; gene_source "StringTie"; gene_biotype "lncRNA"; transcript_source "StringTie"; transcript_biotype "lncRNA"; exon_id "MSTRG.18887.1.exon3"
5	StringTie	gene	1420641	1422593	.	-	.	gene_id "MSTRG.18920" gene_source "StringTie"; gene_biotype "lncRNA";
5	StringTie	transcript	1420641	1422593	.	-	.	gene_id "MSTRG.18920"; transcript_id "MSTRG.18920.1"; gene_source "StringTie"; gene_biotype "lncRNA"; transcript_source "StringTie"; transcript_biotype "lncRNA";
5	StringTie	exon	1420641	1421093	.	-	.	gene_id "MSTRG.18920"; transcript_id "MSTRG.18920.1"; exon_number "1"; gene_source "StringTie"; gene_biotype "lncRNA"; transcript_source "StringTie"; transcript_biotype "lncRNA"; exon_id "MSTRG.18920.1.exon1"
5	StringTie	exon	1421185	1421397	.	-	.	gene_id "MSTRG.18920"; transcript_id "MSTRG.18920.1"; exon_number "2"; gene_source "StringTie"; gene_biotype "lncRNA"; transcript_source "StringTie"; transcript_biotype "lncRNA"; exon_id "MSTRG.18920.1.exon2"
5	StringTie	exon	1421598	1421672	.	-	.	gene_id "MSTRG.18920"; transcript_id "MSTRG.18920.1"; exon_number "3"; gene_source "StringTie"; gene_biotype "lncRNA"; transcript_source "StringTie"; transcript_biotype "lncRNA"; exon_id "MSTRG.18920.1.exon3"
5	StringTie	exon	1422291	1422593	.	-	.	gene_id "MSTRG.18920"; transcript_id "MSTRG.18920.1"; exon_number "4"; gene_source "StringTie"; gene_biotype "lncRNA"; transcript_source "StringTie"; transcript_biotype "lncRNA"; exon_id "MSTRG.18920.1.exon4"
5	StringTie	transcript	1420653	1422593	.	-	.	gene_id "MSTRG.18920"; transcript_id "MSTRG.18920.4"; gene_source "StringTie"; gene_biotype "lncRNA"; transcript_source "StringTie"; transcript_biotype "lncRNA"; exon_id "MSTRG.18920.4.exon"
5	StringTie	exon	1420653	1421093	.	-	.	gene_id "MSTRG.18920"; transcript_id "MSTRG.18920.4"; exon_number "1"; gene_source "StringTie"; gene_biotype "lncRNA"; transcript_source "StringTie"; transcript_biotype "lncRNA"; exon_id "MSTRG.18920.4.exon1"
5	StringTie	exon	1421185	1421397	.	-	.	gene_id "MSTRG.18920"; transcript_id "MSTRG.18920.4"; exon_number "2"; gene_source "StringTie"; gene_biotype "lncRNA"; transcript_source "StringTie"; transcript_biotype "lncRNA"; exon_id "MSTRG.18920.4.exon2"
5	StringTie	exon	1421598	1421672	.	-	.	gene_id "MSTRG.18920"; transcript_id "MSTRG.18920.4"; exon_number "3"; gene_source "StringTie"; gene_biotype "lncRNA"; transcript_source "StringTie"; transcript_biotype "lncRNA"; exon_id "MSTRG.18920.4.exon3"
5	StringTie	exon	1421771	1422593	.	-	.	gene_id "MSTRG.18920"; transcript_id "MSTRG.18920.4"; exon_number "4"; gene_source "StringTie"; gene_biotype "lncRNA"; transcript_source "StringTie"; transcript_biotype "lncRNA"; exon_id "MSTRG.18920.4.exon4"
5	StringTie	transcript	1420711	1422593	.	-	.	gene_id "MSTRG.18920"; transcript_id "MSTRG.18920.10"; gene_source "StringTie"; gene_biotype "lncRNA"; transcript_source "StringTie"; transcript_biotype "lncRNA"; exon_id "MSTRG.18920.10.exon"
5	StringTie	exon	1420711	1421093	.	-	.	gene_id "MSTRG.18920"; transcript_id "MSTRG.18920.10"; exon_number "1"; gene_source "StringTie"; gene_biotype "lncRNA"; transcript_source "StringTie"; transcript_biotype "lncRNA"; exon_id "MSTRG.18920.10.exon1"
5	StringTie	exon	1421185	1421390	.	-	.	gene_id "MSTRG.18920"; transcript_id "MSTRG.18920.10"; exon_number "2"; gene_source "StringTie"; gene_biotype "lncRNA"; transcript_source "StringTie"; transcript_biotype "lncRNA"; exon_id "MSTRG.18920.10.exon2"
5	StringTie	exon	1421598	1421672	.	-	.	gene_id "MSTRG.18920"; transcript_id "MSTRG.18920.10"; exon_number "3"; gene_source "StringTie"; gene_biotype "lncRNA"; transcript_source "StringTie"; transcript_biotype "lncRNA"; exon_id "MSTRG.18920.10.exon3"
5	StringTie	exon	1422291	1422593	.	-	.	gene_id "MSTRG.18920"; transcript_id "MSTRG.18920.10"; exon_number "4"; gene_source "StringTie"; gene_biotype "lncRNA"; transcript_source "StringTie"; transcript_biotype "lncRNA"; exon_id "MSTRG.18920.10.exon4"
5	StringTie	gene	1617757	1620079	.	-	.	gene_id "MSTRG.18971" gene_source "StringTie"; gene_biotype "lncRNA";
5	StringTie	transcript	1617757	1620079	.	-	.	gene_id "MSTRG.18971"; transcript_id "MSTRG.18971.1"; gene_source "StringTie"; gene_biotype "lncRNA"; transcript_source "StringTie"; transcript_biotype "lncRNA";
5	StringTie	exon	1617757	1618798	.	-	.	gene_id "MSTRG.18971"; transcript_id "MSTRG.18971.1"; exon_number "1"; gene_source "StringTie"; gene_biotype "lncRNA"; transcript_source "StringTie"; transcript_biotype "lncRNA"; exon_id "MSTRG.18971.1.exon1"
5	StringTie	exon	1618893	1618939	.	-	.	gene_id "MSTRG.18971"; transcript_id "MSTRG.18971.1"; exon_number "2"; gene_source "StringTie"; gene_biotype "lncRNA"; transcript_source "StringTie"; transcript_biotype "lncRNA"; exon_id "MSTRG.18971.1.exon2"
5	StringTie	exon	1619384	1620079	.	-	.	gene_id "MSTRG.18971"; transcript_id "MSTRG.18971.1"; exon_number "3"; gene_source "StringTie"; gene_biotype "lncRNA"; transcript_source "StringTie"; transcript_biotype "lncRNA"; exon_id "MSTRG.18971.1.exon3"
5	StringTie	gene	2634026	2635695	.	-	.	gene_id "MSTRG.19226" gene_source "StringTie"; gene_biotype "lncRNA";
5	StringTie	transcript	2634026	2635695	.	-	.	gene_id "MSTRG.19226"; transcript_id "MSTRG.19226.13"; gene_source "StringTie"; gene_biotype "lncRNA"; transcript_source "StringTie"; transcript_biotype "lncRNA";
5	StringTie	exon	2634026	2634391	.	-	.	gene_id "MSTRG.19226"; transcript_id "MSTRG.19226.13"; exon_number "1"; gene_source "StringTie"; gene_biotype "lncRNA"; transcript_source "StringTie"; transcript_biotype "lncRNA"; exon_id "MSTRG.19226.13.exon1"
5	StringTie	exon	2634477	2634872	.	-	.	gene_id "MSTRG.19226"; transcript_id "MSTRG.19226.13"; exon_number "2"; gene_source "StringTie"; gene_biotype "lncRNA"; transcript_source "StringTie"; transcript_biotype "lncRNA"; exon_id "MSTRG.19226.13.exon2"
5	StringTie	exon	2634974	2635695	.	-	.	gene_id "MSTRG.19226"; transcript_id "MSTRG.19226.13"; exon_number "3"; gene_source "StringTie"; gene_biotype "lncRNA"; transcript_source "StringTie"; transcript_biotype "lncRNA"; exon_id "MSTRG.19226.13.exon3"
5	StringTie	gene	4002177	4002683	.	+	.	gene_id "MSTRG.19595" gene_source "StringTie"; gene_biotype "lncRNA";
5	StringTie	transcript	4002177	4002683	.	+	.	gene_id "MSTRG.19595"; transcript_id "MSTRG.19595.1"; gene_source "StringTie"; gene_biotype "lncRNA"; transcript_source "StringTie"; transcript_biotype "lncRNA";
5	StringTie	exon	4002177	4002542	.	+	.	gene_id "MSTRG.19595"; transcript_id "MSTRG.19595.1"; exon_number "1"; gene_source "StringTie"; gene_biotype "lncRNA"; transcript_source "StringTie"; transcript_biotype "lncRNA"; exon_id "MSTRG.19595.1.exon1"
5	StringTie	exon	4002634	4002683	.	+	.	gene_id "MSTRG.19595"; transcript_id "MSTRG.19595.1"; exon_number "2"; gene_source "StringTie"; gene_biotype "lncRNA"; transcript_source "StringTie"; transcript_biotype "lncRNA"; exon_id "MSTRG.19595.1.exon2"
5	StringTie	gene	4545681	4547648	.	-	.	gene_id "MSTRG.19736" gene_source "StringTie"; gene_biotype "lncRNA";
5	StringTie	transcript	4545681	4547648	.	-	.	gene_id "MSTRG.19736"; transcript_id "MSTRG.19736.2"; gene_source "StringTie"; gene_biotype "lncRNA"; transcript_source "StringTie"; transcript_biotype "lncRNA";
5	StringTie	exon	4545681	4546027	.	-	.	gene_id "MSTRG.19736"; transcript_id "MSTRG.19736.2"; exon_number "1"; gene_source "StringTie"; gene_biotype "lncRNA"; transcript_source "StringTie"; transcript_biotype "lncRNA"; exon_id "MSTRG.19736.2.exon1"
5	StringTie	exon	4546305	4546387	.	-	.	gene_id "MSTRG.19736"; transcript_id "MSTRG.19736.2"; exon_number "2"; gene_source "StringTie"; gene_biotype "lncRNA"; transcript_source "StringTie"; transcript_biotype "lncRNA"; exon_id "MSTRG.19736.2.exon2"
5	StringTie	exon	4546926	4547145	.	-	.	gene_id "MSTRG.19736"; transcript_id "MSTRG.19736.2"; exon_number "3"; gene_source "StringTie"; gene_biotype "lncRNA"; transcript_source "StringTie"; transcript_biotype "lncRNA"; exon_id "MSTRG.19736.2.exon3"
5	StringTie	exon	4547288	4547450	.	-	.	gene_id "MSTRG.19736"; transcript_id "MSTRG.19736.2"; exon_number "4"; gene_source "StringTie"; gene_biotype "lncRNA"; transcript_source "StringTie"; transcript_biotype "lncRNA"; exon_id "MSTRG.19736.2.exon4"
5	StringTie	exon	4547546	4547648	.	-	.	gene_id "MSTRG.19736"; transcript_id "MSTRG.19736.2"; exon_number "5"; gene_source "StringTie"; gene_biotype "lncRNA"; transcript_source "StringTie"; transcript_biotype "lncRNA"; exon_id "MSTRG.19736.2.exon5"
5	StringTie	transcript	4545686	4547648	.	-	.	gene_id "MSTRG.19736"; transcript_id "MSTRG.19736.4"; gene_source "StringTie"; gene_biotype "lncRNA"; transcript_source "StringTie"; transcript_biotype "lncRNA"; exon_id "MSTRG.19736.4.exon"
5	StringTie	exon	4545686	4546027	.	-	.	gene_id "MSTRG.19736"; transcript_id "MSTRG.19736.4"; exon_number "1"; gene_source "StringTie"; gene_biotype "lncRNA"; transcript_source "StringTie"; transcript_biotype "lncRNA"; exon_id "MSTRG.19736.4.exon1"
5	StringTie	exon	4546305	4546387	.	-	.	gene_id "MSTRG.19736"; transcript_id "MSTRG.19736.4"; exon_number "2"; gene_source "StringTie"; gene_biotype "lncRNA"; transcript_source "StringTie"; transcript_biotype "lncRNA"; exon_id "MSTRG.19736.4.exon2"
5	StringTie	exon	4546926	4547119	.	-	.	gene_id "MSTRG.19736"; transcript_id "MSTRG.19736.4"; exon_number "3"; gene_source "StringTie"; gene_biotype "lncRNA"; transcript_source "StringTie"; transcript_biotype "lncRNA"; exon_id "MSTRG.19736.4.exon3"
5	StringTie	exon	4547288	4547450	.	-	.	gene_id "MSTRG.19736"; transcript_id "MSTRG.19736.4"; exon_number "4"; gene_source "StringTie"; gene_biotype "lncRNA"; transcript_source "StringTie"; transcript_biotype "lncRNA"; exon_id "MSTRG.19736.4.exon4"
5	StringTie	exon	4547546	4547648	.	-	.	gene_id "MSTRG.19736"; transcript_id "MSTRG.19736.4"; exon_number "5"; gene_source "StringTie"; gene_biotype "lncRNA"; transcript_source "StringTie"; transcript_biotype "lncRNA"; exon_id "MSTRG.19736.4.exon5"
5	StringTie	transcript	4545687	4547119	.	-	.	gene_id "MSTRG.19736"; transcript_id "MSTRG.19736.5"; gene_source "StringTie"; gene_biotype "lncRNA"; transcript_source "StringTie"; transcript_biotype "lncRNA"; exon_id "MSTRG.19736.5.exon"
5	StringTie	exon	4545687	4546027	.	-	.	gene_id "MSTRG.19736"; transcript_id "MSTRG.19736.5"; exon_number "1"; gene_source "StringTie"; gene_biotype "lncRNA"; transcript_source "StringTie"; transcript_biotype "lncRNA"; exon_id "MSTRG.19736.5.exon1"
5	StringTie	exon	4546305	4546448	.	-	.	gene_id "MSTRG.19736"; transcript_id "MSTRG.19736.5"; exon_number "2"; gene_source "StringTie"; gene_biotype "lncRNA"; transcript_source "StringTie"; transcript_biotype "lncRNA"; exon_id "MSTRG.19736.5.exon2"
5	StringTie	exon	4546926	4547119	.	-	.	gene_id "MSTRG.19736"; transcript_id "MSTRG.19736.5"; exon_number "3"; gene_source "StringTie"; gene_biotype "lncRNA"; transcript_source "StringTie"; transcript_biotype "lncRNA"; exon_id "MSTRG.19736.5.exon3"
5	StringTie	gene	4799165	4801181	.	-	.	gene_id "MSTRG.19815" gene_source "StringTie"; gene_biotype "lncRNA";
5	StringTie	transcript	4799165	4801181	.	-	.	gene_id "MSTRG.19815"; transcript_id "MSTRG.19815.1"; gene_source "StringTie"; gene_biotype "lncRNA"; transcript_source "StringTie"; transcript_biotype "lncRNA";
5	StringTie	exon	4799165	4799633	.	-	.	gene_id "MSTRG.19815"; transcript_id "MSTRG.19815.1"; exon_number "1"; gene_source "StringTie"; gene_biotype "lncRNA"; transcript_source "StringTie"; transcript_biotype "lncRNA"; exon_id "MSTRG.19815.1.exon1"
5	StringTie	exon	4799742	4801181	.	-	.	gene_id "MSTRG.19815"; transcript_id "MSTRG.19815.1"; exon_number "2"; gene_source "StringTie"; gene_biotype "lncRNA"; transcript_source "StringTie"; transcript_biotype "lncRNA"; exon_id "MSTRG.19815.1.exon2"
5	StringTie	gene	6663403	6664456	.	-	.	gene_id "MSTRG.20280" gene_source "StringTie"; gene_biotype "lncRNA";
5	StringTie	transcript	6663403	6664456	.	-	.	gene_id "MSTRG.20280"; transcript_id "MSTRG.20280.1"; gene_source "StringTie"; gene_biotype "lncRNA"; transcript_source "StringTie"; transcript_biotype "lncRNA";
5	StringTie	exon	6663403	6664113	.	-	.	gene_id "MSTRG.20280"; transcript_id "MSTRG.20280.1"; exon_number "1"; gene_source "StringTie"; gene_biotype "lncRNA"; transcript_source "StringTie"; transcript_biotype "lncRNA"; exon_id "MSTRG.20280.1.exon1"
5	StringTie	exon	6664310	6664456	.	-	.	gene_id "MSTRG.20280"; transcript_id "MSTRG.20280.1"; exon_number "2"; gene_source "StringTie"; gene_biotype "lncRNA"; transcript_source "StringTie"; transcript_biotype "lncRNA"; exon_id "MSTRG.20280.1.exon2"
5	StringTie	transcript	6663594	6664456	.	-	.	gene_id "MSTRG.20280"; transcript_id "MSTRG.20280.2"; gene_source "StringTie"; gene_biotype "lncRNA"; transcript_source "StringTie"; transcript_biotype "lncRNA"; exon_id "MSTRG.20280.2.exon"
5	StringTie	exon	6663594	6664117	.	-	.	gene_id "MSTRG.20280"; transcript_id "MSTRG.20280.2"; exon_number "1"; gene_source "StringTie"; gene_biotype "lncRNA"; transcript_source "StringTie"; transcript_biotype "lncRNA"; exon_id "MSTRG.20280.2.exon1"
5	StringTie	exon	6664310	6664456	.	-	.	gene_id "MSTRG.20280"; transcript_id "MSTRG.20280.2"; exon_number "2"; gene_source "StringTie"; gene_biotype "lncRNA"; transcript_source "StringTie"; transcript_biotype "lncRNA"; exon_id "MSTRG.20280.2.exon2"
5	StringTie	transcript	6663636	6664456	.	-	.	gene_id "MSTRG.20280"; transcript_id "MSTRG.20280.3"; gene_source "StringTie"; gene_biotype "lncRNA"; transcript_source "StringTie"; transcript_biotype "lncRNA"; exon_id "MSTRG.20280.3.exon"
5	StringTie	exon	6663636	6664147	.	-	.	gene_id "MSTRG.20280"; transcript_id "MSTRG.20280.3"; exon_number "1"; gene_source "StringTie"; gene_biotype "lncRNA"; transcript_source "StringTie"; transcript_biotype "lncRNA"; exon_id "MSTRG.20280.3.exon1"
5	StringTie	exon	6664310	6664456	.	-	.	gene_id "MSTRG.20280"; transcript_id "MSTRG.20280.3"; exon_number "2"; gene_source "StringTie"; gene_biotype "lncRNA"; transcript_source "StringTie"; transcript_biotype "lncRNA"; exon_id "MSTRG.20280.3.exon2"
5	StringTie	gene	7378105	7380591	.	-	.	gene_id "MSTRG.20459" gene_source "StringTie"; gene_biotype "lncRNA";
5	StringTie	transcript	7378105	7380591	.	-	.	gene_id "MSTRG.20459"; transcript_id "MSTRG.20459.1"; gene_source "StringTie"; gene_biotype "lncRNA"; transcript_source "StringTie"; transcript_biotype "lncRNA";
5	StringTie	exon	7378105	7378116	.	-	.	gene_id "MSTRG.20459"; transcript_id "MSTRG.20459.1"; exon_number "1"; gene_source "StringTie"; gene_biotype "lncRNA"; transcript_source "StringTie"; transcript_biotype "lncRNA"; exon_id "MSTRG.20459.1.exon1"
5	StringTie	exon	7380147	7380591	.	-	.	gene_id "MSTRG.20459"; transcript_id "MSTRG.20459.1"; exon_number "2"; gene_source "StringTie"; gene_biotype "lncRNA"; transcript_source "StringTie"; transcript_biotype "lncRNA"; exon_id "MSTRG.20459.1.exon2"
5	StringTie	gene	8217711	8218206	.	-	.	gene_id "MSTRG.20646" gene_source "StringTie"; gene_biotype "lncRNA";
5	StringTie	transcript	8217711	8218206	.	-	.	gene_id "MSTRG.20646"; transcript_id "MSTRG.20646.1"; gene_source "StringTie"; gene_biotype "lncRNA"; transcript_source "StringTie"; transcript_biotype "lncRNA";
5	StringTie	exon	8217711	8217950	.	-	.	gene_id "MSTRG.20646"; transcript_id "MSTRG.20646.1"; exon_number "1"; gene_source "StringTie"; gene_biotype "lncRNA"; transcript_source "StringTie"; transcript_biotype "lncRNA"; exon_id "MSTRG.20646.1.exon1"
5	StringTie	exon	8218102	8218206	.	-	.	gene_id "MSTRG.20646"; transcript_id "MSTRG.20646.1"; exon_number "2"; gene_source "StringTie"; gene_biotype "lncRNA"; transcript_source "StringTie"; transcript_biotype "lncRNA"; exon_id "MSTRG.20646.1.exon2"
5	StringTie	gene	8221377	8222772	.	+	.	gene_id "MSTRG.20647" gene_source "StringTie"; gene_biotype "lncRNA";
5	StringTie	transcript	8221377	8222772	.	+	.	gene_id "MSTRG.20647"; transcript_id "MSTRG.20647.4"; gene_source "StringTie"; gene_biotype "lncRNA"; transcript_source "StringTie"; transcript_biotype "lncRNA";
5	StringTie	exon	8221377	8221527	.	+	.	gene_id "MSTRG.20647"; transcript_id "MSTRG.20647.4"; exon_number "1"; gene_source "StringTie"; gene_biotype "lncRNA"; transcript_source "StringTie"; transcript_biotype "lncRNA"; exon_id "MSTRG.20647.4.exon1"
5	StringTie	exon	8221619	8221674	.	+	.	gene_id "MSTRG.20647"; transcript_id "MSTRG.20647.4"; exon_number "2"; gene_source "StringTie"; gene_biotype "lncRNA"; transcript_source "StringTie"; transcript_biotype "lncRNA"; exon_id "MSTRG.20647.4.exon2"
5	StringTie	exon	8222013	8222772	.	+	.	gene_id "MSTRG.20647"; transcript_id "MSTRG.20647.4"; exon_number "3"; gene_source "StringTie"; gene_biotype "lncRNA"; transcript_source "StringTie"; transcript_biotype "lncRNA"; exon_id "MSTRG.20647.4.exon3"
5	StringTie	gene	16692752	16699260	.	-	.	gene_id "MSTRG.21531" gene_source "StringTie"; gene_biotype "lncRNA";
5	StringTie	transcript	16692752	16699260	.	-	.	gene_id "MSTRG.21531"; transcript_id "MSTRG.21531.1"; gene_source "StringTie"; gene_biotype "lncRNA"; transcript_source "StringTie"; transcript_biotype "lncRNA";
5	StringTie	exon	16692752	16693105	.	-	.	gene_id "MSTRG.21531"; transcript_id "MSTRG.21531.1"; exon_number "1"; gene_source "StringTie"; gene_biotype "lncRNA"; transcript_source "StringTie"; transcript_biotype "lncRNA"; exon_id "MSTRG.21531.1.exon1"
5	StringTie	exon	16699224	16699260	.	-	.	gene_id "MSTRG.21531"; transcript_id "MSTRG.21531.1"; exon_number "2"; gene_source "StringTie"; gene_biotype "lncRNA"; transcript_source "StringTie"; transcript_biotype "lncRNA"; exon_id "MSTRG.21531.1.exon2"
5	StringTie	gene	17958343	17959888	.	+	.	gene_id "MSTRG.21822" gene_source "StringTie"; gene_biotype "lncRNA";
5	StringTie	transcript	17958343	17959888	.	+	.	gene_id "MSTRG.21822"; transcript_id "MSTRG.21822.1"; gene_source "StringTie"; gene_biotype "lncRNA"; transcript_source "StringTie"; transcript_biotype "lncRNA";
5	StringTie	exon	17958343	17958518	.	+	.	gene_id "MSTRG.21822"; transcript_id "MSTRG.21822.1"; exon_number "1"; gene_source "StringTie"; gene_biotype "lncRNA"; transcript_source "StringTie"; transcript_biotype "lncRNA"; exon_id "MSTRG.21822.1.exon1"
5	StringTie	exon	17959316	17959888	.	+	.	gene_id "MSTRG.21822"; transcript_id "MSTRG.21822.1"; exon_number "2"; gene_source "StringTie"; gene_biotype "lncRNA"; transcript_source "StringTie"; transcript_biotype "lncRNA"; exon_id "MSTRG.21822.1.exon2"
5	StringTie	gene	18834848	18835344	.	-	.	gene_id "MSTRG.22005" gene_source "StringTie"; gene_biotype "lncRNA";
5	StringTie	transcript	18834848	18835344	.	-	.	gene_id "MSTRG.22005"; transcript_id "MSTRG.22005.1"; gene_source "StringTie"; gene_biotype "lncRNA"; transcript_source "StringTie"; transcript_biotype "lncRNA";
5	StringTie	exon	18834848	18835029	.	-	.	gene_id "MSTRG.22005"; transcript_id "MSTRG.22005.1"; exon_number "1"; gene_source "StringTie"; gene_biotype "lncRNA"; transcript_source "StringTie"; transcript_biotype "lncRNA"; exon_id "MSTRG.22005.1.exon1"
5	StringTie	exon	18835105	18835344	.	-	.	gene_id "MSTRG.22005"; transcript_id "MSTRG.22005.1"; exon_number "2"; gene_source "StringTie"; gene_biotype "lncRNA"; transcript_source "StringTie"; transcript_biotype "lncRNA"; exon_id "MSTRG.22005.1.exon2"
5	StringTie	gene	21142149	21144904	.	-	.	gene_id "MSTRG.22497" gene_source "StringTie"; gene_biotype "lncRNA";
5	StringTie	transcript	21142149	21144904	.	-	.	gene_id "MSTRG.22497"; transcript_id "MSTRG.22497.1"; gene_source "StringTie"; gene_biotype "lncRNA"; transcript_source "StringTie"; transcript_biotype "lncRNA";
5	StringTie	exon	21142149	21143273	.	-	.	gene_id "MSTRG.22497"; transcript_id "MSTRG.22497.1"; exon_number "1"; gene_source "StringTie"; gene_biotype "lncRNA"; transcript_source "StringTie"; transcript_biotype "lncRNA"; exon_id "MSTRG.22497.1.exon1"
5	StringTie	exon	21143399	21143459	.	-	.	gene_id "MSTRG.22497"; transcript_id "MSTRG.22497.1"; exon_number "2"; gene_source "StringTie"; gene_biotype "lncRNA"; transcript_source "StringTie"; transcript_biotype "lncRNA"; exon_id "MSTRG.22497.1.exon2"
5	StringTie	exon	21143623	21144904	.	-	.	gene_id "MSTRG.22497"; transcript_id "MSTRG.22497.1"; exon_number "3"; gene_source "StringTie"; gene_biotype "lncRNA"; transcript_source "StringTie"; transcript_biotype "lncRNA"; exon_id "MSTRG.22497.1.exon3"
5	StringTie	gene	21513796	21514357	.	+	.	gene_id "MSTRG.22588" gene_source "StringTie"; gene_biotype "lncRNA";
5	StringTie	transcript	21513796	21514357	.	+	.	gene_id "MSTRG.22588"; transcript_id "MSTRG.22588.1"; gene_source "StringTie"; gene_biotype "lncRNA"; transcript_source "StringTie"; transcript_biotype "lncRNA";
5	StringTie	exon	21513796	21513833	.	+	.	gene_id "MSTRG.22588"; transcript_id "MSTRG.22588.1"; exon_number "1"; gene_source "StringTie"; gene_biotype "lncRNA"; transcript_source "StringTie"; transcript_biotype "lncRNA"; exon_id "MSTRG.22588.1.exon1"
5	StringTie	exon	21513936	21514357	.	+	.	gene_id "MSTRG.22588"; transcript_id "MSTRG.22588.1"; exon_number "2"; gene_source "StringTie"; gene_biotype "lncRNA"; transcript_source "StringTie"; transcript_biotype "lncRNA"; exon_id "MSTRG.22588.1.exon2"
5	StringTie	gene	22753999	22755048	.	-	.	gene_id "MSTRG.22872" gene_source "StringTie"; gene_biotype "lncRNA";
5	StringTie	transcript	22753999	22755048	.	-	.	gene_id "MSTRG.22872"; transcript_id "MSTRG.22872.2"; gene_source "StringTie"; gene_biotype "lncRNA"; transcript_source "StringTie"; transcript_biotype "lncRNA";
5	StringTie	exon	22753999	22754294	.	-	.	gene_id "MSTRG.22872"; transcript_id "MSTRG.22872.2"; exon_number "1"; gene_source "StringTie"; gene_biotype "lncRNA"; transcript_source "StringTie"; transcript_biotype "lncRNA"; exon_id "MSTRG.22872.2.exon1"
5	StringTie	exon	22754468	22754527	.	-	.	gene_id "MSTRG.22872"; transcript_id "MSTRG.22872.2"; exon_number "2"; gene_source "StringTie"; gene_biotype "lncRNA"; transcript_source "StringTie"; transcript_biotype "lncRNA"; exon_id "MSTRG.22872.2.exon2"
5	StringTie	exon	22754662	22755048	.	-	.	gene_id "MSTRG.22872"; transcript_id "MSTRG.22872.2"; exon_number "3"; gene_source "StringTie"; gene_biotype "lncRNA"; transcript_source "StringTie"; transcript_biotype "lncRNA"; exon_id "MSTRG.22872.2.exon3"
5	StringTie	gene	24515372	24517530	.	+	.	gene_id "MSTRG.23323" gene_source "StringTie"; gene_biotype "lncRNA";
5	StringTie	transcript	24515372	24517530	.	+	.	gene_id "MSTRG.23323"; transcript_id "MSTRG.23323.1"; gene_source "StringTie"; gene_biotype "lncRNA"; transcript_source "StringTie"; transcript_biotype "lncRNA";
5	StringTie	exon	24515372	24516631	.	+	.	gene_id "MSTRG.23323"; transcript_id "MSTRG.23323.1"; exon_number "1"; gene_source "StringTie"; gene_biotype "lncRNA"; transcript_source "StringTie"; transcript_biotype "lncRNA"; exon_id "MSTRG.23323.1.exon1"
5	StringTie	exon	24516735	24516851	.	+	.	gene_id "MSTRG.23323"; transcript_id "MSTRG.23323.1"; exon_number "2"; gene_source "StringTie"; gene_biotype "lncRNA"; transcript_source "StringTie"; transcript_biotype "lncRNA"; exon_id "MSTRG.23323.1.exon2"
5	StringTie	exon	24516946	24517530	.	+	.	gene_id "MSTRG.23323"; transcript_id "MSTRG.23323.1"; exon_number "3"; gene_source "StringTie"; gene_biotype "lncRNA"; transcript_source "StringTie"; transcript_biotype "lncRNA"; exon_id "MSTRG.23323.1.exon3"
5	StringTie	gene	26052243	26053006	.	+	.	gene_id "MSTRG.23742" gene_source "StringTie"; gene_biotype "lncRNA";
5	StringTie	transcript	26052243	26053006	.	+	.	gene_id "MSTRG.23742"; transcript_id "MSTRG.23742.1"; gene_source "StringTie"; gene_biotype "lncRNA"; transcript_source "StringTie"; transcript_biotype "lncRNA";
5	StringTie	exon	26052243	26052711	.	+	.	gene_id "MSTRG.23742"; transcript_id "MSTRG.23742.1"; exon_number "1"; gene_source "StringTie"; gene_biotype "lncRNA"; transcript_source "StringTie"; transcript_biotype "lncRNA"; exon_id "MSTRG.23742.1.exon1"
5	StringTie	exon	26052808	26053006	.	+	.	gene_id "MSTRG.23742"; transcript_id "MSTRG.23742.1"; exon_number "2"; gene_source "StringTie"; gene_biotype "lncRNA"; transcript_source "StringTie"; transcript_biotype "lncRNA"; exon_id "MSTRG.23742.1.exon2"
5	StringTie	gene	26146146	26147724	.	-	.	gene_id "MSTRG.23766" gene_source "StringTie"; gene_biotype "lncRNA";
5	StringTie	transcript	26146146	26147724	.	-	.	gene_id "MSTRG.23766"; transcript_id "MSTRG.23766.1"; gene_source "StringTie"; gene_biotype "lncRNA"; transcript_source "StringTie"; transcript_biotype "lncRNA";
5	StringTie	exon	26146146	26147142	.	-	.	gene_id "MSTRG.23766"; transcript_id "MSTRG.23766.1"; exon_number "1"; gene_source "StringTie"; gene_biotype "lncRNA"; transcript_source "StringTie"; transcript_biotype "lncRNA"; exon_id "MSTRG.23766.1.exon1"
5	StringTie	exon	26147579	26147724	.	-	.	gene_id "MSTRG.23766"; transcript_id "MSTRG.23766.1"; exon_number "2"; gene_source "StringTie"; gene_biotype "lncRNA"; transcript_source "StringTie"; transcript_biotype "lncRNA"; exon_id "MSTRG.23766.1.exon2"
5	StringTie	gene	26828566	26829871	.	-	.	gene_id "MSTRG.23969" gene_source "StringTie"; gene_biotype "lncRNA";
5	StringTie	transcript	26828566	26829871	.	-	.	gene_id "MSTRG.23969"; transcript_id "MSTRG.23969.1"; gene_source "StringTie"; gene_biotype "lncRNA"; transcript_source "StringTie"; transcript_biotype "lncRNA";
5	StringTie	exon	26828566	26828932	.	-	.	gene_id "MSTRG.23969"; transcript_id "MSTRG.23969.1"; exon_number "1"; gene_source "StringTie"; gene_biotype "lncRNA"; transcript_source "StringTie"; transcript_biotype "lncRNA"; exon_id "MSTRG.23969.1.exon1"
5	StringTie	exon	26829303	26829871	.	-	.	gene_id "MSTRG.23969"; transcript_id "MSTRG.23969.1"; exon_number "2"; gene_source "StringTie"; gene_biotype "lncRNA"; transcript_source "StringTie"; transcript_biotype "lncRNA"; exon_id "MSTRG.23969.1.exon2"

## Sheet: Supplementary Table 3
Supplementary Table 3. The FPKM of expressed gene in transcriptome data
Gene Id	0 h_1	0 h_2	0 h_3	6 h_1	6 h_2	6 h_3	24 h_1	24 h_2	24 h_3	3 W_1	3 W_2	3 W_3	6 W_1	6 W_2	6 W_3
AT1G01010	2.48	2	3.09	3.37	4.04	3.51	4	3.81	4.42	6.71	6.9	7.84	9.1	9.12	5.66
AT1G01020	25.64	18.9	24.04	17.12	19.01	21.93	17.14	16.72	23.4	14.62	8.34	10.56	31.51	25.02	25.53
AT1G01030	1.59	3.08	1.97	1.09	1.54	1.06	1.61	1.35	1.17	1.08	1.47	0.98	0.89	0.69	1.02
AT1G01040	7.58	7.98	5.47	3.95	4.3	3.4	12.8	10.46	9.12	13.13	13.86	13.25	24.72	19.91	21.12
AT1G01050	86.44	66.93	62.41	60.24	50.67	54.53	88.53	77.29	62.14	103.31	86.67	86.43	100.71	106.99	101
AT1G01060	42.75	43.24	40	38.45	37.57	31.48	134.64	113.35	97.78	69.33	72.51	71.11	102.53	100.09	105.8
AT1G01070	3.58	2.49	4.78	3.83	3.22	3.9	2.7	3.87	5.86	10.44	11.45	8.51	10.84	11.24	14.15
AT1G01080	50.07	49.59	69.37	80.1	93.41	91.51	46.33	58.62	70.91	34.33	30.59	32.31	23.19	29.73	34.69
AT1G01090	150.56	149.39	128.94	106.7	97.24	97.36	149.99	136.1	111.32	102.77	92	96.16	92.71	96.51	79.67
AT1G01100	1024.48	809.66	895.56	677.46	824.91	932.65	741.41	733.06	865.18	561.74	309.87	347.77	775.97	693.15	714.39
AT1G01110	2.1	1.17	2.09	0.58	0.75	0.59	1.79	2.03	1.06	5.48	2.93	3.73	8.78	5.7	3.63
AT1G01120	55.88	64.59	70.43	27.78	27.84	24.66	37.4	39.68	39.36	75.24	77.65	83.39	11.71	17.13	19.51
AT1G01130	1.57	6.55	1.32	0.72	1.23	1.88	1.35	1.78	1.48	5.57	2.91	0	2.27	5.44	7.52
AT1G01140	82.52	79.51	90.52	103.04	112.64	103.9	54.65	59.56	66	145.56	139.02	145.09	80.11	78.47	96.76
AT1G01150	0.19	0.28	0.24	0.38	0	0.48	0.18	0.16	0.45	0.62	0.33	0.44	0	0.24	0.12
AT1G01160	48.47	42.04	40.04	19.62	15.98	18.13	30.89	27.72	31.09	41.5	29.51	28.26	69.88	54.31	53.62
AT1G01170	263.01	311.95	411.33	345.61	308.87	330.74	146.72	248.83	304.57	137.09	98.11	121.89	131.84	163.99	128.29
AT1G01180	7.35	7.57	7.89	1.47	0.68	1.05	4.71	3.83	3.59	5.45	6.73	7.14	5.25	4.77	4.35
AT1G01190	0.61	1.07	0.74	0.3	0.61	0.43	0.48	0.11	0.22	1.42	1.9	1.78	2.05	1.13	1.98
AT1G01200	0.82	1.39	2.48	4.06	4.15	4.51	1.33	2.6	2.18	3.11	2.7	2.05	1.56	2.48	2.54
AT1G01210	25.2	27.26	32.47	61.49	69.42	59.82	64.61	70.02	71.57	22.94	24.72	26.38	38.53	38.09	47.08
AT1G01220	7.6	7.86	5.74	3.67	4.1	3.03	10.39	10.27	7.21	10.24	9.85	10.61	13.19	13.81	13.86
AT1G01225	3.22	2.97	4.04	2.71	3.76	3.64	1.84	2.39	3.4	4.36	3.47	3.58	4.79	6.14	5.2
AT1G01230	26.52	29.35	34.06	71.62	75.73	78.95	28.67	32.55	49.53	34.9	33.97	28.91	33.12	47.83	51.36
AT1G01240	22.77	22.64	23.75	8.77	10.03	9.61	9.4	7.81	9.97	9.37	7.36	7.07	14.54	16.02	15.7
AT1G01250	4	7.71	6.06	5.93	5.37	7.1	4.27	3.89	4.46	5.25	6.86	8.48	5.72	7.74	8.6
AT1G01260	6.85	7.85	8.97	4.98	5.19	4.92	7.93	7.42	8.48	18.28	23.3	23.06	10.83	7.79	5.46
AT1G01290	14.25	14.49	16.75	10.68	10.91	12.27	6.52	7.14	7	13.84	9.84	10.95	22.25	17.92	17.1
AT1G01300	19.25	21.76	18.48	46	37.93	36.79	30.38	29.07	25.9	38.62	43.63	40.86	37.22	34.85	27.92
AT1G01305	0	0	0	0.18	0	0.15	0	0.16	0	0	0	0	0	0	0
AT1G01310	0	0	0.08	0.17	0	0	0.08	0.15	0.18	0.15	0.15	0.17	0.31	0	0
AT1G01320	49.82	55.21	44.99	24.02	21.67	19.4	84.58	66.41	54.89	39.04	51.39	47.67	36.89	37.56	32.32
AT1G01340	1.24	1.89	1.51	1.3	1.68	1.39	3.23	2.51	2.54	10.4	9.11	8.53	10.46	7.18	6.13
AT1G01350	17.81	15.21	18.71	16.52	18.48	19.25	19.49	21.54	27.7	16.76	19.35	21.52	19.53	21	21.3
AT1G01355	0.81	0.43	0.12	0	0	0.64	0.48	0.42	0.13	1.52	0.43	0.48	1.42	1.3	0.36
AT1G01360	9.8	11.15	17.89	48.79	58.05	62.33	7.38	10.45	13.59	15.04	12.48	14.84	12.72	14.49	19.39
AT1G01370	10.58	9.49	8.33	6.53	9	8.21	5.66	5.31	2.74	6.19	4.5	4.96	9.49	5.79	5.51
AT1G01380	3.45	3.36	8.15	7.66	6.66	8.57	6.05	8.4	11.36	3.35	4.33	4.27	7.44	8.47	13.66
AT1G01390	0.89	0.89	1.93	3.97	4.83	4.61	2.03	2.3	3.07	0.46	1.07	1.25	0.78	0.52	1.1
AT1G01410	0	0	0	0	0	0	0	0	0	0	0	0	0	0	0.29
AT1G01420	5.77	7.73	8.59	46.15	41.4	40.12	26.82	29.87	27.78	6.68	6.96	7.63	7.31	7.87	9.12
AT1G01430	48.41	46.21	45.14	19.07	15.12	15.38	29.16	25.88	25.54	19.93	16.51	18.82	13.24	15.22	13.05
AT1G01440	4.17	4.21	4.78	2.59	2.64	2.83	5.31	5.54	6.32	5.44	5.22	6.28	4.96	5.16	5.3
AT1G01448	7.79	5.81	5.09	1.43	1.14	1.24	5.87	6.02	2.63	5.45	4.64	4.9	8.37	9.16	9
AT1G01450	0.12	0.14	0	0	0	0.04	0	0.05	0.05	0.28	0.09	0	0	0.1	0
AT1G01453	0.37	0.1	0.21	0.17	0.15	0.18	0.31	0.2	0.57	0.89	1.74	2.09	0.25	1.22	0.43
AT1G01470	59.69	59.96	60.33	1020.66	917.12	1017.59	329.38	350.81	393.17	624.84	687.77	681.06	425.71	462.06	423.33
AT1G01480	0.4	0.51	0.2	1.43	1.21	1.12	0.5	0.07	0.75	0.4	1.46	1.62	0.52	0.73	0.83
AT1G01490	111.61	98.9	93.98	33.46	31.26	28.89	81.27	73.37	64.54	37.14	25.33	26.46	61.77	57.92	48.34
AT1G01500	5.33	5.23	6.47	26.87	27.21	25.2	18.07	15.04	12.53	6.94	6.79	8.14	8.37	7.54	6.34
AT1G01510	14.18	15.55	15.71	14.69	15.59	12.33	18.67	20.41	17.86	13.86	16.65	17.51	21.58	18.5	16.65
AT1G01520	20.38	18.29	22.76	14.18	14.66	14.34	7.35	6.67	10.72	5.11	4.03	3.44	5.15	8.13	11.57
AT1G01530	0	0	0	0	0	0.11	0	0	0	0	0.22	0	0.79	0.47	1.33
AT1G01540	51.77	51.32	47.1	40.03	39.19	37.2	63.75	61.8	56.78	45.23	51.11	48.66	53.78	51.64	53.9
AT1G01550	122.28	125.87	144.66	161.9	162.24	158.44	119.17	131.53	135.19	138.51	149.45	154	131.73	173.06	200.77
AT1G01560	4.02	3.28	2.94	2.91	3.12	4.21	1.6	2.4	3.02	38.01	44.38	41.52	49.05	46.91	57.85
AT1G01570	1.39	1.06	1	0.41	0.3	0.34	0.8	0.66	0.74	0.79	1.67	2.25	1.16	0.91	1.36
AT1G01580	0.6	0.29	0.29	2.06	1.94	1.92	0.38	0.41	0.77	0.66	0.92	1.18	0.68	0.67	0.41
AT1G01590	0	0.02	0	0.03	0.07	0	0	0.07	0.16	0.14	0.11	0.23	0.46	0.41	0.83
AT1G01600	3.79	3.84	4.52	2.2	2.39	2.46	5.06	4.58	4.46	5.38	6.12	5.68	2.13	2.19	1.68
AT1G01610	33.2	33.91	31.27	24.03	18.03	18.02	42.28	42.47	34.33	18.25	25.33	22.79	12.65	16.85	13
AT1G01620	275.04	284.39	305.77	163.27	144.15	149.93	107.81	105.64	109.5	108.88	117.55	110.55	90.85	85.78	76.78
AT1G01630	32.3	31.74	29.84	30.48	26.04	32.03	24.11	22.3	26.09	18.84	33.42	29.58	14.14	17.12	17.05
AT1G01640	3.08	3.23	3.55	4.11	5.69	5.61	2.19	2.49	4.43	6.32	6.92	7.16	12.76	12.35	15.24
AT1G01650	11.9	9.52	7.44	10.61	8.69	9.39	15.5	16.1	12.72	56.05	49.63	51.33	48.81	43.99	37.4
AT1G01660	0.61	0.79	0.46	0.17	0.18	0.2	0.1	0.43	0.1	1.13	1.07	0.88	1.36	0.68	0.8
AT1G01670	0.7	0.76	2.12	0.36	0.3	0.32	0.47	0.73	0.34	0.6	2.06	1.46	2.95	3.02	3.74
AT1G01680	2.18	2.54	2.98	2.44	2.42	4.07	0.68	1.13	1.83	2.12	1.55	0.98	3.85	8.67	5.2
AT1G01690	3.44	3.01	3.17	2.43	2.19	2.27	2.29	2.25	1.83	3.26	3.87	3.1	8.35	9.17	6.49
AT1G01695	1.2	0.85	0.75	0.17	0.23	0.11	0.08	0.15	0	0.04	0.11	0.26	0.31	0.37	0.29
AT1G01700	0.72	0.51	1.28	1.54	3.02	1.59	0.64	0.92	1.68	1.1	0.47	0.76	1.69	1.52	2.43
AT1G01710	20.28	15.42	13.44	9.57	7.94	8.48	17.55	17.06	13.25	25.41	23.85	26.26	42.77	31.91	29.32
AT1G01715	3.37	2.06	2.2	0.7	0.66	0.3	2	0.93	1.4	1.15	0.78	0.5	1.53	1.66	0.86
AT1G01720	85.95	80.98	75.63	32.5	31.08	27.62	56.29	47.9	41.26	91.1	84.16	79.36	176.51	149.59	128.45
AT1G01725	57.06	45.96	72.13	76.76	63.61	71.47	24.62	50	71.33	45.68	35.83	37.2	45.69	57.85	79.34
AT1G01730	21.9	23.77	16.28	12.39	11.66	11.03	25.3	19.7	20.01	36.36	28.89	32.83	46.55	47.52	42.79
AT1G01740	2.54	2.74	2.68	2.9	2.79	1.69	4.01	4.28	3.56	3.15	3.02	3.42	4.07	4.06	3.98
AT1G01750	5.78	4.88	9.92	9.02	8.48	7.57	3.89	4.33	8.09	6.91	15.1	13	5.9	7.92	8.72
AT1G01760	0.32	1.22	1.14	1.99	1.62	1.32	2.66	1.74	2.15	2.98	2.66	2.85	2.66	3.51	3.44
AT1G01770	3.89	4.67	4.21	0.85	1.01	1.22	3.31	2.94	2.34	3.95	5	4.44	5.78	5.63	4.34
AT1G01780	32.57	19.66	11.65	6.5	5.38	6.49	16.67	11.9	9.38	15.74	12.79	14.09	30.51	32.29	23.29
AT1G01790	23.66	22.69	19.81	20.62	20.26	18.33	35.89	32.59	30.68	31.34	41.8	37.92	22.55	24.14	23.74
AT1G01800	70.68	61.43	70.99	45.2	52.54	58.9	29.51	28.63	34.89	51.19	55.37	59.37	39.44	50.01	53.31
AT1G01810	2.59	2.66	2.67	4.13	4.1	6.78	0.93	0.98	3.56	1.44	0.99	0.48	0.43	0.91	1.25
AT1G01820	44.19	39.38	39.32	44.71	47.37	51.27	61.07	58.83	61.67	64.58	52.97	64.29	85.23	94.1	89.65
AT1G01830	10.71	11.58	9	5.46	5.26	5.05	11.66	8.34	8.25	13.05	14.84	13.78	28.96	22.15	18.26
AT1G01840	3.69	1.3	2.99	0.78	1.2	0.47	1.05	2.01	1.95	0.49	1.16	1.32	1.59	1.04	0.53
AT1G01860	16.27	12.24	12.09	11.25	8.65	9.65	12.12	11.84	11.68	7.94	7.5	9.16	11.75	10.18	11.21
AT1G01880	1.43	1.45	1.01	0.39	0.82	0.66	1.72	1.39	1.49	1.14	0.82	1.31	1.82	2.03	1.85
AT1G01900	1.93	2.27	1.91	1.88	1.91	2.03	1.93	1.64	1.69	2.41	3.9	3.32	0.85	1.11	0.74
AT1G01910	37.35	33.73	33.3	42.27	49.22	43.06	42.66	48.69	48.86	34.6	31.66	32.8	31.22	34.21	33.89
AT1G01920	9.56	7.89	6.78	4.27	5.12	4.34	7.89	5.22	6.03	10.09	8.51	8.72	19.86	19.7	14.19
AT1G01930	8.2	7.75	7.83	3.02	2.83	2.03	8.74	6.71	6.11	6.95	8.29	8.22	10.54	8.61	6.42
AT1G01940	24.73	16.6	19.86	36.76	40.24	39.15	72.18	63.68	78.32	34.21	27.5	29.95	45.95	45.58	50.98
AT1G01950	7.35	7.65	5.23	3.85	3.53	3.74	5.84	6.01	4.97	16.32	18.2	16.56	11.96	11.19	13.38
AT1G01960	10.98	9.91	6.99	4.68	4.51	4.12	11.25	9.62	8.16	14.6	16.51	14.6	18.44	19.71	12.52
AT1G01970	20.19	21.98	20.3	21.18	21.54	19.31	32.57	30.09	24.59	16.28	16.17	17.09	9.45	12.15	11.56
AT1G01980	0.05	0.06	0.14	0.04	0.13	0.03	0	0.03	0	0	0	0	0	0.03	0
AT1G01990	20.76	19.5	15.28	10.14	8.5	9.84	17.1	14.62	14.78	9.86	8.82	9.29	12.71	12.07	9.64
AT1G02000	7.08	7.01	7.16	3.67	3.47	3.43	6	6.73	4.94	8.21	9.62	11.54	8.13	7.37	4.88
AT1G02010	11.09	10.33	5.79	5.24	4.42	3.86	11.99	9.31	7.6	7.01	6.32	8.51	17.93	14.71	11.87
AT1G02020	4.64	4.48	3.8	2.18	2.46	1.62	7.36	4.91	4.52	4.79	4.86	4.46	5.22	4.1	3.88
AT1G02030	0.19	0.23	0.12	0.32	0.09	0.27	0.24	0.55	0.62	0.14	0.2	0.1	0.61	0.33	0.43
AT1G02040	0	0	0	0.2	0.3	0.22	0	0	0	0	0.12	0.07	0	0	0.06
AT1G02050	4.97	4.61	2.23	1.13	0.76	0.71	8.2	5.52	3.1	4.96	4.25	3	13.71	11.66	8.84
AT1G02060	0.34	0.3	0.85	0.61	0.55	0.3	3.46	3.14	2.34	1.84	3.39	3.33	3.83	3.89	1.92
AT1G02065	1.01	1.08	0.91	0.47	0.74	0.76	1.4	0.91	0.98	1.16	0.76	0.76	0.68	0.49	0.24
AT1G02070	0.8	1.5	1.14	1.67	0.11	0.9	0.56	0.41	0.37	1.26	0.72	0.94	0.32	0.67	0.23
AT1G02080	9.13	7.52	6.63	5.28	5.13	4.18	11.9	10.11	8.01	14	18.17	17.18	26.22	24.73	21.04
AT1G02090	32.6	30.73	27.72	33.91	33.84	33.16	55.03	59.39	49.78	46.67	40.88	48.27	53.18	50.94	45.48
AT1G02100	24.59	22.41	18.29	12.9	12.02	14.46	27.58	24.12	23.66	28.11	29.13	28.58	53.72	45.14	36.59
AT1G02110	10.62	9.61	6.36	1.95	1.57	1.31	9.45	5.48	4.21	9.74	8.59	8.69	19.5	13.49	9.49
AT1G02120	32.21	29.2	21.83	13.48	9.81	10.8	29.78	25.52	20.22	44.43	43.96	42.3	76.47	65.02	51.21
AT1G02130	47.27	49.15	49.82	45.86	49.47	51.04	42.32	38.39	40.38	41.33	40.32	41.75	46.34	49.49	45.16
AT1G02140	136.56	131.36	161.46	172.16	167.48	183.71	157.84	170.05	193.15	141.72	123.06	143.17	163.8	163.32	169.96
AT1G02145	14.37	14.32	11.64	6.05	7.95	6.53	10.6	10.42	8.82	16.23	12.55	14.24	42.86	28.6	31.58
AT1G02150	88.34	81.8	68.97	44.51	42.24	38.52	94.92	82.25	65.77	37.65	36.12	35.03	40.33	38.67	36.38
AT1G02160	111.66	119.85	140.43	120.87	110.57	108.32	65.91	69.29	88.88	115.13	82.07	93.53	128.17	117.35	137.45
AT1G02170	23.71	21.18	18.78	11.09	12.43	11.22	19.82	16.16	16.34	48.12	45.87	48.83	34.55	37.51	33.4
AT1G02180	4.16	4.55	3.33	1.97	1.59	1.8	2.38	2.09	1.93	2.17	3.26	2.04	3.01	3.33	2.61
AT1G02190	0.05	0.11	0.24	0.06	0	0.08	0	0.03	0.03	0.03	0	0.03	0.14	0.06	0.18
AT1G02205	6	7.45	5.98	5.73	5.94	5.47	4.58	4.26	4.18	4.78	6.38	4.2	0.95	1.99	2.19
AT1G02220	5.02	4.51	8.25	5.72	7.52	6.46	0.98	2.03	3.96	1.92	1.47	2.16	3.03	4.15	4.16
AT1G02230	0.39	0.6	0.4	0.15	0.28	0.39	0.82	0.18	0.37	0.18	0.41	0.46	0.74	1.8	1.49
AT1G02250	0.15	0	0	0.07	0.18	0.06	0	0.06	0	0.12	0.23	0.13	0	0	0.58
AT1G02260	6.71	5.7	5.56	4.65	4.3	4.44	9.45	8.13	7.63	18.38	16.89	17.72	32.25	28.56	27.94
AT1G02270	21.8	18.21	21.34	88.23	90.67	82.26	16.42	18.65	26.12	79.99	66.84	68.63	48.59	41.35	46.44
AT1G02280	94.61	93.17	93.11	87.54	85.85	91.97	137.77	125.16	133.81	71.07	60.94	62.45	75.56	63.4	82.43
AT1G02290	4.72	5.4	3.92	2.67	2.07	2.79	4.09	4.01	3.69	6.72	5.8	5.99	6.2	6.82	4.9
AT1G02300	17.32	12.25	12.96	13.88	13.64	14.9	16.48	14.82	15.95	19.08	12.57	11.14	43.14	36.86	42.06
AT1G02305	53.74	53.12	64.91	47.9	56.68	53.62	35.66	40.5	48.45	65.12	58.02	65.4	83.14	96.47	121.68
AT1G02310	2.34	1.97	1.81	16.32	22.05	23.65	9.28	8.07	7.38	20.74	20.25	18.12	31.75	28.29	33.85
AT1G02330	27.56	25.7	29.69	61.19	74.25	72.55	43.62	49.91	68.23	36.81	35.76	34.02	53.93	49.76	55.26
AT1G02335	2.03	2.73	2.52	6.61	6.58	6.93	2.63	1.89	3.13	0.98	3.39	2.76	2.57	1.19	0.73
AT1G02340	9.59	7.3	9.95	11.32	13.34	11.17	1.91	3.5	4.66	1.2	2.16	2.81	4.27	4.9	5.27
AT1G02350	1.02	0.42	0.43	0	0.4	0	0	0	0	0	0	0	0	0.4	0
AT1G02360	4.13	2.95	4.12	5.65	3.19	4.65	2.55	3.43	3.23	11.61	17.69	18.41	5.7	8.05	3.02
AT1G02370	1.8	2.05	3.81	5.49	6.94	8.15	9.85	9.86	10.77	4.23	4.44	3.91	8.3	6.14	6.08
AT1G02380	3.11	2.73	2.76	0.46	0.57	0.58	1.41	1.73	0.83	1.96	2.56	3.25	1.66	1.52	1.61
AT1G02390	2.68	2.72	2.64	1.16	0.8	0.71	1.67	1.59	1.56	13.81	16.43	17.02	13.6	17.54	12.78
AT1G02400	29.47	24.4	22.54	52.87	51.05	51.38	19.24	20.08	17.79	101.75	113.27	118.73	55.24	51.08	64.69
AT1G02405	0.1	0	0.12	1.93	1.26	0.86	0.72	0.88	1.05	2.48	0.89	1.26	0	0.24	0.37
AT1G02410	24.05	22.3	24.55	23.46	23.06	26.96	16.67	20.5	22.17	24.82	21.25	24.17	27.21	22.1	26.41
AT1G02420	0.22	1.12	1.94	2.78	3.18	3.43	2.3	2.89	3.4	1.55	2.73	3.1	2.21	1.76	2.27
AT1G02430	0.19	0.39	0.5	0.26	0.39	0.07	0.24	0.07	0.27	0.62	0.38	0.49	0.86	1.14	1.34
AT1G02440	0	0	0.16	0	0.11	0	0	0	0	0	0.43	0	1.02	0.31	0.47
AT1G02450	1.88	1.13	1.03	3.97	5.42	5.3	2.88	3.37	5.36	0.16	0.62	0.18	0.47	5.45	7.3
AT1G02460	0.17	0.09	0.22	1.48	1.39	1.34	4.42	4.22	4.53	2.2	2.97	2.62	0.89	1.74	1.4
AT1G02470	2.32	3.32	1.86	1.77	2.44	1.92	1.45	1.97	1	8.26	8.06	7.15	10.58	12.79	23.04
AT1G02475	32.75	36.16	50.08	62.93	63.79	72.8	42.29	42.79	52.35	24.78	25.76	24.74	27.16	27.51	33.65
AT1G02490	0	0	0	4.93	0	0	0	1.93	2.45	0	0	0	0	5.5	0
AT1G02500	296.28	251.96	214.88	151.59	135.48	121.61	110.99	124.73	108.62	178.96	164.48	169.95	191.61	198.9	166.58
AT1G02520	0.47	0.28	0.36	0.27	0.34	0.24	1.12	1	0.82	2.65	4.64	4.33	3.2	4.37	3.73
AT1G02530	0	0.03	0	0	0	0.01	0.04	0	0.05	0.1	0.05	0.15	0.24	0.2	0.09
AT1G02560	247.2	207.35	219.64	190.16	185.05	198.29	218.33	217.07	214.92	154.05	158.79	151.77	120.74	137.24	143.55
AT1G02570	0	0.3	0.39	0	0	0.07	0.23	0	0.17	0	0.57	0.16	0.22	0	0
AT1G02575	0	0	0	0.16	0	0	0	0	0	0.07	0.27	0.08	0	0	0
AT1G02580	0.11	0.05	0.22	0.12	0.1	0.19	0.04	0.12	0.03	0.03	0.03	0	0.21	0	0.19
AT1G02610	10.25	6.8	12.07	15.65	15.43	17.9	8.9	15.18	24.71	2.16	4.89	3.12	6.74	5.03	6.92
AT1G02620	0.37	0.1	0.1	0.11	0.05	0.13	2.64	1.72	1.5	0.19	0.14	0	0.49	0.05	0.1
AT1G02630	0.03	0.08	0.08	0	0.04	0	0	0.12	0.12	0.08	0.04	0	0	0.22	0.13
AT1G02640	4.71	5.56	5.69	1.68	1.76	0.87	13.17	12.46	11.62	3.45	3.58	2.01	2.13	1.59	1.79
AT1G02650	1.27	1.31	1.89	0.12	0.48	0.16	1.52	1.02	0.47	1.18	1.04	1.3	0.42	0.51	0.33
AT1G02660	15.79	19.23	17.91	22.54	20	18.77	10.8	12.08	10.46	52.2	69.68	69.83	26.82	24.02	22.91
AT1G02670	0.85	0.91	0.98	0.49	0.9	0.6	0.76	0.49	0.35	4	2.37	3.12	1.68	2.41	1.87
AT1G02680	19.34	19.06	18.71	15.89	17.25	18.73	12.03	13.35	19.75	19.1	13.87	17	29.93	19.76	29.18
AT1G02690	6.77	6.03	5.19	4.93	4.94	5.51	7.04	7.19	5.8	11.93	10.55	9.72	16.18	13.06	12.42
AT1G02700	0.29	0.15	0.48	0.11	0.15	0.09	0.26	0.05	0.11	0.6	0	0.11	0.3	0.57	0.05
AT1G02705	3.32	6.53	0	1.36	1.18	0.77	1.7	1.14	3.25	12.85	13.88	12.38	9.31	13.8	4.48
AT1G02720	5.87	8.2	5.97	2.69	2.91	2.4	4.34	4.84	2.67	8.77	6.6	7.29	6.45	6.71	4.98
AT1G02730	3.49	4.47	4.65	2.99	3.35	3.45	5.19	4.04	4.31	7.31	9.66	7.78	8.38	6.24	6.39
AT1G02740	6.61	6.75	9.08	6.15	7.99	8.04	7.43	9.46	10.87	11.71	10.47	10.71	10.85	11.6	15.4
AT1G02750	14.72	14.21	19.99	27.97	33.38	31.03	17.79	23.05	35.72	14.54	11.17	12.11	19.19	20.14	28.05
AT1G02770	0.38	0.56	0.36	0.13	0.39	0.26	0.53	0.7	0.32	0.06	0.16	0.19	0.11	0.12	0.12
AT1G02780	939.2	926.8	751.97	604.01	598.36	665.33	1196.49	1031.57	849.53	1006.51	734.73	836	1232.75	1032.17	865.74
AT1G02790	0	0	0	0	0	0	0.08	0	0	0	0	0	0	0	0
AT1G02800	2.2	1.86	0.81	0.31	0.24	0.22	0.18	0.1	0.04	0	0.13	0.19	0.24	0.25	0.22
AT1G02810	6.84	11.82	11.27	2.72	2.64	2.23	6.07	7.51	6.17	7.55	13	12.19	13.92	12.88	11.45
AT1G02813	0.74	0	0	0	0.44	0	0.31	0	0.17	0.14	0	0.16	1.3	0.15	0
AT1G02816	14.92	18.8	31.32	12.28	11.48	12.24	8.91	16.69	20.35	16.2	14	15.73	11	12.93	18.15
AT1G02820	46.68	52.93	51.48	1027.55	896.03	930.27	164.22	159.93	142.68	14.37	14.21	14.82	1.41	2.63	5.72
AT1G02830	0	0	0	1.98	3.79	2.02	0	0	1.22	0	0	0	0	0	0
AT1G02840	115.99	93.4	77.43	53.69	46.46	47.07	114.25	108.79	91.3	104.73	82.4	82.48	140.12	134.05	109.55
AT1G02850	16.45	18.23	17.34	6.45	7.45	8.26	6.93	7.28	6.7	11.45	11.43	11.74	23.72	23.39	31.57
AT1G02860	5.46	7.49	6.87	15.26	18.31	20.76	10.35	10.5	12.56	7.11	4.25	5.96	9.28	5.35	7.61
AT1G02870	24.71	23.92	24.61	27.88	28.72	35.51	86.45	89.87	96.07	38.1	26.94	27.67	76.76	69.28	62.98
AT1G02880	16.52	14.35	15.36	23.3	21.64	22.49	24.19	24	25.81	30.71	33.18	31.88	46.33	45.76	43.15
AT1G02890	9.74	12.73	10.41	9.31	9.55	9.05	19.06	17.38	15.61	15.49	21.58	19.41	21.9	20.05	19.74
AT1G02900	19.43	24.09	37.41	35.23	37.94	38.67	27.33	43.74	44.78	42.58	48.27	51.65	27.46	30.24	35.33
AT1G02910	48.51	44.74	39.55	31.03	27.66	29.31	52.98	46.4	37.32	30.32	27.76	30.42	35.03	31.92	31.5
AT1G02920	15.12	14.06	23.32	81.51	85.76	91.24	34.79	49.65	65.43	194.48	226.76	224.65	89.49	125.43	164.92
AT1G02930	40.96	41.16	70.94	331.61	363.42	371.71	139.53	190.05	296.1	424.03	457.8	462.49	198.32	241.56	305.36
AT1G02940	0.7	0.58	0.68	0.93	1.78	0.83	0.09	0.4	0.49	0.21	0.52	0.35	0.74	0.22	0.25
AT1G02950	4.76	6.22	8.05	10.88	13.39	11.17	4.37	8.94	10.96	20.91	19.7	19.56	18.82	23.89	25.2
AT1G02960	16.69	16.42	15.4	6.29	7.49	6.19	6.37	6.85	7.13	17.38	12.98	16.21	27.09	26.12	32.11
AT1G02970	1.93	1.58	1.31	0.81	0.66	0.55	1.27	0.57	0.64	1.02	0.74	1.53	1.53	1.7	2.13
AT1G02980	0	0.03	0.35	0.03	0.05	0	0.08	0.02	0	0	0.12	0.14	0.15	0	0
AT1G02990	3.43	3.43	4.02	2.68	3.68	3.22	5.19	4.6	4.3	4.77	7.53	6.97	7.45	6.71	7.26
AT1G03000	6.13	6.13	5.83	2.72	3.53	3.14	8.29	6.15	5.74	6.69	7.23	8.04	9.28	7.81	9.99
AT1G03010	0.18	0.19	0.15	0.25	0.19	0.26	0.03	0.11	0.29	0.5	0.46	0.37	0.63	0.7	0.45
AT1G03020	7.46	11.63	21.42	19.23	23.01	20.04	9.54	9.72	18.43	8.72	9.82	5.51	0.82	2.88	3.55
AT1G03030	9.64	12.23	12.81	6.5	7.08	8.39	10.64	11.32	12.13	16.12	16.56	16.37	17.97	17.64	15.22
AT1G03040	35.77	26.66	24.75	17.59	17.64	17.63	41.66	38.69	33.89	31.69	31.67	33.61	50.55	52.79	52.36
AT1G03050	0	0	0	0	0	0	0	0	0	0	0	0	0.06	0.03	0
AT1G03055	12.09	10.45	11.65	13.81	17.82	17.17	5.64	8.09	8.81	2.45	2.9	2.81	2.02	1.26	2.05
AT1G03060	2.85	2.61	2.28	1.8	1.69	1.34	3.51	2.7	2.35	4.27	5.65	5.12	5.94	5.21	4.45
AT1G03070	0.84	0.25	0.88	0.56	1.38	0.59	0.2	0.26	0.5	1.46	2.59	2.33	3.09	4.18	4.08
AT1G03080	10.78	11.34	13.06	7.11	7.69	6.95	7.91	8.42	9.41	18.22	23.73	22.14	26.04	23.11	23.94
AT1G03090	12.06	10.84	9.12	5.21	3.64	3.86	8.23	7.95	6.07	7.58	8.04	6.68	12.46	10.57	8.62
AT1G03100	0.56	0.71	0.36	0.61	0.94	0.77	1.38	1.54	1.51	1.68	1.55	1.28	1.46	1.99	1.15
AT1G03106	0.9	1.16	0.62	4.15	3.37	3.23	0.17	0.08	0.28	0.16	0.96	1.82	0.74	1.89	1.59
AT1G03110	5.1	4.6	5.2	6.1	6.24	5.72	8.91	8.27	9.74	8.03	7.26	7.33	10.8	9.29	10.09
AT1G03120	1.17	1.11	0.17	0.35	1.04	0.3	0.31	1.05	0.36	0	0.15	0	0	0.16	0
AT1G03130	1607.37	1754.64	2207.37	1397.69	1141.52	1188.63	329.47	373.15	375.45	786.52	753.02	773.96	221.86	270.72	269.02
AT1G03140	37.88	35.56	36.27	23.31	24.81	21.93	33.09	34.04	32.46	37.8	32.28	34.91	44	45.15	43.07
AT1G03150	60.36	41.84	49.98	49.92	60.34	56.39	30.6	41.09	54.72	34.07	23.64	25.41	37.44	43.71	45.7
AT1G03160	15.08	14.78	12.92	11.28	11.43	10.88	18.61	15.25	14.05	14.79	17.13	16.44	21.78	19.2	20.49
AT1G03165	13.23	0	16.84	0	0	0	0	0	0	0	0	0	0	0	0
AT1G03170	0.26	0.34	0.56	0.35	0.21	0.19	0.47	0.2	0.57	2	1.07	0.73	1.32	1.3	1.55
AT1G03180	5.3	5.19	5.71	3.19	4.3	2.92	7.76	5.27	6.03	7.33	2.45	3.34	11.05	8.02	7.72
AT1G03190	4.56	3.45	3.57	3.58	2.75	2.89	5.3	4.09	4.87	4.66	3.52	3.94	7.69	5.63	5.34
AT1G03200	1.24	0	2.35	0	0	0.72	0	1.06	0.43	6.19	8.05	4.38	6.27	4.79	6.09
AT1G03210	24.3	20.77	20.24	12.77	12.13	13.41	12.4	9.29	11.77	34.37	28.63	31.68	56.83	51.31	53.84
AT1G03220	31.75	34.41	47.39	27.61	26.32	25.01	35.2	40.67	39.78	64.9	74.01	78.33	45.2	46.74	30.9
AT1G03230	9.18	8.25	13.36	9.96	7.69	8.28	12.44	12.03	12.33	51.45	39.52	41.97	33.09	40.03	24.46
AT1G03240	0	0	0	0	0	0	0	0.2	0	1.2	0.8	0.91	0.81	0.43	0
AT1G03250	35.62	34.25	29.87	59.62	57.82	54.6	47.3	44.42	45.43	53.72	51.82	48.28	51.34	56.14	53.23
AT1G03260	5.74	6.37	4.63	3.79	4.17	4.35	8.9	7.04	6.73	8.36	6.31	7.02	9.78	8.97	6.96
AT1G03270	2.83	2.86	2.31	1.16	1.36	0.9	2.33	1.75	1.85	3.06	1.4	1.87	4.41	3.55	5.56
AT1G03280	27.29	24.78	23.14	21.78	21.47	18.89	21.1	21.34	19.1	27.49	25.05	24.61	30.23	32.38	31.3
AT1G03290	16.81	13.12	16.65	9.31	11.29	10.54	7.83	7.94	12.98	14.65	15.58	14.36	20.66	27.14	31.72
AT1G03300	0.7	2.05	1.78	0.65	1.62	0.68	1.93	1.44	1.3	0.99	0.96	2.04	2.17	1.2	1.42
AT1G03310	13.81	13.83	13.8	9.25	9.39	9.16	7.04	6.87	5.3	8.01	8.55	8.33	8.52	8.31	9.16
AT1G03320	1.52	0.39	0.42	0.29	0.26	0	0.41	0.87	0.3	1.14	0.5	1	0.64	0	0.14
AT1G03330	60.58	52.86	72.04	126.75	142.3	142.14	75.72	97.53	146.61	83.1	65.58	68.15	116.7	111.04	130.04
AT1G03340	2.15	3.52	1.77	6.01	7.73	6.34	4.74	4.12	3.43	5.83	5.05	3.85	3.32	5.62	6.88
AT1G03350	18.1	21.36	23.38	20.18	23.51	21.98	20.9	20.81	21.5	25.13	28.37	30.67	17.03	22.1	22.59
AT1G03360	10.6	9.71	11.41	16.9	18.69	18.59	20.59	23.28	26.31	8.64	8.87	9.23	14.28	13.96	11.39
AT1G03365	6.92	6.42	5.38	3.71	3.81	3.66	4.88	5.02	5.3	7.17	6.5	6.62	8.44	6.8	6.66
AT1G03370	5.85	5.96	6.13	4.52	5.21	4.48	6.89	8.06	7.76	34.39	38.22	39.88	18.36	17.9	20.8
AT1G03380	8.96	7.63	7.4	4.89	4.47	3.84	9	7.21	5.83	7.07	8.1	9.56	11.65	10.06	10.74
AT1G03390	0	0.14	0.1	0	0	0	0	0	0	0	0	0	0	0	0
AT1G03400	19.12	19.59	17.81	12.33	8.73	10.14	13.51	11.1	13.42	9.88	10.68	12.22	4.94	8.01	8.71
AT1G03410	10.69	10.8	7.71	2.69	3.17	2.61	4.77	4.2	2.81	2.59	2.16	1.89	2.67	1.86	2.1
AT1G03430	26.54	23.67	22.31	18.22	20.85	19.45	9.53	9.79	12.12	17.88	15.24	15.1	25.68	21.45	24.28
AT1G03440	9.38	9.26	10.42	2.54	1.96	2.64	7.48	6.71	4.65	6.38	6.7	8.56	3.59	2.58	4.51
AT1G03445	0.35	0.17	0.07	0.03	0.06	0.06	0.02	0.06	0	0.05	0.02	0	0	0	0.05
AT1G03457	12.66	11.67	10.33	2.78	2.31	2.65	5.64	5	3.85	10.68	11.74	11.41	4.49	7.64	7.92
AT1G03470	11.99	10.53	9.77	3.92	4.35	4.56	5.22	6.29	7.02	8.99	5.92	5.7	8.46	9.3	11.01
AT1G03475	135.49	111.76	136.67	121.45	124.62	123.69	99.55	108.41	116.32	85.6	74.37	74.77	75.92	77.07	95.61
AT1G03495	0.39	0.78	1.33	0	0.36	0	0.22	0.25	0.12	1.3	1.99	2.35	2.76	3.98	3.68
AT1G03510	0.98	0.9	1.44	1.25	1.39	1.54	1.5	2.45	2.46	1.84	1.44	0.89	1.62	2.5	2.03
AT1G03520	6.94	6.31	8.2	4.3	4.5	4.67	9.37	7.53	8.65	5.73	5.97	6.44	9.22	12.05	11.1
AT1G03530	3.27	3.22	2.39	3.13	2.87	3.62	15.24	11.18	9.52	4.45	4.45	4.01	9.09	7.73	4.27
AT1G03540	0.03	0	0.17	0.25	0.32	0.09	1.01	0.68	0.63	0.62	1.2	0.68	2.05	1.05	0.9
AT1G03545	1.17	1.15	1.01	1.09	0.76	0.9	2.44	1.77	1.87	1.92	1.02	0.96	3.89	2.45	1.35
AT1G03550	20.05	11.68	15.72	5.12	4.64	4.47	11.2	6.55	4.29	14.96	10.71	13.22	57.53	31.72	39.18
AT1G03560	4.52	5.58	5.98	5.66	4.9	5.26	9.67	8.21	8.5	4.98	3.55	5.27	5.03	4.73	3.81
AT1G03590	13.03	13.53	14.85	6.14	8.4	6.95	12.16	12.52	10.87	18.23	20.2	20.94	18.66	20.47	18.3
AT1G03600	456.32	482.54	428.53	229.36	191.07	172.23	268.32	210.84	184.71	182.46	165	162.78	73.18	98.04	81.47
AT1G03610	28.85	39.4	40.07	14.94	16.12	14.11	13.68	14.32	15.85	26.32	23.52	23.74	13.07	15.91	16.07
AT1G03620	3.74	3.8	2.21	0.78	1.56	1.2	2.24	2.31	1.31	4.89	4.05	3.58	12.45	10.22	9.05
AT1G03630	135.57	149.59	182.97	153.14	134.99	133.16	69.21	74.51	80.48	87.54	83.3	81.72	58.48	63.55	77.4
AT1G03650	6.29	6.28	4.72	5.53	5.81	7.42	10.01	9.38	11.75	6.47	4.63	3.99	8.26	8.19	8.02
AT1G03660	1.24	0.95	1.25	0.65	0.94	2.17	0.46	0.42	1.1	0.07	0.55	1.02	1.38	0.22	1.14
AT1G03670	0	0	0	0	0.03	0.09	0	0	0	0	0	0.11	0	0.07	0
AT1G03680	278.45	298.15	283.88	273.26	234.5	259.92	352.03	336.93	330.61	276.45	249.91	264.6	163.17	185.11	179.33
AT1G03687	14.12	11.49	8.68	6.96	5.4	4.86	13.82	11.59	9.28	11.4	8.56	7.36	14.64	13.3	12.09
AT1G03700	1.47	0.49	1.56	8.81	11.52	9.54	4.09	7.26	11.38	0.67	2.55	0.75	1.26	2.43	1.45
AT1G03710	0.2	0.45	0	0.17	1.05	0.98	0.25	0.36	0.81	0.12	0.22	0.65	0.47	0.39	0
AT1G03730	12.27	16.24	17.83	22.72	27.65	27.05	20.49	25.19	24.74	26.69	24.4	22.29	25.57	27.98	26.75
AT1G03740	9.38	8.45	10.23	25.4	28.25	23.46	17.32	18.07	16.99	31.92	41.41	41.02	30.51	31.31	34.1
AT1G03750	1.3	1.95	2.3	1.14	1.57	1.59	3.22	2.75	4.3	3.61	3.67	3.16	6.72	5.58	5.21
AT1G03760	5.2	4.21	4	2.11	2.57	2.57	11.74	12.77	10.32	5.57	4.49	5.85	15.15	11.76	7.61
AT1G03770	3.61	4.42	3.7	3.35	3.09	3.13	3.63	4.28	4.45	10.38	9.38	8.36	15.57	11.54	10.59
AT1G03780	4.26	3.54	3.14	2.2	2.37	2.13	3.47	3.02	2.09	5.74	4.83	5.47	8.88	6.41	5.26
AT1G03790	0.23	0.64	0.36	0.68	0.74	0.56	1.38	1	0.77	0.24	0.56	0.19	0.31	0.21	0.11
AT1G03800	0.58	0.53	0.23	0.18	0.11	0.05	0.45	0.51	0.06	0.75	0.21	0.12	2.25	0.62	0.11
AT1G03820	4.57	4.43	8.48	12.1	9.42	10.73	1.53	2.06	5.52	4.1	6.1	7.21	1.33	3.58	3.33
AT1G03830	2.3	2.08	1.4	1.5	1.38	1.69	5.9	4.69	3.91	3.58	4.13	3.83	10.69	7.11	6.75
AT1G03840	0.38	0.94	1	0.32	0.49	0.76	2.34	2.27	1.58	5.69	3.03	4.96	8.26	5.44	5.62
AT1G03850	10.18	14.87	22.6	6.68	7.51	9.71	14.94	23.54	30.28	28.38	24.24	29.45	6.83	11.93	12.29
AT1G03860	62.57	61.04	58.04	49.34	47.64	49.4	76.39	71.63	77.39	53.93	45.2	46.14	70.99	57.83	56.23
AT1G03870	125.08	134.98	110.23	43.47	30.8	33.91	135.83	115.92	96.22	85.89	100.4	104.57	62.94	84.13	56.7
AT1G03880	0	0	0	0.09	0	0	0	0	0	0	0	0	0	0	0
AT1G03900	77.8	83.48	66.79	40	40.45	39.4	77.25	75.13	56.52	99.89	92.91	99.39	115.83	120.43	111.48
AT1G03905	2.48	2.35	2.4	10.12	11.22	11.97	11.45	14.78	14.3	12.18	11.97	10.28	15.63	15.83	20.79
AT1G03910	20.95	17.58	15.93	18.52	15.5	16.1	24	23.97	21.8	21.26	22.37	19.07	34.41	27.6	26.95
AT1G03920	1.66	1.54	0.97	0.93	1.12	1.1	0.98	1.12	1.23	1.67	3.04	2.6	4.37	3.91	3.23
AT1G03930	16.49	15.89	12.9	11.44	9.6	9.26	17.19	15.75	13.73	20.59	20.99	20.22	21.58	25.59	20.38
AT1G03940	3.43	2.2	2.61	1.01	0.97	0.87	1.46	0.84	1.41	3.13	2.2	2.16	12.37	17.68	19.75
AT1G03950	16.08	16.44	19.23	24.99	33.35	29	16.48	24.6	30.45	16.33	16.33	16.15	23.79	24.75	28.93
AT1G03960	6.67	8.07	6.78	8.33	9.12	8.85	13.53	13.36	9.83	10.54	8.2	7.26	24.18	19.28	22.59
AT1G03970	30.17	32.5	31.68	29.84	29.02	30.73	26.18	26.84	24.96	47.44	50.73	49.18	46.44	51.66	53.99
AT1G03980	0.46	0.3	0.32	0.2	0.3	0.25	0.46	0.28	0.39	0.84	0.51	0.87	2.03	1.55	1.97
AT1G03982	0.22	0.37	0.23	0	0.11	0.2	0	0	0	0	0	0.06	0	0	0
AT1G03990	0.19	0.18	0.14	0	0	0	0.05	0.24	0.03	0.08	0.02	0.11	0.13	0	0.16
AT1G03993	0	0	0	0	0	0	0	0	0.12	0	0	0.12	0	0.11	0
AT1G04000	38.24	29.59	19.07	5.51	3.57	3.93	13.92	14.13	10.06	9.2	5.97	6.96	7.4	5.97	5.07
AT1G04007	0.78	0	0	0	0	0	0	0	0	0	0	0	0	0	0
AT1G04010	2.5	2.66	2.43	1.26	1.51	1.01	4.25	4.51	3.86	7.82	6.83	8.13	10.39	10.14	7.84
AT1G04020	6.61	4.38	5.37	3.3	3.09	3	2.2	2.45	2.99	4.38	4.19	3.94	8.01	4.54	4.75
AT1G04030	2.78	3.17	2.54	2.03	3.55	3.51	1.88	1.3	1.74	3.16	3.2	3.35	7.19	4.45	4.77
AT1G04040	166.22	168.67	174.38	132.83	123.87	128.47	108.88	115.72	109.25	79.23	109.13	104.65	33.66	49.93	50.51
AT1G04047	0	0	0	0	0	0.32	0	0	0	0.31	0	0	0	0	1.39
AT1G04050	2.11	1.78	1.52	0.71	0.76	0.54	1.79	1.15	1.31	4.35	3.57	3.06	9.17	6.41	7.11
AT1G04053	5.44	3.94	2.18	1.05	1.29	0.88	2.75	2.31	2.79	3.78	2.32	3.46	6.89	8.01	6.86
AT1G04067	1.2	0.24	0	0	0.24	0	0	0.68	0	0.46	1.14	0	0.46	0.24	0
AT1G04070	13.95	14.74	12.39	21.54	26.93	30.56	18.12	23.84	27.45	18.41	21.77	19.77	19.59	23.59	17.7
AT1G04077	0	0.21	0.15	0.39	0.69	0.13	0.22	0	0.08	0.55	0.61	0.61	0	0.14	0.22
AT1G04080	52.05	43.82	28.13	15.11	15.17	13.89	52.69	40.68	34.56	59.36	49.16	46.89	94.78	82.79	70.72
AT1G04090	0.29	0.7	0.28	0.61	0.49	0.27	0.52	0.31	0.33	0.26	0.57	0.45	0.67	0.31	0.44
AT1G04100	3.58	3.8	3.24	3.37	5.5	4.69	4.8	4.68	5.12	4	4.36	3.86	3.97	5.46	5.26
AT1G04103	0	0	0.66	1.06	0	0	0	0	1.09	0	0.09	1.35	0	0.63	0
AT1G04110	1.4	1.61	1.84	1.85	1.92	2.13	1.34	1.62	2.04	1.6	2.16	2.56	0.55	0.73	0.46
AT1G04117	0.04	0.08	0.14	0.19	0.17	0.16	0	0	0.24	0	0.12	0	0	0.22	0.05
AT1G04120	8.12	8.59	8.72	4.26	3.85	3.91	10.48	9.47	9.36	20.53	28.49	26.08	29.07	30.22	27.01
AT1G04130	8.1	9.33	8.24	3.31	3.6	4.36	11.55	11.89	11.46	22.17	19.4	18.34	24.53	20.99	15.84
AT1G04140	17.73	21.26	16.19	12.19	9.29	9.68	22.31	20.11	17.56	23.73	27.07	26.59	29.57	25.04	21.08
AT1G04150	0.01	0.03	0.04	0.02	0.05	0.05	0.12	0.13	0.08	0.44	0.17	0.19	0.7	0.11	0.31
AT1G04160	2.04	1.59	1.27	0.95	1.17	1.07	1.86	1.57	2.01	4.87	7.01	6.63	5.18	4.27	3.38
AT1G04163	0	0.05	0.15	0	0	0	0	0.09	0	0	0	0	0	0	0
AT1G04170	51.48	48.1	49.7	59.31	62.8	59.42	90.19	91.76	90.08	48.5	39.84	41	75.09	64.18	59.57
AT1G04180	0.23	0.47	0.29	0.3	0.51	0.58	0.49	0.78	0.94	1.87	2.35	2.03	1.65	1.76	0.8
AT1G04183	12.32	11.43	8.26	4.8	4.71	5.34	18.18	13.78	10.32	18.49	13.56	12.29	18.57	16.99	13.28
AT1G04190	23.3	22.22	21.39	25.29	31.11	29.73	31.57	32.42	30.57	28.21	22.6	25.73	45.6	38.5	42.71
AT1G04200	9.15	7.89	8.12	7.99	10.1	9.73	8.67	8.71	8.02	23.64	25.03	24.6	24.24	21.41	23.28
AT1G04210	14.4	13.47	15.68	13.77	15.34	13.14	15.02	15.14	14.91	16.82	20.46	19.25	18.2	17.77	18.06
AT1G04220	9.3	5.77	6.7	3.32	3.37	2.23	8.99	7.83	8.07	6.33	6.39	5.15	14.5	12.32	11.47
AT1G04230	9.34	5.74	5.81	5.92	6.85	7.3	6.89	6.05	6.64	9.32	9.36	8.56	8.62	10.56	9.84
AT1G04233	1.77	0	0	0.61	1.04	0.52	0	0	0.62	0	0	2.25	0	1.03	3.73
AT1G04240	56.15	62.3	86.18	214.74	217.98	228.1	52.78	75.37	97.78	50.2	55.43	56.14	26.64	28.24	32.66
AT1G04247	0.13	0.29	0.23	0.15	0.05	0.07	0.3	0.28	0.18	0.03	0.28	0.29	0.11	0.19	0.11
AT1G04250	50.94	61.22	80.34	104.9	104.64	103.03	43.29	63.52	85.44	34.67	51.7	46.98	22.67	42.92	41.57
AT1G04260	14.03	14.18	11.51	9.25	11.19	9.93	18.15	15.47	12.17	17.88	11.13	13.35	15.14	18.34	16.78
AT1G04270	547.47	501.69	588.29	745.6	830.85	864.7	724.46	800.2	901.58	714.64	594.26	641.87	929.34	879.13	868.19
AT1G04280	15.34	16.26	15.72	8.75	7.32	7.81	12.54	13.98	11.7	11.96	14.88	14.87	14.51	13.23	13.91
AT1G04290	36.68	27.65	49.27	42.67	49.26	50.4	12.29	23.15	32.84	20.76	14.69	18.34	16.19	23.79	22.44
AT1G04295	3.25	1.03	1.31	0.92	2.03	1.36	3.25	2.35	0.71	4.53	1.96	2.68	6.16	6.9	7.53
AT1G04297	0	0	0	0	0	0	0	0.28	0	0	0	0	0	0	0
AT1G04300	23.03	20.45	14.15	8.82	7.18	7.44	34.83	25.21	18.05	21.76	22.51	22.53	36.25	34.29	26.8
AT1G04310	3.88	5.36	3.55	1.71	1.55	1.58	6.2	5.01	3.25	5.92	6.32	5.51	11.26	8.65	9.77
AT1G04313	0	0	0	0	0	0	0	0	0	0	0.8	0	0	1.64	0
AT1G04330	3.43	0.8	4.93	3.55	3.94	1.74	1.39	3.28	2.13	9.82	8.42	8.12	17.58	23.9	30.56
AT1G04340	25.6	21.82	23.82	26.96	22.73	25.36	29.6	32.4	33.87	34.77	33.11	30.79	58.23	39.08	45.7
AT1G04343	2.77	2.08	2.09	0	0.65	0.66	2.15	0	0	2.93	0	0	4.18	3.82	0.66
AT1G04350	58.86	51.49	55.59	44.57	44.33	42.17	19.63	23.1	20.39	8.4	9.04	8.32	10.39	9.28	13.22
AT1G04353	0.45	0.45	0.15	0.1	0.05	0.13	0.09	0.3	0.16	0.54	0.44	0.5	0.82	0.85	0.88
AT1G04357	0	1.25	0	0	0	0	0	0	0	0	0.23	0.27	0	1	0
AT1G04360	2.89	2.43	2.96	1.46	1.45	1.11	1.6	2.19	2.49	1.82	2.37	2.45	3.77	3.02	2.66
AT1G04370	0	0	0	0	0	0.11	0	0	0	0.23	0.46	1.05	0	0	0.51
AT1G04380	0.39	0.04	0.09	0.1	0.04	0.12	0	0	0	0.09	0.42	0.31	0	0.04	0.74
AT1G04390	3.19	3.81	2.64	2.3	2.23	1.85	4.45	4.26	3.13	4.09	3.82	3.95	6.49	5.78	5.25
AT1G04393	0	0	0	0	0	0	0.51	0	0	0	0.89	0.51	0	0	0
AT1G04400	23.87	29.12	28.63	39.38	43.57	37.59	32.91	36.2	31.69	25.9	32.98	30.83	24.46	30.89	31.1
AT1G04410	427.83	382.42	522.24	464.54	473.31	456.69	395.61	485	538.48	397.5	418.25	440.27	347.42	395.45	354.3
AT1G04420	101.39	101.16	94.31	73.52	72.21	67.68	95.1	90.97	89.51	85.7	81.76	83.65	43.81	55.09	63.8
AT1G04425	35.66	29.04	26.38	24.62	32.94	35.56	26.54	21.88	34.21	50.93	38.36	33.89	132.55	73.6	95.31
AT1G04430	44.11	45.69	52.76	97.81	92.9	88.43	57.15	62.84	67.44	84.07	97	95.24	69.76	82.25	71.48
AT1G04433	9.42	7.21	4.7	2.62	1.08	1.16	1.22	7.38	0	0	2.04	2.32	0.97	6.22	0
AT1G04440	25.53	21.53	17.71	8.17	6.38	7.21	19.19	17.46	15.13	35.24	33.77	33.54	34.78	35.63	25.37
AT1G04445	1.32	0.71	0.37	0	0	0	0	0	0	0.26	0.34	0.38	0	0	0
AT1G04453	0	0	0	0.36	0	0	0	0	0	0	0.61	0	0	0.32	0
AT1G04463	0.99	1.69	0.63	4.33	3.52	2.44	0.88	1.29	0.58	0.83	0.16	0.37	0.34	0.97	0.63
AT1G04467	0	0	0	0.34	0	0.28	0	0	0	0	0	0	0	0	0
AT1G04470	0	0	0	0.05	0	0	0	0	0	0	0	0	0	0	0
AT1G04480	258.38	207.21	201.13	182.74	221.89	208.31	350.32	291.36	303.68	184.33	127.25	169.76	307.38	225.22	192.44
AT1G04487	0	1.95	0.46	0	0	0.2	0.68	1.43	0	0	0.21	1.17	0.42	0	0
AT1G04490	2.5	2.14	2.78	1.07	2.13	2.64	1.57	1.8	2.16	10.67	11.58	9.22	16.47	17.13	23.05
AT1G04500	0	0.37	0.09	0.23	0.08	0.11	0.13	0.2	0.21	0.25	0.33	0.41	0.45	0.47	0.13
AT1G04503	36.91	33.89	35.07	11.02	8.53	12.78	16.24	19.87	12.89	26.82	17.21	20.48	24.73	25.53	17.34
AT1G04510	15.15	14.1	12.84	14.98	14.29	15.75	30.38	29.98	27.98	18.37	23.07	24.84	33.57	31.13	30.01
AT1G04513	0.66	0.72	0.63	0	0.07	0.06	1.58	0.38	0.22	1.56	0.95	1.59	2.16	1.23	0.63
AT1G04520	11.66	15.74	15.05	17.3	23.67	22.65	24.14	19.94	20.64	15.17	12.51	11.6	27.18	25.36	25.74
AT1G04530	89.96	88.05	117.03	142.72	158.77	165.63	63.79	89.61	115.93	30.48	31.07	30.69	26.31	28.35	35.4
AT1G04533	0	0	0.42	0	0.39	0	0	0	0	0.19	0	0	0	0	0
AT1G04537	0.38	1.39	3.33	0.52	0	0	0	2.57	1.58	3.29	1.69	0.48	0	0.44	0.92
AT1G04540	0	0.07	0.08	0.03	0	0.09	0.08	0.02	0	0	0.1	0.27	0.07	0.13	0.05
AT1G04550	24.98	28.59	30.71	41.06	42.36	40.18	37.83	39.3	43.66	16.02	17.29	16.06	22.6	25.31	28.96
AT1G04555	6.35	7.28	8.11	9.56	11.32	10.02	3.42	7.39	10.5	11.8	9.49	9.87	11.49	18.43	15.08
AT1G04560	0.55	0	0.6	1.05	0.47	0.62	0.1	0.36	0.32	0	0	0	0	0	0
AT1G04570	0.58	0.3	0.45	202.39	239.5	230.9	10.05	11.07	10.65	4.48	4.65	4.64	9.56	12.78	13.45
AT1G04580	0.11	0.02	0.04	0.05	0.06	0.01	0	0	0.01	0.01	0.05	0	0	0.01	0
AT1G04583	0.29	0	0	0.39	0	0	0.18	0	0.2	0	0	0	0	0.53	0
AT1G04587	0	0	0	0	0	0	0	2.24	0	0	2.16	0	0	0	0
AT1G04590	28.25	24.54	23.21	17.29	18.43	16.38	17.14	15.62	17.41	14.76	12.42	14.18	28.79	24.3	24.87
AT1G04600	0.1	0.02	0.06	0.06	0.02	0.02	0.01	0.13	0.01	0.38	0.3	0.36	0.73	0.42	0.42
AT1G04610	0.27	0.28	0.31	0.32	0.61	0.36	0.67	0.61	0.94	2.97	1.7	1.5	2.91	2.66	1.92
AT1G04620	5.88	5.08	5.52	22.89	23.86	23.64	21.67	20.27	19.77	20.9	23.7	21.94	19.57	22.66	24.23
AT1G04625	0	0	0	0	0	0.1	0	0	0	0	0	0	0	0	0.23
AT1G04630	61.08	61.94	50.54	34.9	22.49	25.46	44.09	42.88	35.38	50.05	48.83	52.29	48.88	54.89	37.5
AT1G04635	4.41	5.54	10.6	30.21	32.31	29.42	9.15	8.32	15.35	2.65	2.61	3.77	2.66	4.19	3.78
AT1G04640	63.06	70.44	75.78	74.5	85.33	82.55	75.12	83.96	95.79	22.75	21.96	20.62	21.28	26.9	28.01
AT1G04643	0	0	0.1	0	0	0	0	0.09	0	0	0	0	0	0	0
AT1G04645	0.22	0	0	0.3	0	0.25	0	0	0	3.51	2.01	1.43	1.77	2.14	0.55
AT1G04647	0.82	0.84	1.04	0.72	1.03	0.84	0.95	1.37	0.89	3.23	2.27	3.01	1.95	1.76	1.46
AT1G04650	1.28	0.97	0.81	0.82	0.98	0.92	0.89	0.75	0.8	1.05	1.74	1.47	2.49	2.16	2.44
AT1G04660	0.72	0.71	1.27	0.79	0.24	0.75	0.2	0.09	0.05	0.85	0.79	0.53	0.33	0.7	0.46
AT1G04670	0	0.34	0	0	0	0	0	0	0	0	0	0.12	0	0	0
AT1G04680	22.99	24.95	22.39	18.55	15.24	15.54	9.3	10.71	10.2	31.97	43.19	44.66	20.02	20.2	17.29
AT1G04690	50.13	50.74	73.2	84.13	75.34	73.58	39.07	50.54	55.91	41.96	43.04	44.05	48.64	49.94	47.77
AT1G04700	0.29	0.48	0.4	0.18	0.37	0.28	0.64	0.54	0.48	0.78	1.71	1.63	1.5	1.74	1.71
AT1G04707	0.08	0	0.1	0.1	0.18	0	0	0.17	0.21	0	0	0	0	0	0
AT1G04710	16.31	13.11	12.03	8.66	9.44	9.73	10.86	8.95	7.53	10.32	9.15	8.65	15.72	10.79	15.75
AT1G04730	2.48	1.79	2.26	1.97	1.58	1.38	3.06	2.63	2.61	3.25	2.89	2.76	6.22	5.77	4.37
AT1G04733	0	0	0	0	0	0	0	0	0	0	0	0	0	0	0
AT1G04743	0	0.32	0	0	0	0	0	0	0	0.08	0.15	0.17	0.79	0	0
AT1G04750	56.84	54.53	83.46	123.06	126.68	139.8	55.36	87.66	126.56	69.7	71.48	66.17	67.29	87.7	83.2
AT1G04760	3.05	3.76	3.51	4.33	3.09	4.27	2.06	1.43	2.25	4.04	2.67	1.98	4.36	2.56	5.89
AT1G04767	0	0.35	0	0	0.07	0.07	0	0.14	0	0.7	0.55	0.7	0	0	0.08
AT1G04770	50.59	41.7	41.48	107.52	120.3	116.89	33.74	30.37	27.52	65.88	60.21	56.32	107.04	87.11	104.05
AT1G04773	0	0	0	0	0	0	0	0	0	0	0	0	0	0.25	0.13
AT1G04778	0.64	0.1	1.12	1.28	1.52	1.34	0.5	0.09	0.77	1.79	0.83	1.37	1.8	0.89	0.41
AT1G04780	10.54	11.31	14.18	13.31	13.4	12.63	16.24	16.43	16.73	20.42	29.59	26.96	24.61	24.68	25.08
AT1G04787	0	0	0	0	0	0	0	0	0	0	0	0	0	0.86	0
AT1G04790	9.13	8.43	8.92	6.5	7.68	6.91	9.43	8.91	9.18	9.51	8.73	9.01	11	11.23	9.71
AT1G04800	96.97	121.39	136.25	116.23	103.81	116.04	138.99	138.12	137.15	165.85	274.56	239.24	71.72	84.46	84.7
AT1G04810	9.06	9.92	7.74	6.35	6.09	6.66	20.95	17.7	17.75	13.74	17.51	17.66	23.64	22.85	15.15
AT1G04820	188.38	167.86	168.35	185.96	169.86	172.73	138.36	135.9	121.55	180.28	167.02	164.21	201.98	182.42	147.3
AT1G04823	0.47	0	0.12	0.38	0	0.1	0	0.43	0.13	0	0	0.12	0.66	0.35	0
AT1G04827	0	0	0	0	0.1	0	0.22	0	0	0	0	0	0	0	0
AT1G04830	11.7	13.5	9.11	6.98	6.58	6.99	11.46	10.94	11.38	8.84	9.01	8.78	14.03	12.74	16.9
AT1G04833	0.43	0.33	0.3	0.03	0.15	0.21	0.19	0.22	0.12	0.93	0.8	0.63	0.96	0.97	0.89
AT1G04837	1.86	0.39	0.42	0.74	1	1.34	0.23	0.21	0.32	2.22	1.41	1.66	1.23	0.23	0.84
AT1G04840	0.37	0.31	0.68	0.49	0.37	0.41	1.4	1.03	1.18	0.64	0.49	0.34	1.22	0.58	1.02
AT1G04850	63.87	61.97	58.38	46.17	51.11	46.62	60.38	66.76	62.12	80.21	83.34	86.56	120.77	120.34	122.1
AT1G04860	5.56	5.45	5.84	6.97	6.3	6.33	13.24	12.53	12.84	5.78	9.17	8.53	8.48	9.97	7.7
AT1G04870	21.81	21.98	23.44	28.79	31.36	28.03	41.35	49.63	48.17	28.09	26.34	24.58	56.79	37.36	37.1
AT1G04877	0	4.19	2	2.26	7.23	4.08	0	0	2.25	0	0	1.93	0	0	0
AT1G04880	1.8	0.89	0.54	0.48	0.72	0.53	0.49	0.51	0.29	0.5	0.14	0.24	0	0.68	0.27
AT1G04887	0	0	0.11	0	0	0	0	0	0.06	0	0.05	0	0	0	0
AT1G04900	7.99	5.78	6.88	5.76	8.27	6.59	10.24	13.13	13.83	10.1	8.79	7.51	14.61	11.52	16.34
AT1G04910	19.61	20.6	19.41	16.39	14.93	14.83	13.99	13.29	14.35	18.07	17.34	17.94	25.97	23.52	23.79
AT1G04917	1.13	0.37	0	0.14	0.24	0.23	0	0	0.28	0.24	0	0.14	0	0	0
AT1G04920	0.57	0.62	0.56	0.28	0.25	0.44	0.46	0.41	0.29	0.49	0.8	0.54	0.29	0.62	0.82
AT1G04930	2.63	3.22	4.14	2.12	2.65	2.29	1.84	2.18	2.6	3.89	3.07	2.73	2.43	2.72	2.91
AT1G04933	3.7	2.65	1.91	0.65	0.6	1.04	1.85	1.79	0.66	2.94	3.15	1.47	2.7	6.08	3.4
AT1G04940	77.66	75.29	68.08	44.49	54.28	56.53	82.14	73.52	65.59	48.55	41.14	39.19	45.68	42.64	47.19
AT1G04945	5.1	3.49	4.14	8.67	7.53	7.34	14.79	15.91	18	4.65	4.34	3.5	11.01	9.21	6.1
AT1G04950	12.66	15.43	13.28	5.64	6.8	5.77	9.11	8.94	6.86	9.34	7.99	9.22	13.69	11.73	11.08
AT1G04953	0.34	0.41	0	0	0	0	0.43	0	0.16	0.27	0	0.3	0	0.7	0.14
AT1G04957	0	0	0	0.81	0	0	0	0	0	0	0	0	0	0	0
AT1G04960	22.93	23.46	27.21	20.12	22.39	25.12	18.98	23.16	25.65	24.02	20.38	20.21	24.13	23.03	28.83
AT1G04970	13.72	13.48	14.56	9.44	10.52	11.09	11.88	13.11	11.22	13.18	17.73	18.39	16.59	15.73	17.12
AT1G04973	0	0	0	0	0	0	0	0	0	0	0	0	0	0	0.78
AT1G04977	0.51	4.64	2.46	0.69	1.07	1.3	5.5	2.79	1.59	3.89	2.37	1.85	5.43	2.85	0.98
AT1G04980	5.77	7.13	6.92	5.44	4.83	4.28	9.29	9.53	11.08	10.17	9.67	9.88	11.29	8.49	8.07
AT1G04985	37.07	30.82	29.18	21.77	23.38	26.16	23.7	26.82	22.65	24.43	21.74	21.67	25.15	26.1	28.55
AT1G04990	3.97	4.63	4.22	10.99	9.32	9	12.87	11.65	8.09	17.46	17	17.33	17.59	15.53	13.72
AT1G05000	21.77	20.17	29.51	34.48	37.49	38.63	65.83	76.25	102.7	33.1	44.64	44.25	71.05	78.71	88.73
AT1G05005	0.23	0	0	0	0	0	0	0	0	0	0	0	0	0	0.14
AT1G05010	173.18	212.88	239.63	282.84	252.16	239.69	139.63	148.42	161.36	137.06	152.76	157.52	85.83	115.29	134.74
AT1G05020	1.07	1.18	1.69	0.51	0.39	0.42	1.1	1.09	0.7	0.76	1.27	1.04	0.81	0.29	0.69
AT1G05030	9.47	8.12	7.34	6.21	6.16	5.77	6.42	5.95	4.72	10.98	9.98	10.34	15.91	14.33	13.55
AT1G05033	0.66	0	0	0	0	0	0	1.01	0.31	0	0	0	0	0	0
AT1G05040	0	0	0.32	0	0	0.09	0	0	0	0	0	0	0	0.1	0
AT1G05047	0	2.45	1.09	0.39	0	0.33	0.36	0	0	0	0	0	0	0	0
AT1G05055	8.56	7.44	6.91	6.77	5.7	6.61	11.32	7.99	7.74	7.54	6.91	7.31	8.64	8.94	7.06
AT1G05060	17.63	22.85	26.38	20.54	21.84	20.74	7.38	7.35	11.36	8.78	7.47	12.14	16.64	14.94	16.16
AT1G05065	2.3	0.63	4.53	28.55	33.54	37.95	4.73	5.85	15.64	0.86	2.05	1.1	0	1.42	0.66
AT1G05067	0	0	0	0	0	0	0	0	0.46	0	0	0	0	0	0
AT1G05070	60.67	52.06	51.24	64.05	63.04	65.43	32.74	34.5	36.89	26.69	19.57	20.74	30.69	27.69	31.7
AT1G05080	0	0	0	0	0	0	0.11	0	0	0	0	0	0	0	0
AT1G05087	0.24	0.54	1.69	0.67	1.47	1.43	1.29	3.61	2.66	1.51	8.64	5.69	3.39	3.98	1.99
AT1G05090	8.74	9.71	9.49	7.05	8.84	6.36	10.89	8.99	8.3	10.91	7.17	8.14	15.52	11.72	14.39
AT1G05093	0.42	0	0	0	0	0	0	0	0	0	0	0	0	0	0
AT1G05100	2.79	1.06	2.97	2.98	2.77	2.86	3.85	3.96	4.1	13.14	14.87	12.77	18.01	21.58	17.23
AT1G05103	0	0	0	0	0	0	0	1.49	0	0	0	0	10.67	0	0
AT1G05107	0	7.17	1.39	0	0	0	0	0	0	0	0	0	0	3.63	0
AT1G05120	7.27	7.61	4.96	6.93	7.22	5.52	9.58	8.89	9.14	13.75	14.65	13.96	19.75	18.85	16.94
AT1G05140	47.76	47.8	53.2	45.23	48.87	45.71	46.33	44.07	41.12	16.92	16.48	17.29	15.17	16.22	17.22
AT1G05147	0.17	2.06	1.3	0	0	0	0.22	0	0.71	1.18	1.37	1.11	0.79	0	0.86
AT1G05150	10.5	12.93	11.91	8.92	9.46	8.34	9.02	10.29	9.67	12.98	14.15	13.81	13.85	13.25	12.75
AT1G05160	4.64	5.22	4.59	5.27	5.53	5.24	10.3	8.66	7.07	7.04	7.15	6.93	10.32	10.4	11.16
AT1G05163	1.55	0.53	1.68	1.16	0.39	0.48	0	1.62	0.3	1.05	0.65	0.44	2.5	1.09	1.4
AT1G05170	10.39	11.81	10.48	22.81	24.75	24.05	11.31	10.17	9.76	20.63	23.57	24.18	17.72	14.55	15.03
AT1G05180	15.08	16.08	15.89	15.1	15.29	14.89	21.53	24.54	24.42	17.34	16.39	15.89	26.05	24.79	28.23
AT1G05183	2.55	1.94	2.86	0.94	1.2	1.02	0.33	0.3	0.3	0.16	0.1	0.17	0.11	0.33	0.45
AT1G05187	0	0.11	0	0.06	0.06	0	0	0.05	0.06	0.45	0.39	0.25	0.17	0.24	0
AT1G05190	716.15	668.69	769.7	803.48	927.83	938.16	575.39	614.61	706.32	362.61	306.44	323.9	240.28	229.4	322.41
AT1G05200	20.68	18.91	15.96	15.96	15.01	15.57	16.13	14.32	13.2	13.01	11.15	11.37	19.46	15.37	15.42
AT1G05203	0	1.46	0	0	0	0	0	0	0	0	0	0	0	0	0
AT1G05205	58.01	40.69	63.29	70.03	71.34	78.66	24.15	33.43	56.32	58.8	36.86	36.18	75.28	78.25	71.38
AT1G05207	0	0	0	0	0	0	0	1.45	1.8	0	2.11	0.8	0	0	4.53
AT1G05210	10.31	7.57	9.72	6.09	6.63	9.24	3.97	4.46	5.35	12.23	11.92	14.04	16.81	15.9	14.65
AT1G05213	0.29	0.29	0.34	0.16	0.07	0.07	0.61	0.4	0.11	0.44	0.5	0.35	0.27	0.59	0.32
AT1G05220	0.42	0.25	0.93	0.56	0.25	1.76	0.13	0.48	0.72	1.47	1.45	2.88	1.48	2.72	3.18
AT1G05230	5.33	7.39	5.95	3.37	4.24	3.08	10.95	9.7	8.36	4.54	7.33	5.98	6.81	7.26	8.66
AT1G05240	0	0	0	0	0	0	0	0	0	0	0	0.12	0	0	0
AT1G05250	11.89	14.64	16.44	8.45	8.84	9.57	7.56	6.96	8.97	18.42	24.13	21.59	12.26	12.77	11.04
AT1G05253	2.14	0	1.35	0.74	3.14	3.2	2.77	1.82	2.26	1.14	2.38	4.74	0	0.62	1.28
AT1G05260	14.84	15.49	19.38	41.09	30.6	35.92	31.45	45.64	41.1	62.42	63.1	65.92	78.32	95.51	77.1
AT1G05267	0	0	0	0	0	0	0	0	0	0	0	0	0	0.19	0.19
AT1G05270	23.67	20.49	20	20.78	24.43	20.86	26.87	27.55	31.65	21.79	20.28	21.22	26.07	25.51	33.65
AT1G05280	0.17	0	0.14	0.07	0.03	0.06	0.07	0.43	0.09	1.35	2.64	2.06	0.92	0.84	0.81
AT1G05287	0	0	0	0	0	0	0	0.99	0	0	0.49	0.56	0	1.02	0
AT1G05300	2.07	2.14	2.56	8.83	9.45	11.24	4.97	5.45	5.31	5.91	10.37	8.41	11.98	17.37	20.19
AT1G05310	0.61	1.1	0.69	0.1	0.5	0.51	0.38	0.7	0.42	0.5	0.58	0.3	0.32	0.14	0.34
AT1G05317	0	0	0	0	0	0	0	0	0	0	0.36	0	0	0	0
AT1G05320	7	7.78	10.18	12.86	15.06	15.1	4.09	4.78	7.61	4.31	6.42	5.48	3.78	4.61	5.77
AT1G05330	0.11	0.54	0.43	0.45	0.53	0	0	0	0.15	0	0	0	0	0	0
AT1G05333	0	0	1.86	2.88	0.01	1.92	0.13	2.76	2.46	5.13	4.91	0	0	5.88	2.72
AT1G05340	29.98	19.07	23.28	20.46	25.07	23.16	6.14	14.43	13.42	86.15	70.39	75.92	63.73	70.99	88.66
AT1G05347	2.09	2.17	4.11	1.44	0.46	2.03	0.75	0.34	0.72	1.65	2.52	2.98	0.71	1.42	1.35
AT1G05350	18.72	15.15	14.83	10.71	11.16	11.72	15.55	13.58	16.77	25.67	22.89	23.26	27.78	23.77	22.97
AT1G05360	9.76	10.19	7.76	6.41	8.5	6.68	14.89	14.18	15.7	18.55	17.71	17.29	27.38	29.13	25.7
AT1G05370	0.56	0.44	1.04	0.41	0.26	0.14	1.56	0.39	0.68	0.93	1.34	0.99	3.22	2.07	1.96
AT1G05380	4.68	5.51	5.3	4.02	3.82	3.83	5.43	4.25	5.9	5.48	9.64	8.03	7.36	7.28	6.54
AT1G05385	66.03	60.48	60.97	66.05	75.15	78.4	85.73	76.83	87.66	44.96	26.97	29.8	34.65	27.18	36.27
AT1G05397	0	0	0.18	0	0	0	0	0.65	0	0.16	0.16	0.56	3.15	2.44	0
AT1G05400	1.26	1.05	0.64	0.18	0.22	0.35	0.87	1.22	0.34	1.49	0.88	1.08	1.13	1.96	0.89
AT1G05410	12.8	12.98	13.18	10.96	9.97	9.99	10.64	11.19	10.72	10.84	7.7	8.39	12.13	8.87	9.86
AT1G05420	0.3	0.64	0.23	4.27	0.85	1.19	1.48	0.34	0.97	2.99	3.46	4.12	0.55	0.91	0.61
AT1G05430	32.6	35.05	38.53	38.4	51.63	48.58	26.78	27.96	35.02	21.05	23.17	24.55	26.25	29.53	35.51
AT1G05440	1.64	1.19	1.15	1.69	2.11	1.44	0.63	1.33	0.82	1.68	0.93	1.32	1.52	1.38	1.76
AT1G05450	0.52	0.55	0.33	0.33	0.54	0.57	1.63	1.1	2.26	0.72	1.5	1.67	3.79	0.76	1.18
AT1G05453	0	0	0.15	0.16	0.14	0.13	0.15	0	0.64	0.14	0.81	0.77	0.14	1.01	0
AT1G05460	2.59	3.14	2.05	1.06	0.76	0.66	2.11	2.31	1.26	3.34	3.94	3.34	6.22	4.69	3.51
AT1G05467	0	0	0	0	0	0	0	0	0	2.27	0	0	0	0	0
AT1G05470	3.59	3.22	3.69	1.32	1.63	1.59	4.01	3.12	3.59	2.3	3.05	3.27	5.48	4.47	4.48
AT1G05490	0.27	0.13	0.27	0.12	0.04	0.1	0.34	0.24	0.15	0.32	0.57	0.4	0.66	0.43	0.22
AT1G05500	29.1	26.02	35.05	28.47	33.91	29.2	19.53	25.02	24.8	23.79	20.87	19.82	23.9	25.2	28.63
AT1G05510	0	0.15	0.08	0.34	0.15	0.14	0	0	0	0	0	0	0	0	0
AT1G05520	8.18	8.45	8.91	9.97	11.28	10.88	13.22	13.26	13.67	13.69	17.7	14.89	18.73	20.39	19.13
AT1G05523	1.28	0.92	0.72	1.43	1.34	1.54	0.32	0.53	0.63	0.85	0.77	0.14	1.41	0.26	0
AT1G05530	0	0.19	0.54	0.99	0.92	0.86	0.4	0.33	0.31	0.73	1.01	1.15	0.27	0.65	0.75
AT1G05540	1.65	2.63	1.04	4.05	3.02	2.64	3.46	1.86	2.2	0.27	0.51	1.04	0.19	0.35	0.26
AT1G05550	0.27	0	0	0.28	0	0	0	0	0	0	0.35	0.48	0.27	0.11	0
AT1G05553	0	0	0	0	0	0	0	1.08	0	0	0	0	2.7	0	0
AT1G05557	4.12	2.77	5.1	1.3	0.29	0.82	0.61	0.55	0.5	2.4	1.26	0.95	2.7	1.49	2.61
AT1G05560	25.99	24.14	27.83	10.91	10.29	10.12	5.96	5.39	5	6.61	6.66	7.38	5.6	7.11	5.18
AT1G05562	7.11	7.74	8.7	4.82	4.63	4.16	4.32	4.99	3.96	2.88	3.16	2.76	2.4	2.23	2.44
AT1G05570	5.81	6.46	7.6	5.8	6.65	5.94	18.87	17.47	17.33	21.69	31.54	30.72	34.74	34.99	35.94
AT1G05575	22.11	26.65	45.01	36.72	35.49	42.29	21.11	32.65	62.31	190.29	212.78	204.8	144.49	238.58	308.08
AT1G05577	0	0.13	0.05	0	0.04	0.16	0.09	0.21	0	0.34	0.46	0.67	0.48	0.41	0.32
AT1G05590	6.82	8.03	7.85	4.11	3.73	3.74	6.26	4.01	4.57	5.9	7.45	7.07	7.23	8.1	5.99
AT1G05600	6.98	6.33	7.39	4.12	5.25	4.66	5.74	5.28	4.06	2.54	2.27	3.2	3.6	4.38	4.86
AT1G05610	0.78	0.48	0.47	0.76	1.16	1.27	0.8	0.54	0.92	3.46	4.07	3.38	7.39	6.67	7.78
AT1G05620	13.79	12.64	12.71	11.53	14.31	12.85	6.46	8.71	10.32	28.71	25.05	27.22	20.63	25.07	20.4
AT1G05630	4.21	4	3.59	3.27	3.52	2.9	4.26	4.03	3.65	10.81	15.37	14.03	8.26	6.27	5.71
AT1G05640	0.54	0.39	0.5	0.34	0.23	0.31	0.51	0.62	0.89	0.75	0.88	1.46	1.09	1.85	1.64
AT1G05650	0.18	0	0	0	0	0	0.09	0.13	0	0.13	0.77	0.34	0	0.09	0.05
AT1G05660	0.5	0.47	1.73	0.05	0.17	0.12	0.27	0.2	0.54	0.55	3.4	2.64	0.3	0.27	0.14
AT1G05670	1.78	1.96	2.09	1.4	1.45	1.28	2.8	2.68	3.11	1.93	2.75	2.44	3.76	2.88	2.95
AT1G05675	5.42	3.73	3.82	2.21	1.93	2.82	4.42	3.37	2.47	11.62	12.74	12.09	7.96	5.73	7.29
AT1G05680	2.15	3.42	3.49	3.14	3.35	3.25	3.02	2.77	4.87	3.19	2.18	3.68	1.16	1.63	3.15
AT1G05687	0	0	0	0.11	0	0.36	0.1	0.09	0	0.48	0.28	1.17	0	0.5	0
AT1G05690	2.73	4.39	4.35	4.19	4.3	3.99	2.34	2.51	2.26	1.54	2.18	1.73	3.15	2.38	2.85
AT1G05700	0.42	0.18	0.45	0.43	0.33	0.32	0.59	0.39	0.37	0.75	0.99	1.29	1.75	1.25	1.36
AT1G05710	21.29	15.54	22.09	10.33	8.17	10.25	10.82	11.55	15.51	19.46	14.45	12.87	33.76	30.1	37.59
AT1G05720	36.37	30.53	36.82	46.09	54.71	62.36	28.75	41.63	57.37	53.29	46.03	46.57	60.43	79.01	87.1
AT1G05727	0	0	0	0	0	0	0	0	0	0	0	0	0.76	0	0
AT1G05730	3.2	1.24	2.11	2.96	6.32	4.69	5.46	8.65	9.36	2.65	1.68	1.34	12.24	5.86	8.81
AT1G05747	2.29	1.21	1.24	0	0.77	0	0	0	0	0.36	0	0	0	0	0
AT1G05750	2.48	1.29	0.81	0.46	0.49	0.45	3.67	2.92	1.95	1.6	1.35	1.22	1.52	2.05	1.95
AT1G05753	0.52	0.63	0.89	0.94	0	0.39	0.22	0.4	0.24	2	1.2	0.91	0	0.42	0
AT1G05760	5.71	0.73	4.03	3.09	3.9	3.69	1.83	2.5	3.51	4.67	12.18	10.03	10.84	10.04	12.76
AT1G05767	0	6.7	0	0.83	4.35	0.94	7.64	5.32	5.29	15.39	12.5	17.62	13.35	9.48	13.8
AT1G05770	0.9	0.86	1.72	0.72	0.64	1.41	0.11	0.62	1.61	1.8	3.44	4.26	2.88	3.24	4.93
AT1G05773	0	0	0	0	0.55	0	0	0	0	0	0	0	0	0	0
AT1G05780	19.63	16.24	16.84	10.88	12.27	13.58	8.37	12.05	18.28	12.45	7.73	9.6	11.97	14.47	20.97
AT1G05783	0	0	0.44	0.23	0	0.2	0	0.39	0.24	0	0.59	0.68	0	0.21	2.38
AT1G05785	11.18	8.29	10.87	10.81	13.67	15.83	5.51	9.17	13.58	10.14	9.59	7.46	12.65	12.82	14.63
AT1G05787	0	0	0	0	1.35	0.18	0.21	0.19	1.12	0.56	1.49	1.06	2.08	0.99	2.04
AT1G05790	11.14	7.97	8.09	4.22	4.23	4.6	8.21	8.76	7.32	10.12	10.02	11.24	16.63	12.88	17.61
AT1G05800	0	0.05	0	0	0	0	0	0	0.05	0.38	1.37	0.73	0.14	0	0
AT1G05805	18.1	19.85	15.76	51.27	47.2	46.11	39.95	31.55	29.02	25.24	24.41	24.85	31.86	35.21	28.93
AT1G05810	17.68	18.19	16.81	10.77	9.24	11.02	18.3	17.4	15.9	15.81	17.03	14.76	7.87	11.22	10.95
AT1G05820	2.71	2.42	2.81	0.97	1.63	1.46	2.29	1.75	1.62	2.23	2.01	1.06	2.55	2.59	2.94
AT1G05830	5.82	5.92	5.48	4.63	4.07	3.95	11.28	10.26	8.18	11.7	12.91	12.9	24.69	19.85	17.28
AT1G05833	0	0	0	0	0	0	0	0	0	0	0	0	0	0.28	0
AT1G05835	67.51	62.68	57.03	26.69	20.82	30.91	27.61	17.87	30.34	31.74	22	23.5	32.34	34.69	36.38
AT1G05837	0	0.3	0	0.25	0.59	0.21	0.23	0.07	0	0	0.29	0.08	0.07	0.23	0
AT1G05840	21.15	17.38	15.26	8.91	9.1	8.25	16.26	14.67	15.15	15.65	14.6	14.1	29.5	26.37	27.32
AT1G05843	0.59	0	0	0	0	0	0	0	0.2	0	0.67	0.19	0	0.36	0
AT1G05850	322.23	321.42	307.67	411.51	344.26	352.01	360.58	387.92	366.8	305.66	343.08	329.69	245.32	291.64	284.51
AT1G05860	11.08	13.92	15.94	4.96	4.26	4.91	8.95	8.88	7.62	9.69	9.58	7.62	8.25	8.73	12.78
AT1G05870	30.72	35.43	33.45	19.57	17.58	20.18	28.51	33.12	32.21	18.29	17.31	16.12	24.52	27.49	22.7
AT1G05873	0	0	0	0	0.27	0	0.28	0.26	0	0	0.09	0.3	0	0.19	0
AT1G05880	0.5	0.19	0.35	0.4	0.07	0.44	0.19	0.38	0.53	0.29	0.29	0.24	1.26	1.75	0.83
AT1G05890	30.24	25.62	23.53	13.98	14.02	13.15	42.18	34.15	29.78	30.41	26.76	27.78	59.17	52.68	52.4
AT1G05894	0.85	0.89	1	0.45	1.34	0.64	0.6	0.51	0.23	0.45	0.59	0.68	2.95	1.41	1.53
AT1G05900	23.22	22.42	18.67	14.53	14.3	16.72	21.84	17.1	15.42	15.43	12.21	11.35	24.08	21.56	23.22
AT1G05910	7.36	6.86	5.14	5.15	4.4	4.33	14.15	11.47	10.58	10.5	13.03	12.6	20.48	17.16	13.99
AT1G05913	0	0	0	13.16	10.72	7.33	3.05	0	0	0	3.79	0	2.37	5.09	0
AT1G05920	0	0.04	0	0	0	0	0	0	0	0.09	0.04	0	0	0	0
AT1G05927	0.89	1.85	1.19	0.88	1.48	1.46	2.14	2.71	2.92	1.62	1.72	2.31	2.93	1.8	2.14
AT1G05937	0	0	0	0	0.18	0.17	0	0	0	0	0	0	2.42	0	0
AT1G05940	15.22	17.36	19.61	12.95	12.67	13.37	15.92	16.18	16.22	11.29	13.55	14.37	16.75	18.62	17.42
AT1G05943	0	0	0	0.58	0	0	0	0	0	0	0	0	0	0	0
AT1G05950	3.9	3.16	2.52	2.04	2.65	2.47	2.95	1.84	2.82	3.31	3.41	2.99	7.57	5.23	6.13
AT1G05960	9.42	9.7	7.45	6.85	5.32	5.4	12.31	9.96	8.56	16.27	17.82	17.15	18.67	17.92	14.5
AT1G05970	14.39	10.3	12.94	4.58	8.52	7.37	7.57	8.99	7.05	9.44	8.07	6.93	7.15	9.38	10.28
AT1G05977	0	0	0.31	0	0	0	0	0	0	0.56	0	0	0	0	0
AT1G05990	0	0.53	0	0.12	0.11	0.2	0.56	0.3	0.61	0.1	0.1	0.47	0	0	0.11
AT1G06000	16.77	15.8	19.26	42.67	36.05	39.37	56.14	60.58	66.62	23.74	34.53	33.95	25.94	33.33	29.56
AT1G06002	6.14	5.38	4.52	4.61	4.09	3.73	6.39	7.05	6.35	10.14	9.1	7.24	4.52	6.5	6.61
AT1G06010	24.82	22.51	19.26	16.56	19.74	23.15	23.15	22.99	23.21	23.79	18.3	18.14	27.27	31.61	25.78
AT1G06020	1.28	1.05	0.26	0.32	0.14	0.27	0.5	0.23	0.27	0.24	0.19	0.63	0.91	0.25	0.51
AT1G06030	0	0	0	0	0.06	0	0.3	0	0.2	0.06	0	0.38	0	0	0.55
AT1G06040	283.42	286.12	321.66	427.46	394.67	423.01	307.91	336.81	366.45	111.12	120.94	118.6	149.88	185.2	190.82
AT1G06050	3.75	4.74	7.08	7.32	7.99	9.24	8.68	9.54	9.9	9.82	10.56	10.2	11.59	10.16	16.71
AT1G06060	23.68	26.19	24.95	11.36	12.24	14.34	20.72	19.46	14.96	25.88	27.18	23.39	31.93	27.4	27.55
AT1G06070	12.56	12.96	11.66	7.77	7.09	7.41	9.59	8.78	8.44	12.52	10.06	10.92	16.59	13.95	13.88
AT1G06080	10.63	13.43	17.02	24.85	25.97	24.83	2.71	2.62	2.61	2.79	3.36	2.98	2.55	3.62	3.93
AT1G06083	0	0	0	0	0	0	0	0	0	2.47	0	0	0	0	0
AT1G06090	1.1	1.3	1.29	1.4	1.41	1.48	1.42	2.13	2.27	2.23	7.5	7.51	1.9	3.14	3.52
AT1G06100	0.13	0.8	1.02	1.07	2.22	2.15	0.42	0.68	0.18	0.71	0.39	0.7	0	0	0.26
AT1G06110	24.3	22.53	21.14	12.68	13.69	12.29	15.67	12.85	12.94	17	14.68	15.2	25.24	22.94	23.26
AT1G06120	0.62	0.86	1.44	0.41	0.61	0.57	0	0.35	0.56	0.49	1.73	1.15	0.74	0.19	0.53
AT1G06130	26.14	24.3	21.83	18.63	18.51	16.24	16.02	17.74	14.4	28.61	27	22.92	31.69	32.24	33.94
AT1G06135	3.17	1.61	2.97	1.12	0.4	1.51	0.84	0.95	0.92	18.82	13.97	14.58	13.18	13.66	15.09
AT1G06137	0	0.88	0	0.49	0	0	0	0	0	1.18	1.62	0	0	1.69	0.44
AT1G06140	0.94	0.33	0.47	0.33	0.25	0.43	1.77	1.67	0.97	0.69	1.36	1.33	0.94	1.04	1.53
AT1G06143	1.29	0.97	1.04	1.94	1.24	1.61	2.21	1.93	1.61	1.38	1.76	1.41	1.92	2.29	2.2
AT1G06148	0	0.23	0.15	0	0	0	0.07	0.1	0.16	0.5	0.28	0.23	1.17	0.38	0.27
AT1G06150	12.69	9.78	9	3.87	3.25	3.37	9.54	7.67	8.3	12.96	16.54	14.57	19.81	16.86	16.48
AT1G06160	2.68	2.93	2.86	0.52	1	0.99	3.14	2.74	4.66	1.33	2.46	3.17	2.27	2.44	2.93
AT1G06163	0	0	0	0	0	0	0	0	0	1.39	0.31	0.87	0.31	0	0
AT1G06170	0	0.17	0.22	0.51	0.46	0.35	0.22	0.31	0.43	0.73	0.69	0.74	0.51	1.2	1.44
AT1G06177	0	0	0	0.48	2.08	0	0.91	0.8	0.49	1.16	2.39	0.45	3.55	0.42	0.86
AT1G06180	11.88	10.13	14.53	27.13	28.81	30.35	14.09	14.67	17.79	7.92	7.61	7.76	15.45	12.57	15.41
AT1G06190	73.98	73.82	73.58	67.48	64.79	59.11	105.77	102.35	98.44	37.59	36.77	37.28	39.66	39.02	35.79
AT1G06200	84.88	73.69	90.53	91.33	94.35	98.33	49.7	55.27	65.23	55.73	52.84	53.31	73.42	69.82	79.16
AT1G06210	17.48	17.86	19.08	21.64	27.02	24.39	10.92	14.22	16.79	22.28	28.31	25.61	24.91	22.43	25.03
AT1G06213	0.88	0	0	0	0.26	0	0	0	0	0	0	0.57	0	0	0
AT1G06220	9.35	9.32	9.15	11.33	11.03	8.88	22.36	21.67	19.26	15.24	17.75	15.72	23.79	18.62	13.73
AT1G06227	0.38	0	0	0	0	0.44	0	0	0	0	0	0	0	0.93	0
AT1G06230	15.34	16.49	12.91	13.5	12.3	11.06	24.57	22.55	19.36	19.48	23.15	20.48	35.33	28.82	24.62
AT1G06240	13.19	12.57	13.76	9.9	8.82	7.87	11.42	9.7	9.84	8.15	8.35	8.45	8.23	6.74	9.47
AT1G06250	0.07	0	0.33	0	0	0	0	0	0.08	0.07	0	0	0	0.51	0
AT1G06260	0	0	0	0	0	0.06	0	0	0.16	0	0.14	0.15	0.14	0	0
AT1G06265	8.42	4.61	4.43	1.34	1.28	2.56	4.1	4.26	3.19	8.98	4.21	4.84	17.03	17.32	12.61
AT1G06270	1.44	1.59	1.75	1.6	1.15	1.15	3.3	2.98	2.37	2.48	3.11	2.7	6.58	5.37	6.01
AT1G06290	9.57	10.31	13.92	9.64	11.08	10.53	5.01	6.04	6.48	15.62	24.24	24.91	12.33	13.67	15.94
AT1G06293	0	0	0	0	0	3.78	0	0	0	7.81	0	0	0	0	0
AT1G06310	0.04	0.18	0.19	0.06	0.23	0.1	0.32	0.22	0.21	0.52	0.6	0.68	2.15	1.89	1.63
AT1G06313	0	0	0	0	0	0	0	0	0	0	0	0	0	0.76	0
AT1G06320	0.59	0	0.15	0.16	0	0.13	0	0	0	0.69	1.23	0.78	0.84	1.75	0.45
AT1G06330	0	0	0.25	0	0.08	0	0	0	0	0	0.08	1.12	0.16	0.08	0
AT1G06340	0.59	0	0.11	0	0.2	0	0	0	0	0	0	0	0	0	0
AT1G06350	2.02	2.01	1.74	1.06	2.18	0.78	0.94	1.55	1.47	0.56	1.47	1.36	1.57	0.64	1.02
AT1G06360	53.88	50.59	53.55	49.92	58.19	51.14	69.03	77.82	75.23	31.85	42.7	37.26	13.74	21.46	18.91
AT1G06373	0	0	0	0	0	0	0	0	0	0.74	0	0.43	0	0	0
AT1G06380	7.35	6.95	11.18	26.8	22.68	20.73	13.16	16.3	17.28	10	7.33	8.61	12.13	8	9.98
AT1G06390	44.34	43.39	39.87	36.03	36.65	38.18	50.86	47.85	46.18	41.24	44.18	46.95	50.34	49.17	48.41
AT1G06400	43.99	47.81	48.12	24.47	32.38	33.57	30.18	26.86	30.55	84.07	78.33	84.81	67.32	62.43	75.89
AT1G06410	32.53	41.26	55.35	46.06	51.21	50.44	29.56	35.38	40.28	73.48	117.67	106.92	41.89	41.32	41.81
AT1G06420	5.35	5.93	3.7	3.66	5.29	4.98	1.16	0.59	1.84	3.99	3.24	3.54	6.42	7.68	7.67
AT1G06423	0	29.48	0	0	14.99	0	0	0	9.62	0	14.77	0	0	0	6.94
AT1G06430	110.37	108.51	114.85	97.47	85.33	89.92	62.61	74.84	83.6	28.84	29.43	30.61	19.72	24.54	31.13
AT1G06440	1.29	0.81	1.4	0.98	1.17	0.64	1.71	1.91	1.38	2.85	1.82	1.77	3.09	3.23	1.2
AT1G06450	1.06	1.7	3.18	1.08	1.02	0.99	2.65	2	2.11	1.41	2.65	1.72	4.15	2.45	2.4
AT1G06460	51.26	46.5	41.86	132.81	126.38	126.54	82.1	72.87	67.11	73.18	65.51	66.59	55.69	68.85	62.17
AT1G06463	0	0	0	0	0	0	0	0	0	91.58	0	0	144.01	103.87	204.23
AT1G06467	0	0	0	0	0	0	0	0	0	0	0	0	0	0	0
AT1G06470	13.53	13.95	12.9	17.82	20.32	18.47	22.23	18.53	16.76	15.1	14.22	13.11	29.13	22.95	27.14
AT1G06473	3.83	2.46	5.35	0.48	1.8	1.59	0.9	2.75	4.4	4.61	0.82	1.76	1.16	2.32	3.4
AT1G06475	12.31	6.28	18.48	24.43	24.91	24.46	7.38	11.17	26.33	39.91	44.23	40.41	47.06	46.78	70.73
AT1G06490	0.25	0.64	0.24	0.29	0.32	0.26	0.76	0.74	0.81	1.49	2.43	1.83	3.04	2.62	2.33
AT1G06500	34.46	33.16	32.97	23.64	25.77	24.91	21.86	19.15	17.53	22.5	16.42	14.24	28.81	22.33	32.1
AT1G06510	27.25	29.83	37.61	33.62	35.67	34	17.66	20.41	28	13.08	11.05	12.43	7.46	13.52	16.27
AT1G06515	71.03	54.97	68.19	56.12	66.26	66.19	23.23	21.6	28.34	45.91	32.2	38.87	55.76	48.21	58.65
AT1G06520	0.85	0.5	0.56	0.12	0.23	0.19	0.74	1.35	1.43	1.68	2.73	2.38	1.21	0.63	0.99
AT1G06527	0	0	0	2.06	0	0	0	0	0	0	0	0	0	0	0
AT1G06530	34.82	38.43	41.26	28.77	33.22	30.6	56.84	54.12	46.46	36.7	28.83	33.59	40.31	35.99	35.7
AT1G06540	2.21	2.31	1.55	0.54	0.93	1.19	3.6	3.18	2.32	1.23	1.23	1.32	2.89	2.41	2.12
AT1G06550	29.98	28.91	28.38	25.08	27.48	24.28	53.75	52.73	49.27	41.29	40.12	38.92	86.23	85.39	81.35
AT1G06560	4.85	5.31	3.27	2.65	1.61	1.92	10.45	9.92	6.86	7.34	6.98	5.7	15.01	10.39	9.55
AT1G06570	57.26	67.86	58.46	28.41	23.6	23.37	36.44	35.9	32.89	39.01	40.26	41.83	32.8	36.57	38
AT1G06573	0.97	1.3	0.7	0.32	0.65	0.2	0.3	0.28	0.33	2.45	0.99	0.48	1.45	1.21	0.39
AT1G06580	1.52	1.77	2.13	1.02	1.64	1.04	2.11	2.01	1.98	2.75	2.32	2.63	4.33	2.93	4.13
AT1G06590	3.98	3.43	2.97	1.84	2.62	2.14	3.79	3.33	2.79	4.58	4.71	4.71	9.53	9.03	9.61
AT1G06607	0	0	0	0	0	0	0	0	0.39	0	0	0	0	0.23	0
AT1G06620	8.44	11.12	12.12	3.26	2.05	2.79	2.02	1.39	2.22	55.46	69.54	73.05	13.56	18.28	12.69
AT1G06630	11.24	11.69	11.74	6.69	6.14	6.81	9.71	8.92	10.61	13.63	13.76	9.93	17.43	16.82	15.56
AT1G06633	0	0	0	0	1.42	0	0	0	0	0	0	0	0	0	0
AT1G06640	68.43	71.22	61.84	38.14	39.64	36.36	34.31	39.51	37.43	131.02	150.85	154.14	79.76	72.27	76.12
AT1G06645	10.13	14.16	11.69	2.39	3.41	3.09	11.69	9.44	8.62	3.15	2.86	3.49	4.14	4.37	4.66
AT1G06650	53.68	56.2	54.84	43.42	43.01	42.56	60.97	61.21	65.95	31.1	34.74	29.84	30.34	31.42	32.99
AT1G06660	1.72	1.3	0.9	0.82	1.27	0.68	0.49	0.64	0.58	2.32	2.19	1.78	4.02	2.37	1.81
AT1G06670	6.55	6.91	6.67	6.63	7.59	5.96	15.59	14.69	11.6	8.24	9.06	9.1	20.61	16.47	14.58
AT1G06680	5352.09	4906.65	5826.99	4642.96	4412.89	4444.54	2670.85	2927.2	2965.98	1964.91	1679.51	1744.4	955.78	1087.12	1239.73
AT1G06690	41.68	43	35.13	29.56	22.34	22.63	56.29	52.69	41.14	29.94	30.21	31.83	25.43	26.83	24.7
AT1G06700	49.07	45.13	43.27	32.4	37.63	34.74	44.39	36.46	41.99	47.29	41.81	41.65	57.39	65.81	68.86
AT1G06710	1.37	0.86	0.98	0.74	1.16	1.04	2.71	2.92	3.77	1.48	1.96	2.31	3.85	3.05	3.64
AT1G06720	6.47	5.3	5.74	7.06	7.69	6.72	20.73	23.59	24.04	8.73	11.14	10.02	23.75	21.47	20.87
AT1G06730	8.89	8.47	6.78	7.28	7.49	6.4	11.15	10	7.51	7.43	7.32	7.14	7.34	7.21	6.14
AT1G06740	0.48	1.09	1.22	0.83	0.64	1.07	3.72	3.08	2.34	2.48	2.07	2.52	4.42	2.66	2.5
AT1G06750	0	0.32	0.12	0	0.1	0.1	0.14	0.25	0.04	0.07	0.11	0.12	0.27	0.14	0.27
AT1G06760	120.33	138.87	144.99	72.94	59.94	63.73	111.42	93.46	77.42	150.64	135.59	137.08	148.34	144.62	105.73
AT1G06770	7.26	6.92	6.16	6.59	7.6	6.71	4.74	4.33	5.48	3.78	3.22	3.07	6.38	5.88	7.35
AT1G06780	3.67	6.12	5.62	15.63	17.39	14.09	12.5	13.19	15.96	9.21	14.2	13.03	17.44	17	22.17
AT1G06787	0	0	0	0	2	0	2.32	0	0	0	1.9	0	0	1.87	0
AT1G06790	12.93	11.55	10.3	7.38	9.62	8.43	12.33	8.29	8.81	10.82	7.59	8.25	17.67	15.48	15.64
AT1G06800	5.2	4.74	4.38	2.08	1.37	1.06	4.68	3.84	2.87	6.72	10.04	7.64	5.26	6.16	5.36
AT1G06810	0	0.49	0	0	0	0.46	0.51	0	0	0.16	0.31	0	0	0	0
AT1G06820	15.88	15.88	17.31	19.47	20.96	20.61	23.65	21.4	23.9	15.88	16.03	15.62	21.96	19.45	21.18
AT1G06830	29.16	39	34.03	19.54	21.29	30.93	28.38	30.93	30.02	52.21	48.49	42.33	40.67	32.46	39.88
AT1G06837	0	0	0	0	0	0	0.58	0	0	0.53	0	0	0	0.19	1.16
AT1G06840	2.84	4.01	4.44	2.94	3.05	3.44	6.27	5.68	6.28	7.29	10.54	9.25	11.49	11.03	11.38
AT1G06850	9.75	8.07	11.41	3.26	4.22	4.05	8.05	7.32	7	18.59	13.22	13.73	16.72	14.86	15.39
AT1G06867	0	0	0.93	0	0.86	0	0	0.83	0	0	1.62	0.92	0	0	1.73
AT1G06870	11.65	11.25	15.09	14.24	15.55	12.71	12.7	16.12	16.01	19.38	20.78	22.81	17.62	17.25	17.47
AT1G06883	0	0.36	0.15	0.24	0.22	0.47	0.38	0.21	0.5	0.5	0.28	0.48	0.5	0.38	0.08
AT1G06890	20.7	23.54	22.9	24.91	26.89	28.15	40.54	41.96	37.73	50.09	47.29	49.24	65.78	70.12	68.89
AT1G06900	13.88	13.84	11.36	9.89	9.43	8.92	14.27	14.84	15.25	13.61	14.68	13.89	24.41	21.79	17.96
AT1G06910	3.54	4.13	6.2	5.71	9.74	8.14	5.84	5.46	6.33	5.01	3.2	5.31	9.81	7.46	9.71
AT1G06920	0	0	0	0.19	0.11	0.11	0	0	0	0	0	0	0	0	0
AT1G06923	0.25	0.71	0.86	0.23	0.6	0.76	0.53	0.97	1.16	0.9	1.17	0.67	1.3	0.21	0.43
AT1G06930	0.36	0.57	0.91	0.24	0.56	0.33	0.82	0.54	0.89	3.16	2.13	2.11	4.1	4.29	4.09
AT1G06950	25.82	26.69	22.77	16.55	14.55	14.74	50.79	41.8	39.43	24.87	34.14	30.93	38.22	36.15	28.73
AT1G06960	28.8	26.3	28.46	25.22	25.9	27.01	28.52	25.32	22.96	31.44	24.97	25.52	40.87	33.99	39.32
AT1G06963	0	0	0	0	0	0	0	0	0	0.1	0.1	0	0	0	0
AT1G06967	0	0	0	0	0	0	0	0	0	0	0	0	1.24	0	0
AT1G06970	0.29	0.2	0.17	0.02	0.02	0.04	0	0	0	0	0	0	0	0	0.07
AT1G06977	0	0	0	0	0	0.2	0.23	0	0	0	0	0	0	0	0
AT1G06980	2.14	1.91	3.19	10.29	7.84	8.71	6.54	7.87	8.85	1.48	1.45	2.27	2.34	1.85	3.26
AT1G06983	0	0	0	0	0.34	0	0	0	0	0	0	0	0.33	0.34	1.07
AT1G06990	0	0	0	0	0	0	0	0	0	0	0.16	0.12	0.32	0.45	0
AT1G06993	0	4.1	3.91	0	0	0	0	0	0	0	0	0	0	0	1.74
AT1G07000	7.48	11.55	12.4	4.27	4.2	3.8	6.79	6.55	5.54	67.33	78.09	79.6	49.47	53.6	52.28
AT1G07010	97.5	90.93	82.52	63.43	60.43	56.71	79.31	77.28	71.05	51.05	44.53	44.15	55.63	58.01	58.11
AT1G07020	27.88	24.5	32.91	14.52	15.62	17.77	17.44	18.95	24.36	44.95	36.65	41.21	45.73	41.22	45.48
AT1G07030	18.01	16.78	13.07	8.59	7.42	6.25	19.4	16.27	13.24	17.92	16.17	16.42	17.47	16.74	16.76
AT1G07040	7.56	10.88	10.02	13.07	11.42	13.12	10.67	11.88	13.17	9.58	10.08	11.97	14	16.77	18.2
AT1G07050	0.55	0.47	0.88	242.24	273.83	306.47	12.88	12.1	19.94	6.15	6.14	8.85	2.9	5.24	7.09
AT1G07060	0.16	0.12	0.33	0	0	0.26	0.13	0	0.47	0.12	0	0	0	0	0
AT1G07070	58.83	43.15	77.77	150.85	167.84	190.21	97.26	152.36	208.37	79.89	47.48	58.29	127.3	99.83	132.65
AT1G07080	77.67	81.07	60.39	45.77	37.46	40.19	46.85	41.88	36.1	62.32	55.79	55.54	67.87	74.67	63.49
AT1G07090	7.59	11.05	8.34	7.28	4.71	5.27	14.66	10.58	9.61	7.42	5.44	5.66	8.32	11	9.78
AT1G07110	47.43	47.96	45.17	37.47	35.1	33.37	87.36	82.3	76.89	48.94	59.22	60.23	52.33	53.84	51.54
AT1G07119	1.62	1.25	1.79	0.15	0	0.33	0.75	0.29	0.35	0.21	0.73	1.09	0.19	1.02	1.43
AT1G07120	0.51	0.07	0.32	0.17	0.15	0.09	0	0.14	0.17	0.05	0.1	0.33	0	0	0
AT1G07128	11.53	12.78	11.31	7.94	7.1	8.02	18.34	20.1	16.23	23.14	14.97	16.47	32.56	27.42	27.51
AT1G07130	8.53	10.58	6.81	4.8	4.52	4.23	9.93	7.08	9.02	11.43	8.65	8.77	16.81	14.44	16.33
AT1G07135	347.05	366.63	354.85	281.47	256.17	274.74	362.42	310.65	272.14	507.41	487.92	483.6	593.3	595	521.5
AT1G07140	91.17	115.61	116.27	109.81	128.82	120.21	92.2	100.91	98.27	106.57	99.37	104.73	79.09	78.63	79.12
AT1G07143	0.26	0.94	0.33	0.18	0	0	0	0.9	0	1.06	0.6	0.69	0.77	0	0.66
AT1G07150	7.77	9.78	5.04	2.78	2.77	1.67	17.27	14.51	12.52	8.02	10.31	10.04	8.67	10.26	8.97
AT1G07160	0.11	0.21	0.05	0.8	0.63	0.94	1.24	0.89	0.48	5.68	5.49	5.4	4.43	6.64	6.38
AT1G07170	39.67	35.01	37.84	29.89	32.45	28.29	26.93	31.48	35.1	26.86	19.7	22.65	36.3	29.43	38.38
AT1G07175	0.83	0.98	1.66	2.4	1.58	1.78	0	0	0.61	0.76	0.25	2.71	0	0.27	0.83
AT1G07180	88.59	88.36	83.95	63.9	60.72	60.45	66	57.63	58.54	22.1	25.08	22.22	14.28	17.31	18.17
AT1G07200	7.1	8.14	8.79	5.64	7.08	5.33	10.83	9.2	8.93	5.88	6.55	5.41	15.72	10.59	11.2
AT1G07210	30.38	33.21	39.28	31.26	33.32	33.32	41.94	50.25	57.38	35.45	28.34	31.43	52.18	36.22	42.09
AT1G07220	6.31	5.81	5.02	3.14	3.55	3	6.3	5.46	4.39	16.45	17.49	15.51	17.74	14.29	14.35
AT1G07230	10.71	8.33	9.87	4.67	3.57	3.44	5.83	4.69	4.47	12.43	11.5	13.38	17.76	14.55	12.49
AT1G07240	9.2	8.55	9.69	8.45	9.25	8.86	15.06	14.13	12.06	17.47	17.12	16.82	16.19	17.46	17.35
AT1G07250	20.39	25.34	16.73	17.57	11.58	14.42	20.01	17.77	11.98	12.35	12.04	11.61	7.92	9.21	8.26
AT1G07260	3.76	2.72	2.58	5.24	4.12	3.19	4.96	4.5	4.39	7.2	8.51	8.79	12.07	10.27	10.48
AT1G07270	0.24	1.3	0.75	0.6	0.94	0.73	0.9	0.55	0.67	0.51	1	0.45	1.7	0.69	1.08
AT1G07280	25.23	31.04	28.91	63.92	58.44	53.26	48.13	45.53	36.88	16.45	16.01	17.4	28.06	33.18	37.6
AT1G07290	1.65	1.47	1.13	1.02	1.11	1.03	2.2	1.6	1.99	1.15	1.15	1.78	3.74	2.18	3.93
AT1G07300	12.29	10.63	6.91	3.03	3.98	2.23	4.66	4.03	3.37	6.44	5.83	6.19	12.13	7.14	9.35
AT1G07310	15.24	14.85	15.9	15.38	10.05	10.72	21.4	18.48	17.26	21.56	22.63	20.93	11.82	15.45	12.02
AT1G07320	335.79	377.09	381.3	295.27	305.51	291.59	309.43	308.59	293.56	192.06	227.95	214.72	134.99	138.49	155.39
AT1G07323	0	0	0	2.38	1.23	0.41	0	0.4	0.97	0	0.39	0	1.55	0.82	0
AT1G07330	0.19	0.28	0.5	0.2	0.31	0.26	0	0.15	0.18	0.1	0.1	0.09	0	0.3	0.13
AT1G07340	0	0	0	0	0	0	0	0	0	0.11	0	0.08	0	0	0
AT1G07350	51.18	47.6	36.08	3.77	3.17	3.35	28	23.71	17.44	103.84	79.37	78.94	75.06	54.27	44.02
AT1G07360	16.31	17.54	11.47	13.96	9.43	12.54	34.94	28.87	23.62	27.55	27.07	25.85	29.34	29.31	19.19
AT1G07367	0	0	0	0	0.74	0	0	0	0	0.48	0	0	0	0	0
AT1G07370	11.11	10.48	11.9	18.82	19.33	21.32	9.86	11.85	14.82	14.21	13.82	14.24	24.9	14.15	13.14
AT1G07380	2.97	3.85	3.27	1.6	1.82	1.57	2.83	2.25	2.31	4.67	5.34	4.76	7.6	8.36	8.48
AT1G07390	1.25	1.29	0.92	0.68	0.75	0.62	1.1	1.07	0.96	1.11	1.37	1.48	3.04	2.64	2.36
AT1G07400	10.9	12.38	13.32	4.19	6.15	9.97	13.08	18.45	24.38	687.12	563.76	598.79	610.81	553.74	631.51
AT1G07407	0	16.68	0	0	0	4.11	0	0	4.3	0	0	0	0	0	0
AT1G07410	2.02	1.85	3.84	2.83	3.64	3.79	0.71	2.43	3.54	8.31	9.56	9.77	8.29	8.67	7.36
AT1G07420	16.85	20.27	13.74	67.53	60.56	62.07	47.33	41.11	33.01	33.07	23.97	27.76	49.52	44.62	38.67
AT1G07430	0.77	0.52	0.35	0.55	0.65	0.36	0.55	0.6	0.22	0.36	0.89	0.65	1.42	0.79	0.56
AT1G07440	28.95	29.32	29.04	19.62	20.66	21.72	11.1	9.81	10.31	12.1	13.75	12.34	10.71	15.04	14.92
AT1G07450	10.33	13.5	15.02	16.54	15.3	18.86	19.03	20.55	30.12	7.61	9.49	5.13	5.26	8.9	8.13
AT1G07457	0	0.11	0.11	0.24	0	0.1	0	0	0	0	0	0	0	0	0
AT1G07470	15.96	14.87	13.82	20.78	20.04	19.25	40.01	35.55	37.23	25.41	27.45	27.16	39.17	42.75	40.59
AT1G07473	0	0	0	0	0.08	0.08	0	0.16	0.38	0.25	0.08	0	0.08	0	0
AT1G07476	0	0.32	0	0	0	0	0	0	0	0	0	0	0	0	0
AT1G07477	1.31	0.52	0.56	6.28	4.14	2.63	0.76	0.5	0.72	0.51	0.91	0.23	1.24	0.54	0.55
AT1G07480	18.03	17.63	18.29	16.41	15.39	16.11	25.57	23.32	25.45	19.98	21.47	21.43	33.62	29.94	27.21
AT1G07485	3.24	2.31	1.53	1.45	1.14	0.67	0	0.55	0.17	1.12	0	0.47	0.85	1.04	1.67
AT1G07490	10.29	11.61	15.06	3.24	2.72	4.86	4	3.05	5.24	4.14	2.2	3.33	3.58	0.94	5.3
AT1G07500	0	5.23	4.8	0	0	15.55	5	4.16	5.32	34.18	40.44	48.71	38.88	30.61	19.88
AT1G07510	4.23	4.59	4.21	2.72	2.45	2.45	4.11	3.35	2.89	8.5	8.96	8.53	8.68	7.16	6.02
AT1G07513	5.61	4.91	4.23	0.77	0	2.69	3.63	1.91	0.79	3.55	4.97	0.71	0	1.29	2.67
AT1G07520	6.54	8.49	8.81	2.37	2.23	2.47	7.45	6.93	6.75	18.65	19.97	18.52	24.06	21.55	24.28
AT1G07530	16.81	15.43	16.15	18.69	19.02	17.25	16.01	13.08	13.71	22.31	22.76	22.5	34.44	32.2	36.03
AT1G07540	0.02	0.05	0.05	0	0.03	0	0.03	0	0	0	0	0	0	0	0
AT1G07550	0.3	0.44	0.63	0.28	0.21	0.5	0.13	0.46	0.26	0.25	0.18	0.14	0.34	0.11	0.36
AT1G07553	0	0	0	0	0	0	0	0	0	0	1.03	0	0	0	0
AT1G07560	0.84	0.86	1.31	0.37	0.35	0.53	0.32	0.32	0.46	0.02	0.17	0.37	0.2	0.28	0.34
AT1G07563	2.6	0	0	0	0	0	0	0	0	1.87	0.48	0.55	3.81	0	0
AT1G07567	0	0	0	0	0	0	5.18	0	0	5.6	0	0	0	0	0
AT1G07570	20.61	19.6	17.09	18.39	21.72	21.52	28.85	21.09	23.6	16.69	15.24	17.1	28.11	26.16	27.82
AT1G07587	0	0	0.35	0	0	0	0	0	0	0	0	0	0	0	0
AT1G07590	395.85	535.16	1279.19	1870.66	1408.09	1417.6	405.05	836.26	1477.61	277.66	348.74	360.89	213.24	289.24	342.17
AT1G07607	0.14	0.16	0.52	0.36	0.16	0	0.34	0	0.56	0.16	0.31	0	0.79	0.17	0
AT1G07610	537.2	624.43	1055.15	810.09	800.32	971.4	275.51	473.62	797.88	116.9	160.01	150.57	54.95	67.15	87.3
AT1G07615	3.94	4	4.34	2.43	1.68	1.63	7.8	7.61	5.51	10.11	7.34	6.77	15	10.85	8.47
AT1G07620	1.21	1.63	2.28	2.52	2.48	2.33	2.89	2.95	3.62	5.25	6.55	6.61	11.45	15.01	19.76
AT1G07630	6.82	6.93	6.54	5.59	7.14	6.62	8.09	6.98	9.23	11.59	15.12	14.87	29.76	24.3	28.16
AT1G07640	6.64	7.77	8.1	3.25	4.51	3.25	5.95	5.88	5.98	12.89	12.18	12.26	6.93	10.05	10
AT1G07645	0.69	0	0.15	0.31	0.14	0.78	0	0	0.16	0.14	0.27	0	0.68	0	0.15
AT1G07650	10.59	10.63	8.41	15.02	15.18	12.71	14.5	12.34	10.39	28.86	30.9	31.63	30.32	27.98	28.78
AT1G07660	57.67	65.3	76.44	48.71	56.6	57.29	52.72	58.94	66.22	82.2	78.39	75.42	100.44	92.94	109.98
AT1G07667	0	0	0.3	0	0.28	0.09	0.1	0.27	0.21	0	0.36	1.03	0	1.17	0
AT1G07670	9.09	9.02	8.73	4.51	4.26	4.62	11.18	10.19	9.24	41.22	46.91	44.31	43.68	44.15	33.41
AT1G07680	0	0	0	0	0	0	0	0	0	0.13	0	0	0	0.4	0.14
AT1G07683	0	0	0	0	0	0	0	0	0	0.27	0.26	0.9	0.27	0.14	0
AT1G07690	0	0	0	0.43	0.58	0.18	0.37	0	0	0.12	0	0.19	0	0.12	0.5
AT1G07700	119.58	110.68	120.74	102.28	117.15	126.82	88.03	87.78	103.92	75.09	59.51	65.25	52.86	64.3	78.85
AT1G07705	7.54	5.89	9.65	8.92	8.13	8.1	10.33	11.1	12.8	7.56	10.36	8.31	13.09	13.01	13.81
AT1G07710	0.06	0.21	0.07	0.16	0.07	0.1	0.38	0.1	0.12	0.61	0.2	0.48	0.04	0.64	0.19
AT1G07720	33.64	32.46	45.66	37.92	38.01	37.9	35.61	44.68	55.71	31.85	39.07	34.89	11.58	16.71	17.58
AT1G07725	0.41	0.34	0.13	0.05	0.1	0.07	0.23	0.3	0.17	0.46	0.14	0.32	0.05	0.46	0.44
AT1G07728	6.99	6.89	5.91	2.59	1.94	2.12	8.84	7.96	5.44	6.93	7.84	7.19	7.84	6.4	6.23
AT1G07730	1.72	1.25	0.64	0.06	0.01	0	2.49	0.98	0	1.1	0	0.2	1.11	2.5	0
AT1G07733	0	8.88	16.06	0	0	0	0	0	0	5.48	0	0	0	0	12.69
AT1G07737	579.42	657.65	741.69	278.53	224.85	329.73	71.09	38.35	24.24	144.95	76.15	153.85	0	65.46	16.53
AT1G07740	0.75	0.56	0.79	0.9	0.51	0.78	3.07	2.35	2.07	2.08	1.81	2.3	3.26	1.84	2.99
AT1G07743	2.57	3.18	1.75	0.46	0.51	0.77	0.54	1.08	0.35	4.14	2.88	4.17	1.12	2.55	1.96
AT1G07745	6.33	5.23	5	2.3	3.19	2.95	6.1	4.34	5.31	4.67	3.53	4.12	10.83	8.63	10.81
AT1G07750	11.87	13.43	9.62	8.28	5.26	6.82	10.61	9.62	10.26	36.7	42.66	46.81	36.03	46.6	32.88
AT1G07753	0.09	0	0.46	0.24	0	0	0	0	0.12	0	0	0	0	0	0
AT1G07770	763.89	650.76	703.05	748.12	820.69	805.74	746.91	738.3	788.21	451.51	303.93	332.33	608.13	604.67	603.2
AT1G07780	19.09	21.51	17.06	9.38	12.08	12.58	12.93	13.02	12.55	12.92	12.39	10.66	17.57	20.82	21.1
AT1G07790	51.26	60.67	54.25	81.57	68.59	74.39	73.41	75.72	70.98	87.63	69.15	66.42	106.28	90.77	58.08
AT1G07795	0	0.1	0.11	0.22	0	0.28	0.73	0.1	0.34	0.29	0.77	0.99	0	0	0.53
AT1G07803	10.09	0.91	8.12	0	1.67	3.5	2.8	0.81	4.06	4.45	2.37	1.8	0	6.48	0
AT1G07810	7.6	7.56	6.02	3.76	2.52	2.42	11.91	9.43	6.65	13.58	18.02	18.19	19.62	21.06	15.3
AT1G07820	181.87	160.38	181.34	168.77	176.2	182.03	92.27	107.64	124.75	112.86	78.64	85.48	154.07	127.07	135.93
AT1G07823	0	0	0.23	0	0.11	0	0.33	1.11	0	0.73	0.51	0.23	0.63	0.22	0.79
AT1G07830	24.68	22.87	24.3	15.32	17.22	17.63	31.96	24.86	27.83	27.65	21.5	23.86	45.85	46.82	52.39
AT1G07840	16.73	16.56	14.11	17	14.14	14.72	25.76	25.4	23.75	12.81	11.12	13.16	27.92	20.05	16.03
AT1G07847	0	0	0	0	0	0	0	0	0	0	0	0	0	0	0
AT1G07850	0.05	0.11	0.03	0.13	0	0.03	0	0	0	0.06	0.03	0.03	0	0	0.03
AT1G07853	0	0	0	0	0	0	0	0	0	0	4.05	0	0	0	10.4
AT1G07860	0	0	0.21	0.74	0	0	0	0	0	0	0.88	0.07	0	0.72	0
AT1G07870	11.1	10	8.51	5.72	6.37	6.32	8.05	7.73	6.82	27.79	31.79	31.38	23.78	23.13	25.43
AT1G07880	3.66	4.2	4.79	2.2	3.03	3.24	1.96	2.6	2.66	10.75	8.67	7.46	11.13	7.44	9.18
AT1G07885	0	0	0	0.8	0	0	0	0	0	0	0.64	2.4	0	0	0
AT1G07887	1.02	1.99	0.88	0.5	0.22	0.27	0.99	0.97	1.55	1.24	1.23	1.73	2.71	0.43	0.39
AT1G07890	850.44	793.36	806.63	487.75	461.29	516.53	853.45	849.11	857.91	820.23	758.72	752.91	698.96	701.15	640.96
AT1G07893	0.12	0	0.15	0.05	0.37	0.09	0.39	0.4	0.32	0.88	0.67	1.02	0.97	1.02	1.24
AT1G07900	1.68	0.71	1.89	0.13	0.12	0.55	0.74	1.35	0.95	1.04	2.51	0.65	1.4	1.96	2.26
AT1G07902	1.43	0	0.3	0.97	0.56	0.55	0.3	0	0	0	0.27	0	0	0.29	0.59
AT1G07910	3.44	2.86	2.38	1.88	1.76	1.84	4.99	3.82	3.23	5.81	6.19	6.75	7.54	7.84	7.45
AT1G07920	393.25	350.61	270.55	227.74	170.4	171.06	431.17	379.86	297.04	454.68	325.48	338.33	513.27	447.93	330.82
AT1G07930	187.52	161.67	157.12	133.86	113.63	116.45	209.08	209.29	181.39	168.75	159.89	153.67	209.91	187.26	158.99
AT1G07937	0	0	0	0	0	0	0	0	0	5.64	0	7.4	0	25.36	6.54
AT1G07940	331.68	315.93	335.68	282.58	232.44	205.79	381.58	363.32	313.24	286.3	261.24	269.04	340.52	308.08	226.27
AT1G07943	0	1.03	0	0	0	0	0	0	0	0	0	0	0	0.49	0.51
AT1G07950	29.79	32.15	49.45	29.58	28.8	26.31	16.18	16.58	28.97	25.16	27.51	29.36	37.64	34.2	51.33
AT1G07960	53.66	53.39	80.72	55.86	62.72	63.25	35.48	42.08	66.57	55.95	37.14	40.34	63.9	73.75	82.52
AT1G07970	5.64	5.25	4.63	3.96	3.73	3.15	7.17	7.54	7.08	5.54	6.26	5.64	7.88	9.54	8.57
AT1G07980	13.17	14.24	14.2	7.95	8.35	8.26	12.15	11.69	11.18	17.41	14.67	14.24	17.83	16.6	16.4
AT1G07983	0	0	0	0	0	24.64	0	0	0	0	0	0	0	0	0
AT1G07985	1.64	1.88	2.09	2.09	1.87	1.22	3.25	5.53	6.35	4.52	4.59	2.25	1.3	3.66	2.27
AT1G07990	16.36	12.7	11.46	10.68	9.72	9.11	12.35	12	9.55	15.92	12.74	13.73	28.85	23.28	20.02
AT1G08000	4.72	7.29	4.62	5.15	4.17	4.29	9.43	9.93	7.02	8.01	6.68	7.31	9.87	6.72	6.78
AT1G08005	1.47	1.44	1.49	0.4	2.77	0.68	0.75	0.33	0.41	1.64	0	0	0	1.75	1.45
AT1G08010	13.78	14.11	12.84	16.06	13.82	11.75	16.25	11.21	9.31	20.58	17.47	17.76	19.12	17.11	12.81
AT1G08030	12.08	12.8	10.13	10.8	12.78	12.2	10.8	12.02	13.52	9.5	8.08	8.91	16.37	16.73	18.61
AT1G08035	1.08	0.93	0.55	0.18	0.64	0.76	0.68	0.57	0.87	2.51	0.13	0.41	1.43	0.5	0.67
AT1G08037	0.09	0.65	0.58	0.36	0.65	0.41	0.46	0.62	0.37	0.21	0.21	0.12	0	0.34	0.23
AT1G08040	15.98	14.13	14.39	13.8	15.11	16.39	13.09	13.7	13.67	16.91	17.09	15.31	24.06	24.81	29.48
AT1G08043	1.46	4.15	3.9	0	0.79	1.88	3.32	2.31	0.91	3.73	3.16	3.97	6.27	3.96	3.48
AT1G08050	0.69	0.98	0.9	0.62	0.34	0.64	1.91	1.7	1.57	4.71	6.1	5.36	3.76	2.96	2.75
AT1G08060	2.09	1.84	1.48	0.91	0.84	0.63	2.84	2.13	1.61	2.37	3.3	2.49	3.45	3.85	2.9
AT1G08070	0.42	0.65	0.49	0.99	0.55	0.77	1.04	0.75	1.65	0.81	0.35	0.75	0.66	0.37	0.47
AT1G08080	0	0	0	0.19	0	0	0	0	0	0.58	0	0.09	0	0	0
AT1G08090	0	0.03	0	0.1	0.12	0.03	0	0.08	0.27	0.17	1.28	1.84	1.14	0.89	0.56
AT1G08100	0	0	0	0	0	0	0	0	0	0	0.04	0.08	0	0	0
AT1G08103	0	0	0	0.83	1.08	1.76	0	1.04	0	0	0	0	0.68	0	0.75
AT1G08110	156.33	126.73	157.71	129.01	136.22	148.54	66.02	77.74	84.56	65.95	62.53	61.03	80.85	88.87	103.44
AT1G08120	0	0.21	0.08	1.1	0.91	1.04	0.37	0.07	0.16	0	0	0.08	0.42	0	0
AT1G08125	20.48	17.6	16.7	15.62	15.56	16.14	17.68	16.39	19.64	15.52	12.34	11.67	27.54	24.05	26.43
AT1G08130	7.12	6.31	9.39	9.98	11.18	10.24	11.71	11.77	12.4	8.98	13.22	11.85	15.53	14.09	14.98
AT1G08140	0	0	0	0	0.02	0.04	0	0	0	0	0	0	0	0	0
AT1G08160	5.91	6.91	12.92	13.16	14.57	14.7	5.34	9.12	11.33	18.06	17.45	16.7	13.72	16.19	13.32
AT1G08165	5.69	9.34	11.83	25.39	22.47	32.61	21.31	36.25	53.84	134.81	103.21	117.21	201.67	200.7	246.82
AT1G08170	0.41	0.08	0.35	0.46	0.82	0.46	1.12	1.26	1.32	0.81	1.59	0.36	1.39	2.48	2.81
AT1G08173	0.68	0.83	0.29	0.92	1.89	0.78	0	0.52	1.89	0.77	0.52	0.89	0.52	1.93	0.57
AT1G08180	8.33	10.74	12.08	3.02	5.15	4.52	6.34	8.67	10.57	8.52	4.32	6.32	8.56	8.88	9.7
AT1G08190	25.4	27.74	21.77	13.52	10.29	10.15	24.05	21.98	17.34	25.43	29.89	29.16	30.98	27.19	23.73
AT1G08200	151.1	137.93	155.41	244.43	275.3	267.43	199.24	209.4	234	217.15	229.05	233.02	164.2	190.73	197.52
AT1G08210	10.9	12.09	10.78	6.58	8.59	6.08	15.36	13.15	13.88	11.23	11.91	11.09	16.79	14.94	18.27
AT1G08213	3.52	2.77	5.79	5.89	3.69	4.73	4.21	3.78	5.17	2.6	1.18	1.89	1.91	1.26	3.63
AT1G08217	0	0.29	0.3	0	0.28	0	0	0	0	0.54	0	0.31	3.53	0.57	0.29
AT1G08220	6.27	5.41	3.71	6.2	3.7	4.77	11.84	11.61	9.7	8.14	9.29	9.72	13.74	13.16	10.63
AT1G08230	17.01	11.26	11.6	9.49	8.42	9.24	15.28	14.94	12.88	46.05	41.66	37.66	76.98	70.59	69.24
AT1G08237	0	0	0	0	0	0	1.27	0	0	0	0	0	0	0.57	0
AT1G08250	7.59	9.67	7.35	4.31	3.42	3.56	9.75	8.5	6.66	6.98	7.42	6.15	3.14	4.72	3.1
AT1G08260	1.52	1.26	0.91	0.79	0.79	0.81	1.92	1.5	1.48	3.17	4.27	3.83	6.78	5.88	5.53
AT1G08270	0.3	0.36	4.83	9.13	12.12	8.44	1.95	2.28	1.74	2.56	1.79	1.02	0.65	1.01	0.69
AT1G08273	1.98	4	1.39	1.19	1.3	0.5	3.35	2.25	1.83	2.74	1.25	1.43	4.54	1.86	3.56
AT1G08280	4.35	4.65	5.03	3.98	4.83	3.99	4.6	5.36	4.42	3.94	4.95	4.42	4.87	3.98	3.7
AT1G08283	2.55	3.75	9.52	13.54	7.79	12.86	1.62	4.17	10.59	4.4	2.72	1.19	2.33	4.45	5.04
AT1G08287	0	0	0.88	0	0	0	0	0.4	0	3.06	0	0	3.11	0	1.7
AT1G08290	1.69	1.22	1.91	0.84	0.89	0.67	1.62	1.55	1.58	10.51	11.22	11.4	13.81	11.17	17.79
AT1G08300	1.97	2.81	2.16	0.98	0.64	1.18	2.22	2.5	2.42	5.69	5.63	3.83	4.38	3.56	4.31
AT1G08310	18.6	14.4	15.41	4.47	2.58	3.94	18.29	18.28	16.35	71.29	65.11	69.98	94.29	86.42	94.16
AT1G08315	7.91	9.72	7.28	4.62	4.36	4.87	9.95	8.32	7.45	17.56	18.43	18.9	9.98	14.23	13.47
AT1G08317	0	0	1.8	0	0	0	3.76	1.6	0	0	1.55	0	0	0	4.84
AT1G08320	5.55	4.17	3.52	2.28	2.57	2.38	4.82	3.33	4.02	3.51	4.96	5.1	6.89	7.28	8.51
AT1G08340	2.85	2.63	2.48	2.05	1.71	2.37	2.47	1.42	1.55	2.84	4.28	3.01	3.7	2.86	2.75
AT1G08350	4.17	4.56	3.92	2.43	1.58	2.06	2.84	2.83	3.17	5.83	6.87	8.11	6.65	9.75	7.45
AT1G08360	354.64	364.24	394.16	431.11	530.54	571.87	431.86	451.32	539.45	348.83	265.85	318.05	531.18	430.05	493.31
AT1G08370	19.3	17.19	10.89	7.85	3.99	6.32	16.41	13.98	12.42	19.65	14.46	14.66	17.49	20.81	12.01
AT1G08380	4513.52	4549.95	4000.56	4745.84	4306.36	4984.96	3117.87	2984.21	2903.84	2425.19	2077.88	2152.82	958.65	1105.42	1080.8
AT1G08387	0	0	0	0	0.04	0.04	0.13	0	0.14	0.04	0.16	0.05	0.04	0.21	0.04
AT1G08390	16.36	12.54	14.46	9.22	8.9	6.94	9.71	7.87	8.68	11.86	10.01	9.35	14.43	12.66	10.51
AT1G08400	2.54	2.34	2.68	1.32	1.48	1.39	3.63	2.74	3.14	3.07	1.96	2.51	4	3.55	3.15
AT1G08410	6.23	4.88	6.06	12.45	11.16	9.95	19.22	19.78	19.17	6.23	7.49	8.24	13.89	12.6	11.45
AT1G08420	10.18	11.79	7.21	6.09	5.02	4.8	15.76	14.36	11.71	13.74	16.38	15.89	19.5	18.59	13.95
AT1G08430	11.33	8.68	13.55	11.32	15.77	13.75	9.97	15.68	19.4	1.97	1.14	1.61	0.67	1.07	1.4
AT1G08440	0	0	0	0	0	0.06	0.11	0	0.12	0.59	0.41	0.58	0.07	0.11	0.6
AT1G08450	38.63	38.76	31.2	27.48	24.06	23.44	15.77	14.61	13.15	52.91	43.32	45.73	36.87	32.87	28.01
AT1G08460	19.25	17.92	13.78	7.2	7.51	7.11	11.39	10.11	8.35	20.06	16.55	18.98	17.33	21.16	20.36
AT1G08465	10.69	12.23	16.48	25.9	26.18	27.8	13.42	15.38	21.67	4.96	8.63	8.85	7.05	8.03	9.51
AT1G08470	7.55	11.01	8.02	10.04	10.35	9.28	10.73	11.71	11.39	16.51	14.78	12.54	11.84	12.59	13.83
AT1G08477	18.39	19.65	15.73	12.72	19.5	25.73	34.58	26.91	33.55	10.02	16.98	18.82	20.91	21.13	24.33
AT1G08480	106.84	88.82	105.24	79.87	84.29	86.84	71.44	72.43	78.93	87.62	77.19	72.64	94.45	88.56	88.18
AT1G08490	36.9	38.12	30.08	30.59	25.82	24.83	49.55	43.17	33.92	31.37	33.37	28.36	28.79	27.54	25.6
AT1G08500	1.2	2.07	2.96	12.82	12.1	14.09	4.51	5.14	4.26	7.43	10	10.42	7.36	7.76	8.57
AT1G08507	1.46	3.97	0.93	6.4	2.38	3.11	1.16	1.46	2.02	3.77	1.05	1.67	2.33	5.56	2.52
AT1G08510	31.7	35.5	27.05	20.67	13.91	16.11	30.25	27.13	22.4	43.29	53.04	48.66	36.66	41.54	31.82
AT1G08513	0	0	0.18	0	0.33	0.47	0	0	0	0.32	0.63	0	0.64	0	0
AT1G08520	44.16	49.61	46.12	38.93	33.56	35.48	62.66	58.75	54.77	43.67	67.89	62.77	36.13	39.29	38.03
AT1G08530	17.72	15.36	18.1	18.67	21.35	24.54	9.96	11.79	18.74	10.66	10.82	12.17	17.87	14.99	19.89
AT1G08540	64.39	66.86	64.81	54.65	51.99	48.79	57.78	55.64	51.73	31.36	32.8	30.87	27.61	26.94	28.49
AT1G08543	0.12	0.14	0.6	0.47	0.28	0.4	0.59	0.54	0.32	0.14	0.95	0.93	0.97	1.16	0.6
AT1G08550	65.77	55.2	54.18	92.94	92.76	85.02	93.85	96.03	88.63	41.1	30.24	34.09	37.09	31.31	34.02
AT1G08560	19.77	18.44	24.61	32.87	43.93	45.54	18.83	17.31	22.29	26.03	22.74	20.11	31.64	24.05	27.01
AT1G08570	67.1	78.1	64.25	118.81	109.23	102.26	59.14	50.34	40.59	45.17	38.93	40.33	48.33	45.58	39.44
AT1G08577	21.12	0	0	0	0	0	0	0	0	0	0	0	0	0	0
AT1G08580	62.35	61.86	91.2	178.13	157.5	163.1	166.47	217.7	240.89	68.08	50.01	58.82	115.17	98	94.85
AT1G08590	0.41	0.96	1.1	0.43	0.21	0.34	1.12	0.81	0.8	1.16	2.02	2.5	1.95	3.2	1.77
AT1G08592	2.42	2.55	1.93	0.35	0.56	0.26	1.97	1.09	0.78	1.97	1.39	1.91	2.46	2.65	1.16
AT1G08600	3.81	4.71	3.23	2.22	2.08	1.95	5.08	4.7	3.5	6.25	7.44	7.32	10.58	9.63	6.58
AT1G08610	2.32	2.85	2.24	3.62	3.79	2.91	8.69	6.7	6.82	3.21	3.29	3.42	5.87	3.91	3.97
AT1G08620	6.16	5.69	4.73	3.42	2.88	2.04	6.26	4.8	3.52	5.52	6.66	6.18	9.23	7.31	6.49
AT1G08630	2.34	1.44	1.98	2.73	0.96	1.94	1.35	1.02	1.38	1.59	1.95	2	11.94	13.4	16.83
AT1G08640	93.94	80.68	90.68	92.1	93.41	85.7	82.31	91.04	94.25	40.34	28.18	31.8	46.51	48.48	57.35
AT1G08645	0	0	0	0.44	0.77	0.38	0	0	0	0.36	2.57	0	0	0	0
AT1G08650	16.9	23.1	19.85	78.12	76.84	72.04	29.67	25.85	27.42	59.39	70.07	67.46	50.04	43.49	35.27
AT1G08657	2.96	2.82	3.76	1.68	2.03	2.64	4.52	6.75	4.93	3.78	3.22	2.03	4.9	4.39	2.74
AT1G08660	30.08	23.14	19.72	15.51	18.94	14.42	21.66	16.73	17.49	52.43	35.4	37.57	113.26	82.96	91.08
AT1G08670	1.1	1.69	1.65	1.63	1.07	1.24	0.57	0.37	0.91	1.2	1.24	0.93	2.3	0.96	1.65
AT1G08680	11.35	11.8	11	6.53	6.74	6.83	10.22	9.29	7.48	10.82	10.79	12.14	12.26	13.45	11
AT1G08700	16.35	16.76	14.31	8.22	6	7.5	19.16	14.02	11.44	12.26	14.24	13.71	12.13	13.24	12.01
AT1G08710	12.02	15.34	10.57	4.46	4.94	4.92	8.44	7.49	6.24	10.82	9.41	8.93	10.87	9.91	9.71
AT1G08720	4.24	4.34	3.91	3.49	3.73	2.8	4.95	3.93	4.71	9.31	13.58	12.32	12.04	11.37	11.02
AT1G08727	3.36	7	6.08	2.93	2.27	1.65	4.88	4.38	5.32	1.9	2.18	2.18	0.55	5.21	2.09
AT1G08730	0.15	0.15	0.13	0.17	0.23	0.21	0.96	0.59	0.62	0.89	1.39	0.96	1.55	1.59	1.5
AT1G08750	9.75	10.79	14.22	12.37	16.65	15.28	7.48	12.94	18.05	11.37	10.42	10.79	18.46	17.77	19.29
AT1G08753	0	0	2.9	0	0	0	1	3.48	0	0	0	0	0	0	0
AT1G08757	1.9	2.59	5.3	6.15	5.36	5.55	8.5	18.76	42.07	2.87	2.19	1.9	4.7	7.05	12.06
AT1G08760	5.53	4.77	5.55	3.59	2.84	3.26	4.73	4.35	4.26	5.16	6.18	6.12	7.91	9.44	5.65
AT1G08770	23.59	22.46	26.15	18.62	19.17	15.8	16.72	17.77	17.59	16.99	14.28	13.56	11.83	9.32	13.47
AT1G08780	57.48	43.78	62.7	94.43	98.63	105.74	69.91	76.68	107.4	62.43	54.39	57.52	92.58	86.03	85.79
AT1G08800	4.19	5.25	6.65	5.63	7.23	5.49	4.37	4.7	4.52	5.98	7.27	5.83	4.95	4.84	6.02
AT1G08810	16.39	15.98	17.66	29.97	35.6	32.2	51.66	41.46	41	10.45	10.53	12.17	14.74	15.56	18.27
AT1G08820	15.75	15.04	14.73	13.86	14.68	14.74	10.76	10.12	11.72	16.59	18.81	20.96	24.99	25.88	26.58
AT1G08830	79.43	65.5	66.66	54.87	56.32	62.78	55.25	65.86	69.04	46.08	33.61	41.67	47.53	48.17	48.7
AT1G08833	0	0	1.96	3.27	8.16	0.96	3.05	0	4.42	0	2.57	3.89	9	3.5	12.77
AT1G08840	1.52	1.13	1.19	1.25	1.49	1.22	5.5	4.82	4.69	4.5	5.53	4.95	9.53	6.28	8.14
AT1G08845	6.02	8.19	6.92	11.14	13.19	9.12	11.87	10.09	13.91	7.6	4.85	6.36	9.24	7.41	10.4
AT1G08857	1.18	1.64	2.07	10.5	11.89	11.92	1.47	0.98	3.14	2.44	1.58	1.65	3.23	1.89	4.15
AT1G08860	0.02	0.08	0	0.03	0.06	0.03	0.03	0.03	0.03	0.86	0.92	0.85	0.23	0.12	0.06
AT1G08880	45.88	47.23	65.13	237.68	246.77	250.94	59.51	77.82	105.08	47.14	39.85	44.78	50.91	48.75	40.44
AT1G08890	3.14	3.23	3.05	175.09	183.98	172.71	33.58	44.82	48.11	19.2	22.68	18.54	34.45	34.76	37.56
AT1G08900	8.58	9.77	12.84	4.09	4.21	4.3	4.75	5.1	4.77	11.57	13.2	12.33	10.33	12.81	14.95
AT1G08910	10.76	9.21	6.13	4.33	2.42	2.3	12.28	10.13	6.92	16.49	14.9	13.75	25.17	21.24	17.82
AT1G08920	13.29	14.27	15.87	95.78	107.55	103.28	19.21	21.98	28.8	72.71	97.61	86.45	53.95	53.46	74.98
AT1G08930	80.57	71.12	84.98	122.76	125.51	124.7	83.96	105.19	126	264.64	286.69	294.84	207.83	198.61	235.91
AT1G08940	6.73	6.41	6.61	10.16	7.65	10.47	10.8	12.45	11.53	15.28	16.15	14.97	17.58	15.12	13.31
AT1G08960	2.17	3.11	3.02	1.98	1.33	1.42	4.8	3.89	3.4	5.62	6.17	6.57	6.4	6.1	4.47
AT1G08970	36.29	35.27	34.87	41.96	41.28	42.87	63.34	51.43	55.05	53.2	57.77	48	68.3	73.7	68.04
AT1G08973	9.12	6.35	0.73	0.38	0.39	7.95	0.2	12	0.28	4.35	15.63	4.76	14.3	1.54	4.91
AT1G08980	31.89	34.06	31.1	19.82	18.37	20.25	53.09	51.64	44.32	58.82	55.95	58.99	39.79	40.89	40.71
AT1G08985	0	0	0	0	0.62	0	0	0	0	0	0	0	0	0	0
AT1G08990	0.93	1	1.51	0.94	1.08	1.11	2.01	2.47	2.64	1.5	2.83	3.16	1.31	2.52	3.22
AT1G09000	2.07	2.17	1.09	0.59	1.27	1.05	1.44	1.01	1.09	3.57	2.84	3.94	8.43	4.91	6.04
AT1G09010	21.04	19.59	17.78	7.95	6.74	6.88	14.99	12.72	10.98	12.09	14.73	15.64	20.64	18.77	19.82
AT1G09020	13.16	12.3	10.77	9.94	8.03	7.95	16.2	15.28	12.29	17.34	18.98	18.39	19.79	20.72	16.02
AT1G09023	4.9	5.1	2.98	1.99	2.21	2.32	4.1	2.76	2.21	3.42	3.29	2.88	2.74	3.07	2.69
AT1G09040	1.04	1.16	0.8	1.11	1.05	0.94	0.87	0.77	0.56	0.59	1.08	0.97	1.19	1.63	1.02
AT1G09050	0.71	1.44	1.42	1.63	2.06	1.65	0.67	0.83	0.72	1.49	1.55	1.52	1.15	1.05	1.54
AT1G09053	0.13	0.08	0.17	0.09	0.04	0.14	0.16	0.15	0.09	0.27	0.27	0.13	0.16	0.04	0.5
AT1G09060	15.93	14.94	14.8	9.94	9.85	7.98	12.39	12	11.91	39.51	48.6	46.8	29.05	27.56	27.57
AT1G09070	406.03	466.95	381.86	280.36	210.52	230.13	386.57	341.17	288.23	897.96	1016.06	989.75	525.64	629.53	545.56
AT1G09080	0.84	1.43	1.41	0.49	0.5	0.71	0.15	0.22	0.33	0.62	0.77	0.81	0.56	0	0.09
AT1G09090	0.91	1.22	0.66	0.18	0.29	0.29	0.52	0.28	0.77	4.72	6.32	6.46	1.64	2.15	2.07
AT1G09100	10.32	12.29	12.93	8.8	10.79	8.76	15.68	18.16	18.41	21.68	24.25	26.94	28.25	33.04	32.03
AT1G09130	188.74	161.55	163.57	140.43	132.37	123.36	160.14	164.58	146.55	167.56	137.98	143.04	155.6	166.94	178.95
AT1G09140	70.4	62.53	49.21	17.3	17.81	15.37	62.83	50.01	45.03	148.88	124.13	131.76	141.19	117.52	109.89
AT1G09150	50.54	41.84	44.37	52.23	46.57	46.34	45.2	55.2	44.25	50.11	42.87	40.97	71.02	70.84	63.99
AT1G09155	1.28	0.62	0.67	0.5	0.34	0.79	1.54	1.84	1.68	0.68	0.72	1.06	2.04	1.6	2
AT1G09157	0.47	0.56	0.8	0	0	0	0	0	0.11	0	0	0	0	0.29	0
AT1G09160	20.14	21.78	19.7	13.13	14.72	13.71	18.25	15	18.84	30.95	33.6	34.74	30.55	27.41	28.44
AT1G09167	0	4.48	0	0	0	0	8.88	0	0	0	0	2.04	0	0	0
AT1G09170	0.15	0.32	0.39	0.35	0.38	0.31	0.36	0.46	0.45	0.12	0.75	0.75	0.42	0.68	0.54
AT1G09176	0.21	0	0.27	0.28	0.25	0	0	0.6	0.14	0.37	0.12	0.42	0	0.26	0.27
AT1G09180	2.59	2.03	1.4	2.54	3.44	3.02	0.25	0.11	1.23	0	0.23	0.26	0	0.12	0.13
AT1G09190	1.37	1.8	1.24	1.2	1.84	1.78	4.52	3.45	3.29	2.28	2.18	2.17	3.82	2.77	3.1
AT1G09193	0.72	0.77	0.17	0.17	0.23	0.14	0.08	0	0.18	0.31	0.6	0.43	0	0.24	0.08
AT1G09195	2.72	2.16	3.64	2.89	4.85	4.04	6.25	4.62	7.56	5.57	8.38	5.98	8.94	8.87	11.12
AT1G09200	103.86	89.51	99.89	154.02	139.92	166.88	100.78	91.43	89.94	141.59	102.23	105.71	160.53	139.25	108.99
AT1G09207	0	0	0	0	5.09	0	5.96	0	0	0	0	0	0	0	0
AT1G09210	78.48	68.64	60.54	45.2	39.54	39.89	114.87	101.44	92.19	115.85	95.82	100.36	153.37	129.45	98.6
AT1G09217	0	0	0	0.48	0.83	0.82	2.25	0	0.49	0	0	0	0	0	0
AT1G09220	0.26	0.88	1.15	0.94	0.84	0.89	1.32	1.21	1.14	0.46	0.37	0.93	1.04	0.92	0.45
AT1G09230	26.78	23.43	20.3	10.67	9.6	10.59	17.72	14.69	11.21	15.23	11.17	10.73	32.71	25.68	22.35
AT1G09240	25.29	25.99	29.18	43.35	50.05	49.52	29.95	32.72	37.85	25.12	28.6	27.81	19.21	30.37	35.66
AT1G09247	0	0	0	1.92	0	1.72	0	0	1.92	2.64	1.46	0	0	0	0
AT1G09250	18.18	24.85	23.87	10.2	8.22	8.39	14.09	9.11	11.5	26.9	25.72	27.93	11.73	16.17	11.02
AT1G09253	2.53	4.17	3.72	0.58	1.49	0.99	3.8	14.37	4.73	4.11	7.07	4.3	8.81	1.97	10.21
AT1G09257	10.77	4.14	3.58	1.47	1.11	1.06	0.79	2.67	1.94	2.71	1.08	2.65	6.91	5.93	3.93
AT1G09270	26.12	26.96	27.67	27.5	24.65	24.8	26.36	26.26	25.89	30.5	34.62	34.97	30.23	35.25	33.92
AT1G09280	13.88	12.57	8.98	6.19	6.75	6.32	15.7	12.56	9.72	13.7	10.64	11.87	21.94	22.62	23.53
AT1G09287	1.14	0	0.87	0.31	1.08	2.1	0.87	0.78	0	0	0.26	1.19	0	0	0
AT1G09290	12.34	11.27	10.9	9.48	12.27	11.75	12.4	15.99	20.44	9.25	8.38	7.56	18.79	14.49	18.11
AT1G09297	0.83	0	0	0.57	0	0	0	0.47	0	0	1.87	0	0	0	0
AT1G09300	3.18	2.22	1.97	1.17	1.3	1.38	5.84	4.89	4.1	2.98	2.75	3.06	5.03	5.39	3.67
AT1G09310	1756.07	1498.19	1677.37	1814.13	1752.02	1810.12	521.97	550.47	585	370.55	360.45	366.87	129.09	179.32	199.7
AT1G09320	4.11	4.31	3.14	5.65	5.59	4.73	7.37	5.59	5.4	6.38	4.84	4.57	9.21	7.33	6.07
AT1G09327	0.28	0.78	0.12	0.37	1	0.63	0.7	0.75	0.51	0	0.65	0.98	0.66	0.12	1.66
AT1G09330	41.7	36.46	59.92	59.9	69.91	65.55	30.04	43.39	51.26	37.04	33.34	33.22	42.87	45	49.42
AT1G09340	556.23	593.4	547.67	448.36	399.03	400.53	504.72	503.86	470.66	237.9	245.1	253.61	121.73	145.05	143
AT1G09350	2.55	1.67	2.6	812.85	778.5	810.06	358.45	414.2	462.97	118.14	117.07	117.44	137.92	152.07	187.69
AT1G09360	0	0	0	0.44	0	0	0	0	0	0	0	0.21	1.32	0	0
AT1G09363	0.35	0	0.23	0.72	0	0	0.22	0	0.25	0	0.2	0.46	0	0.22	0
AT1G09370	0.36	0	0.31	0.32	0.14	1.21	0.3	0	0	0.42	0.55	0.94	0	0.3	0.15
AT1G09380	0.43	0.31	0.29	0.39	0.27	0.07	0.41	0.49	0.54	0	0.11	0.17	0	0.04	0
AT1G09390	10.69	9.54	12.97	8.16	9.05	8.62	1.51	2.85	1.45	6.45	6.79	7.28	5.02	8.1	7.35
AT1G09400	0.3	0	0.05	0.07	0	0.33	0	0.11	0	0	0	0.07	0	0.06	0.32
AT1G09410	0.18	0.32	0.34	0.65	0.42	0.32	0.61	0.56	0.91	0.4	0.44	0.47	0.69	0.75	1.11
AT1G09415	74.08	79.77	116.3	39.09	35.06	45.84	31.3	34.68	55.22	23.84	15.81	17.66	5.9	14.8	21.86
AT1G09420	6.26	4.56	4.45	3.35	3.06	2.98	3.42	3.3	2.26	2.9	2.54	2.79	3.19	4.01	4.15
AT1G09427	0	0	0	0.46	0	0	0.43	0.76	1.4	0.74	0	0.86	0	1.59	0
AT1G09430	22.53	24.51	23.31	20.78	27.05	25.47	26.21	26.73	27.42	36.97	42	41.39	40.57	45.35	53.11
AT1G09440	7.54	7.2	8.94	4.92	7.55	6.32	5.29	8.58	9.01	2.4	2.68	2.6	2.22	2.47	3.62
AT1G09443	2.42	0	0	0	0	1.97	0	0.91	4.55	8.22	0.88	2	0	1.8	0.94
AT1G09450	3.01	2.4	2.1	1.97	2.32	2.02	2.45	1.67	2.46	2.97	2.32	2.66	6.02	4.6	4.26
AT1G09453	0	0	0.32	0.17	0.15	0	0.79	0	0	0.29	0.58	0.49	0	0.62	0.32
AT1G09460	4.76	3.91	4.01	1.05	1.89	1.34	2.59	3.54	3.5	9.91	8.16	7.98	16.69	16.41	13.32
AT1G09463	0	0	0	0	0	0	0	0	0	0	0	1.56	0	2.77	4.34
AT1G09470	10.32	8.59	9.57	5.14	8.04	6.98	5.13	4.82	3.93	3.22	3.38	3.56	8.07	5.08	6.99
AT1G09480	2.91	3.3	3.16	4.13	4.5	5.06	1.46	3.66	4.31	1.79	2.03	1.66	3.42	3.64	4.78
AT1G09483	1.13	0	0	0	0.44	0.44	0	0	0.53	0	0	0.48	0	0	0
AT1G09487	0.66	0.55	0.17	0.09	0	0	0.58	0.37	0.18	0.78	0.08	0.17	0.16	0.65	0.17
AT1G09490	35.15	34	39.09	33.96	35.44	34.81	16.78	18.96	20.66	11.28	11.72	11.44	14.12	13.27	15.46
AT1G09493	0	0	0	0	0	0	0	0	0	0	0	0.13	0.35	0	0
AT1G09500	6.04	6.53	7.75	3.37	5.21	4.57	3.39	4.13	3.59	0.7	1.07	0.67	1.74	0.98	1.46
AT1G09510	0	0	0.07	0	0	0	0	0.06	0	0	0	0	0.2	0.2	0
AT1G09517	0	0	0	0	0	0	0	0	0	0	0	0	0	0	0.34
AT1G09520	15.73	17.12	15.87	13.47	15.32	11	13.86	16.45	15.7	11.66	11.56	10.92	13.18	10.79	8.5
AT1G09530	8.38	9.49	7.34	7.25	7.92	6.48	11.62	7.63	8.09	12.6	11.79	13	23.76	23.29	24.33
AT1G09540	0.6	0.25	0.98	1.16	1.13	1.36	0.66	0.52	1.05	0.59	0.69	1.9	1.22	1.58	2.52
AT1G09543	0	0.09	0	0	0.12	0.26	0.1	0	0	0	0.09	0.1	0	0	0
AT1G09557	0	0	0	0	0	0	0	0	0	0	43.1	0	0	0	0
AT1G09560	51.07	58.05	55.65	53.59	48.92	59.31	86.49	97.7	106.41	165.65	188.03	186.07	135.67	182.62	176.13
AT1G09570	26.78	30.3	32.21	19.41	22.08	20.25	20.51	20.03	18.91	24.51	27.38	26.64	29.59	30.68	28.26
AT1G09573	0	0	0	0	0	0	0	0	0	7.53	0	6.25	0	0	0
AT1G09575	11.4	12.55	12.77	4.13	4.91	4.2	6.91	5.04	5.83	19.86	18.44	18.9	16.16	15.48	20.31
AT1G09577	0	0	0	0	0	0.14	0	0	0.17	0	0.14	0	0	0.3	0
AT1G09580	7.25	7.93	8.49	8.85	10.74	8.05	5.13	5.63	5.22	12.62	9.83	11.39	11.83	13.07	13.32
AT1G09590	433.68	323.66	307.89	356.94	397.21	424.47	525.68	464.2	455.69	472.58	295.93	326.49	687.88	483.52	459.62
AT1G09600	0.17	0.34	0.46	0.27	0.09	0.16	0.59	0.34	0.41	0.32	0.64	0.9	0.61	0.97	0.49
AT1G09610	0.25	0.42	0.45	1.46	1.31	1.55	0.5	0.46	1.43	0.24	0.12	0.46	0	0.06	0
AT1G09617	0	0.13	0	0	0.26	0	0	0	0.6	0	0.13	0	0	0	0.83
AT1G09620	26.51	22.78	18.67	14.96	12.03	13.59	33.25	28.76	28.35	22.76	28.94	28.52	33.83	31.57	22.62
AT1G09623	0	5.39	0	0	0	0	0	0	2.86	1.91	2.16	0	0	8.48	0
AT1G09627	0	0.11	0.09	0.09	0.03	0.1	0	0.08	0	0.28	0.14	0.09	0.11	0.03	0
AT1G09630	20.26	21.6	25.47	30.46	35.64	39.35	23.97	24.28	34.2	33	31.41	29.35	31.45	34.98	41.22
AT1G09633	0	0	0	1.14	2.44	1.46	0	0	0	0	0	0	0	0	0
AT1G09640	134.56	113.99	92.16	80.75	75.08	75.13	143.36	130.84	115.45	97.76	76.05	78.55	126.06	111.29	88.11
AT1G09645	34.09	40.31	57.26	71.76	66.48	78.84	23.01	52.26	74.44	35.35	34.32	33.95	25.62	39.63	48.75
AT1G09650	0.58	0.23	0.56	0.13	0.44	0.19	0.24	0.11	0	0	0.14	0.16	0.73	0.4	0.09
AT1G09660	41.73	38.95	20.84	15.22	12.93	13.47	33.68	29.9	25.65	31.4	23.53	27.94	64.31	57.5	39.7
AT1G09665	0	0	0	0	0	0	0	0	0	0	0.17	0	0	0.19	0
AT1G09673	0.04	0.1	0.05	0	0	0	0	0	0	0.25	0	0	0.05	0	0
AT1G09677	0	0	0	0	0	0.22	0	0.22	0.26	0	0	0	0	0	0
AT1G09680	0.57	0.35	0.6	0.52	0.76	0.49	1.54	1.41	1.24	1.47	0.97	1.27	2.19	1.64	1.9
AT1G09690	724.81	617.07	640.6	567.39	681.19	710.29	785.13	708.82	770.94	620.88	466.24	483.62	880.26	709.23	695.44
AT1G09700	4.99	3.89	4.65	3.65	4.55	5.02	5.55	8.53	7.28	4.68	5.8	5.57	7.42	6.92	8.27
AT1G09710	4.06	3.84	2.68	1	0.6	0.79	5.32	2.98	2.78	4.75	4.21	4.59	10.19	7.35	6.69
AT1G09713	0	0	2.82	0	0	0	0	0	0	0	0	0	0	0	0
AT1G09730	10.08	10.17	9.27	5.35	5.58	4.86	8.89	8.28	6.22	10.84	12.3	12.57	16.18	11.65	12.98
AT1G09740	28.55	25.38	38.1	30.55	21.62	24.71	21	26.98	32.66	42.84	45.64	53.56	46.2	49.32	53.56
AT1G09750	54.44	65.43	74.75	49.11	41.26	43.99	52.1	44.87	46.21	36.58	47.24	40.79	29.47	36.76	30.3
AT1G09760	62.16	51.28	50.87	51.27	57.11	54.39	64.7	56.9	62.86	46.91	34.85	40.25	78.78	69.86	74.1
AT1G09770	37.86	35.43	28.12	29.1	28.68	26.12	40.19	35.78	34.79	30.96	32.08	31.69	47.14	49.81	38.18
AT1G09773	0	0.58	0.52	0.86	0.29	1.53	0.2	0.55	1.33	1.33	0.56	0.43	0.38	0.3	0.62
AT1G09780	55.92	61.53	61.32	85.07	74.89	74.61	361.69	350.96	345.8	232.5	250.53	237.71	179.91	183.49	152.94
AT1G09783	0.44	0.52	0.75	0.1	0.13	0.32	0.37	0.17	0.2	0.79	0.72	1.02	0.88	0.64	1.18
AT1G09794	6.78	11.1	13.87	28.54	27.93	28.5	11.33	21.63	31.98	17.75	14.97	14.26	28.75	30.46	40.9
AT1G09795	31.83	31.04	28.29	28.55	26.94	22.76	46.03	41.31	39.38	51.17	56.15	51.22	46.32	49	48.73
AT1G09797	0	0.45	0.84	2.39	0.67	0.42	0.47	0.64	1.67	0.22	0	0.12	0.11	0	0
AT1G09800	2.33	2.45	2.17	1.93	1.48	2.08	3.82	4.25	3.06	3.51	3.26	3.4	7.56	5.51	6.11
AT1G09810	7.95	8.85	9.23	13.25	13.34	12.82	9.95	12.22	17.05	5.43	6.42	6.34	8.91	9.38	9.53
AT1G09812	2.68	2.49	2.44	0.48	1.7	1.26	2.54	2.18	2.85	1.13	1.59	1.49	4.76	4.91	4.95
AT1G09815	34.49	30.93	39.56	46.58	38.93	47.92	43.35	49.91	60.97	46.19	47.41	52.28	60.39	66.25	60.44
AT1G09820	1.57	2.36	1.98	3.06	2.93	2.92	2.76	2.6	2.3	2.79	3.1	3.23	4.14	2.86	3.49
AT1G09823	0	0.92	0.91	0	0	0	0	0	0	0	0	0.91	0	0	0
AT1G09827	0	0	0	0	0	0.76	0	0	0	0	0	0	0	0	0
AT1G09830	16.96	16.16	15.47	16.28	16.21	14.62	27.84	31.29	26.76	13.11	12.93	15.56	18.68	17.4	17.08
AT1G09840	34.35	30.28	20.92	14.71	13.96	14.5	23.47	21.88	19.59	37.98	35.73	33.03	57.74	50.43	40.61
AT1G09850	9.71	9.75	11.84	10.81	9.97	9.36	12.5	15.63	14.73	14.95	14.75	16.4	19.46	17.55	15.9
AT1G09860	0.32	0.05	0.1	0	0	0	0	0	0	0.19	0.28	0.53	0	0.05	0.1
AT1G09863	4.33	4.41	5.01	2.73	2.47	3.84	3.18	3.46	3.14	4.14	2.61	2.65	8.28	7.1	8.39
AT1G09870	11.15	11.7	8.81	8.97	9.23	7.31	11.98	10.36	10.43	21.24	23.75	22.38	24.02	23.07	18.71
AT1G09880	0.03	0.1	0.07	0.17	0.13	0.07	0.07	0.26	0.39	0.52	0.78	0.49	0.85	0.25	0.45
AT1G09890	0.47	0.33	0.74	0.18	0.44	0.35	0.03	0.17	0.39	0.62	0.22	0.58	0.76	0.21	0.18
AT1G09900	4.5	5.08	5.76	10.68	13.81	12.79	10.95	14.53	19.15	2.5	3.94	3.46	5.62	4.4	5.71
AT1G09910	4.57	4.62	4.6	2.77	2.2	1.82	5.48	5.83	4.14	8.79	10.1	9.69	13.32	12.78	11.24
AT1G09913	0	0	0	0	0	0	0	0.72	0	0	0.35	0.4	0	0	0.77
AT1G09920	61.61	40.45	64.82	92.72	115.8	114.3	42.33	58.9	83.41	45.68	35.75	40.12	53.29	57.14	70.82
AT1G09927	93.36	95.82	63.42	43.05	31.87	43.3	129.51	107.14	75.93	62.67	44.49	50.74	39.69	36.53	32.1
AT1G09930	0.19	0.32	0.19	0	0.07	0.09	0.05	0.02	0.09	0.6	0.34	0.3	0	0.08	0
AT1G09932	10.09	8.77	8.91	5.01	7.65	8.9	1.86	2.71	3.76	19.17	25.36	25.31	3.78	4.46	6.86
AT1G09935	0.08	0	0.63	0.11	0	0.37	0	0	0	0	0.29	0.11	0	0	0
AT1G09940	30.81	26.57	25.56	8.47	8.45	7.48	18.06	15.93	14.07	95.06	101.09	108.37	46.91	43.02	45.89
AT1G09950	9.45	8.88	10.18	54.56	44.7	47.22	6.49	5.3	5.06	68.95	68.46	60.48	24.67	21.05	17.68
AT1G09960	1.08	0.93	0.71	1.28	1.04	1.24	1.72	1.97	2.35	5.98	8.17	7.79	9.96	8.85	7.1
AT1G09970	41.45	42	42.73	38.77	38.99	36.93	40.18	40.03	37.89	181.52	203.35	199.68	73.74	71.29	72.69
AT1G09980	6.42	6.8	5.4	5.89	6.54	5.55	11.74	9.19	10.44	12.15	14.8	14.62	16	16.77	14.42
AT1G09987	0.32	0.25	0	0	0	0.12	0.79	0.84	0	0.62	1.34	0.28	0	0.39	0.27
AT1G09995	14.07	13.91	18.5	12.03	16.66	17.19	9.32	6.08	10.6	14.4	13.66	16.99	11.69	14.85	23.84
AT1G10000	0.94	0.97	0.49	0.28	0.2	0.43	0.75	0.98	0.53	0.36	0.3	0.28	0.67	0.7	0.71
AT1G10010	0	0	0	0	0	0	0	0	0	0	0.05	0.05	0	0	0.1
AT1G10020	15.1	18.03	16.29	3.24	3.66	3.14	18.06	15.3	11.93	13.06	14.93	15.27	7.06	7.58	7.67
AT1G10030	32.36	30.78	38.05	46.97	60.45	56.36	22.96	34.34	42.57	32.93	31.46	29.63	50.21	49.2	57.26
AT1G10040	2.61	2.11	2.76	3.07	4.14	4.41	3.14	2.57	3.55	6.84	9.66	10.25	14.28	11.76	15.14
AT1G10050	3.89	2.92	2.55	1.03	1.05	0.97	1.93	1.6	1.34	10.75	10.69	10.95	6.84	7.57	5.2
AT1G10060	11.6	9.03	8.97	44.57	45.19	40.6	22.42	22.01	21.62	16.93	19.17	19.7	24.63	30.95	34.51
AT1G10070	2.17	3.08	1.75	2.14	2.04	1.82	7.12	6.56	6.4	5.59	4.97	4.51	23.4	18.46	20.39
AT1G10090	5.35	5.25	6.24	66.67	67.38	58.65	12.31	13.04	13.64	16.08	21.02	20.86	8.13	7.74	9.75
AT1G10095	4.27	3.75	2.05	1.95	1.97	3.36	3.55	2.36	3.47	4.45	3.94	3.58	8.14	6.94	5.86
AT1G10110	0.25	0.2	0.26	0.87	1.27	1.04	0.72	0.56	1.01	0.54	0.48	0.92	0.64	0.31	0.84
AT1G10120	10.91	10.21	10.85	4.96	7.55	7.21	8.16	7.63	8.64	16.27	15.51	16.48	25.25	22.45	21.98
AT1G10130	8.4	6.47	5.23	4.04	3.56	3.96	6.55	6.37	5.73	10.78	12.09	12.83	16.25	14.06	12.73
AT1G10140	8.77	10.1	9.17	6.96	5.99	7.46	6.17	9.67	7.28	15.16	16.71	21.16	11.13	12.64	11.23
AT1G10150	12.91	16.43	25.21	14.02	19.59	17.19	8.63	7.94	12.88	9.73	9.84	9.07	3.63	4.12	3.96
AT1G10155	0.34	0.28	0.46	0.68	0.64	0.82	1.7	2.49	2.76	1.79	1.14	1.38	3.93	3.92	3.57
AT1G10170	6.79	8.48	6.19	2.85	2.11	2.11	11.43	8.56	6.45	14.1	17.67	16.92	6.76	7.1	5.35
AT1G10180	5.66	6.5	6.28	6.03	6.51	6.51	7.88	7.43	5.45	8.64	10.74	9.76	11.04	11.29	9.97
AT1G10190	0	0	0	0	0	0	0.11	0	0	0	0	0	0	0	0
AT1G10200	35.17	41.86	39.78	123.69	144.72	148.27	65.26	70.72	79.89	58.02	56.33	62.49	54.05	57.54	67.11
AT1G10210	3.33	3.43	3.88	2.8	2.47	2.83	4.96	3.83	3.85	5.47	4.61	5.56	4.04	5.2	5.08
AT1G10220	0.1	0.06	0.32	0.27	0.65	0.34	0.06	0.34	0.55	0.53	0.41	0.26	0.18	0.56	0.77
AT1G10225	0	0.44	0	0.25	0	0.21	7.43	3.56	3.04	1.68	0	0.48	0	0.22	0.92
AT1G10230	12.05	11.44	18.96	7.19	7.99	7.47	23.92	12.65	16.06	14.98	14.82	17.81	16.25	10.76	14.98
AT1G10240	3.38	2.8	3.34	0.94	0.41	0.64	2.19	2.33	1.78	3.06	2.96	3.12	3.94	3.33	2.36
AT1G10270	1.79	1.25	1.15	1.32	0.93	1	10.72	8.99	7.12	3.11	2.5	2.6	5.34	5.29	2.53
AT1G10280	2.36	2.38	1.77	2.34	0.84	0.9	3.18	3.03	2.29	3.57	3.34	2.4	2.18	1.97	2.51
AT1G10290	16.02	17	10.75	7.71	6.04	5.99	16.16	13.78	10.85	20.24	22.93	20.87	27.38	23.31	16.47
AT1G10300	0.34	0.36	0.16	0.27	0.29	0.35	0.19	0.11	0.2	0.09	0.2	0.03	0.48	0.19	0.06
AT1G10310	51.99	41.4	31.2	25.16	23.59	26.86	34.95	33.05	25.39	26.53	21.14	25.05	35.74	38.56	31.84
AT1G10320	9.9	8.59	6.19	6.57	6.13	5.47	21.04	15.43	15.45	18.7	18.14	17.86	58.84	39.27	36.7
AT1G10330	0.84	0.92	0.36	0.47	0.75	1.21	1.54	1.08	1.49	1.81	1.06	1.3	1.52	1.5	1.35
AT1G10340	3.13	2.73	4.07	0.51	0.87	0.66	2.1	2.06	1.83	4.36	3.15	5.22	4.66	5.06	3.67
AT1G10350	10.21	6.91	10.12	8.23	8.62	7.94	5.65	6.23	7.57	8.06	10.16	11.2	11.5	11.7	13.45
AT1G10360	76.55	74.76	69.09	23.86	24.64	24.52	24.17	24.07	23.98	59.9	53.92	52.42	44.93	49.46	55.76
AT1G10370	69.93	90.53	86.32	100.54	76.29	86.39	76.09	88.57	74.26	51.49	56.69	54.78	20.2	30.64	23.67
AT1G10380	4.27	5.15	5.06	2.26	2.57	2.89	4.13	3.55	5.33	8.96	8.45	9.55	5.98	9.16	9.3
AT1G10385	0	0.05	0	0	0.1	0.05	0.16	0.1	0.06	0.25	0.51	0.39	0.13	0.21	0.27
AT1G10390	18.73	18.38	15.05	15.53	12.79	12.47	29.91	23.89	21.03	28.24	29.09	26.65	43.26	39.87	33.73
AT1G10400	0.21	1.08	0.62	2.59	2.65	1.81	0.61	0.91	0.38	1.5	0.89	0.92	1.54	4.14	2.72
AT1G10410	14.51	16.02	16.4	190.98	219.96	207.35	39.26	46.21	46.64	32.72	34.15	34.24	46.75	48.3	54.69
AT1G10417	0.71	0.39	1.51	1.98	2.24	2.27	2.82	2.48	2.84	2.79	1.22	1.21	6.85	4.71	5.85
AT1G10430	26.72	27.93	29.28	33.43	27.95	31.98	33.44	35.75	31.49	31.64	29.04	28.95	35.51	29.66	34.26
AT1G10450	5.09	5.71	4.67	3.88	4.54	4.16	7.61	8.22	8.45	8.19	9.24	7.95	20.35	16.64	15.47
AT1G10460	0.34	0.2	0.22	0	0.36	0.05	0.05	0.05	0.23	0.1	0.64	0.45	0.87	0.69	0.6
AT1G10470	94.5	89.43	85.56	42.8	38.64	40.57	45.15	42.28	39.61	25.56	19.75	18.26	20.27	20.67	17.02
AT1G10480	1.17	0.93	1.08	1.12	2.01	1.22	1.25	1.66	2.65	3.75	5.27	5.18	2.57	2.03	1.12
AT1G10490	4.7	4.48	5.25	6.28	8.09	6.9	16.1	19.29	20.7	7.51	7.94	8.37	15.9	13.48	13.33
AT1G10500	140.09	137.91	170.63	186.79	234.76	233.67	113.83	123.81	180.97	116.56	99.25	103.56	96.99	114.6	140.8
AT1G10510	21.2	17.29	20.5	21.94	23.59	21.46	17.58	21.73	22.62	11.19	14.23	14.82	16.94	16.86	19.34
AT1G10520	1.55	0.65	0.9	0.66	0.5	0.75	1.23	1.09	0.95	1.44	1.59	1.13	3.93	3.76	3.68
AT1G10522	55.47	44.2	27.75	22.49	15.71	17.63	63.97	53.49	41.15	17.67	16.93	16.92	29.78	18.91	14.64
AT1G10530	0.44	1.13	1.04	0.34	1.57	0.56	0.79	0.86	1.46	0.3	0.87	0.83	0.9	1.41	0.8
AT1G10540	0.13	0.33	0.45	0.2	0.18	0.08	0.03	0.14	0.14	0.48	0.38	0.7	1.45	1.36	2.07
AT1G10550	3.19	3.46	3.22	1.16	1.09	0.91	4.84	5.53	4.56	14.39	11.18	14.24	4.4	7.62	5.52
AT1G10560	1.5	2.27	2.49	4.13	2.81	2.47	2.77	2.27	2.2	3.78	5.21	5.05	2.65	2.37	1.95
AT1G10570	9.21	9.31	11.3	12.41	14.86	13.08	18.1	18.01	20.29	20.79	22	18.88	40.77	34.76	47.73
AT1G10580	12.91	10.47	11.39	17.88	17.09	15.54	22.18	20.52	19.53	14.21	18.33	16.95	24.8	20.58	18.48
AT1G10585	2.88	2.95	4.5	8.4	6.64	7.79	0.98	2.76	2.59	0.86	0.97	1.3	0	1.06	1.23
AT1G10586	0	0	0.17	0.18	0	0.1	0	0	0	0	0	0	0	0.23	0
AT1G10588	0.13	0	0	0.17	0	0	0	0	0	1.41	3.22	2.92	1.72	2.64	3.18
AT1G10590	183.15	156.31	182.86	204.43	211.16	212.19	154.88	165.75	196.7	155.8	146.69	150.72	199.25	184.48	195.86
AT1G10600	16.43	16.5	14.63	11.59	9.67	11.41	17.11	13.69	11.51	16.7	14.24	15.29	19.07	21.17	18.35
AT1G10610	8.15	8.12	6.23	2.14	3.3	2.66	2.99	3.16	3.1	3.19	3.01	3.36	7.75	4.9	6.78
AT1G10630	55.2	54.74	37.01	34.68	37.9	37.05	41.18	33.77	26.32	93.77	74.82	80.22	76.26	81.48	66.4
AT1G10640	5.64	6.79	5.88	9.29	11	11.38	6.94	4.01	4.58	4.61	7.43	5.12	10.24	7.02	7.22
AT1G10650	23.11	23.04	31.49	25.29	33.34	32.41	13.9	17.86	25.36	19.75	24.17	21.61	23.65	23.86	32.35
AT1G10657	18.83	17.99	22.44	35.1	39.97	41.35	13.23	13.01	18.01	30.92	33.58	30.05	24.32	26.06	35.48
AT1G10660	26.98	29.65	32.32	31.33	35.51	37.59	21.7	22.22	25.34	22.64	24.16	23.04	23.92	28.79	36.38
AT1G10670	148.05	138.61	141.49	135.28	130.76	137.87	104.3	124.21	117.41	142.49	134.4	135.25	147.32	153.75	141.78
AT1G10680	0	0	0.02	0.02	0	0	0	0	0.02	0	0.07	0.05	0	0.08	0.06
AT1G10682	71.08	131.87	259.29	609.76	626.25	695.54	81.08	193.54	387.64	66.2	97.7	91.02	45.72	66.05	90.74
AT1G10690	3.76	4.66	4	4.18	2.98	3.1	4.71	4.38	3.34	3.71	4.76	4.22	4.22	5.64	4.8
AT1G10700	18	18.24	18.92	9.76	9.28	8.91	12.88	14.22	11.64	18.67	18.72	18.83	12.58	11.86	12.33
AT1G10710	0	0.06	0.15	0.21	0.56	0.34	0.25	0.14	0.07	0.61	0.18	0.1	0.47	0.55	0.4
AT1G10720	15.86	14.93	16.95	10.65	11.59	11.08	14.87	12.15	11.05	18.38	18.42	16.97	16.99	16.84	17.73
AT1G10730	2.73	3.28	4.23	3.78	4.07	3.78	4.67	5.03	5.02	4.89	5.43	4.18	8.64	7.39	9.13
AT1G10740	23.2	24.65	25.31	9.31	7.97	8.74	26.67	22.25	23.97	13.63	16.58	17.11	17.24	16.59	17.78
AT1G10750	1.38	0.96	1.48	1.3	0.72	0.97	2.07	1.95	1.71	2.5	2.31	2.39	3.95	4.04	3.49
AT1G10760	14.95	13.77	11.28	69.6	67.39	56.26	82.45	79.87	72.77	69.93	77.67	76.29	62.4	66.12	74.27
AT1G10770	0	0.16	0.26	29.68	29.2	29.58	6.61	7.42	6.29	0	0	0.09	0	0.17	0.17
AT1G10780	5.78	5.47	6.25	4.97	5.55	5.55	3.94	3.91	3.92	3.34	3.51	1.86	5.37	3.65	2.71
AT1G10790	0	0.13	0	0.29	0.13	0.36	0.54	0.19	0.07	0.13	0.19	0.22	0	0.34	0.35
AT1G10800	0.63	0.53	0.68	0.36	0.42	0.47	0	0	0.24	0.21	0.31	0	0	0	0.11
AT1G10810	0.19	0.27	0.05	0.05	0.51	0.64	0.05	0.53	0.42	1.47	2.42	2.44	2.13	2.27	1.98
AT1G10820	17.13	16.89	14.34	13.17	15.36	12.93	22.07	19.67	18.43	17.23	14.56	14.35	35.57	31.27	35.73
AT1G10830	18.8	23.44	30.84	29.15	27.86	26.62	17.44	24.72	24.86	18.08	17.39	19.21	14.51	19.19	17.87
AT1G10840	105.42	85.78	92.16	103.41	123.21	107.23	147.11	139.93	138.71	81.53	64.58	64.29	119.35	109.41	111.97
AT1G10850	12.23	12.4	8.77	5.14	2.86	2.6	12.03	10.01	6.46	7.91	8.34	8.31	14.91	12.47	10.52
AT1G10865	64.22	52.16	50.96	43.53	48.96	48.14	61.13	53.57	54.24	69.08	44.34	49.65	64.44	53.34	58.09
AT1G10870	11.34	10.05	10.77	6.3	9.21	7.83	7.67	7.95	8.21	9.05	10.54	9.67	17.04	13.94	15.32
AT1G10875	0	0	0	0	0	0	0	0	0	0	0	0	0	0.08	0.39
AT1G10890	87.99	67.95	56.76	26.27	31.13	32.45	38.83	41.1	35.33	78.46	53.71	55.49	159.07	103.13	116.78
AT1G10900	22.38	23.22	22.16	12.98	10.97	9.98	3.56	3.37	3.54	9.14	9.99	9.16	9.46	8.13	7.72
AT1G10910	22.38	18.58	19.76	13.46	17.64	16.92	16.84	17.01	18.58	10.91	10.34	10.33	12.92	13.48	16.19
AT1G10920	3.16	4.55	3.99	3.28	3.42	3.38	4	3.9	4.45	1.72	1.69	1.64	3.54	3.39	4.24
AT1G10930	3.41	3.21	3	3.63	3.89	3.79	7.26	6.59	5.94	3.64	4.94	5.3	9.77	7.76	6.99
AT1G10940	82.97	64.74	68.9	70.19	76.66	66.37	63.1	61.93	64.1	59.88	43.36	44.6	84.4	64.71	73.66
AT1G10950	30.2	32.08	29.45	26.11	25.24	22.95	31.88	32.6	28.96	43.14	51.61	48.64	61.31	60.3	51.5
AT1G10960	398.88	488.8	464.17	285.39	209.81	251.56	350.37	330.38	312.07	62.33	73.14	82.51	21.84	32.4	26.88
AT1G10970	2.52	3.19	1.22	0.71	0.63	0.98	3.67	2.74	2.04	7.09	6.56	4.23	7.7	6.33	6.57
AT1G10980	0	0.03	0.03	0.18	0.25	0.23	0.1	0.18	0.07	0.16	0.15	0	0.19	0.1	0.1
AT1G10990	8.65	9.07	8.65	3.57	3.37	3.15	6.26	6.1	3.11	14.42	8.53	8.09	14.99	19.75	11.94
AT1G11000	10.92	10.23	9.73	4.87	6.1	5.97	4.45	3.61	4.45	12.58	13.23	13.6	17.49	12.59	12.86
AT1G11020	9.07	12.38	12.13	6.91	8.9	8.07	8.44	6.93	9.06	12.58	11.73	11.73	9.23	9.74	13.53
AT1G11040	0	0	0	0.04	0.04	0	0.32	0	0.09	0.04	0.11	0.09	0	0	0.37
AT1G11050	14.62	16.04	12.96	3.21	3.38	2.44	9.64	7.91	7.16	24.32	24.04	23.9	31	25.75	24.25
AT1G11060	6.51	5.54	6.95	4.63	5.39	4.5	5.89	6.59	6.63	6.48	5.85	6.48	10.37	10.79	8.6
AT1G11070	1.69	1.6	0.95	0.25	0.22	0.43	0.07	0.14	0.11	0.58	0.29	0.16	0.5	0.16	0.21
AT1G11080	2.55	2.52	2.01	1.1	1.82	1.42	1.71	1.35	1.58	2.07	1.56	1.77	2.7	2.28	0.93
AT1G11090	8.31	11.72	10.5	33.01	34.71	37.9	8.82	9.15	11.56	9.76	9.48	8.44	11.98	12.97	14.64
AT1G11100	0.2	0.28	0.43	0.02	0.01	0.12	0.15	0.12	0.16	1.72	3.02	2.56	1.48	1.43	1.24
AT1G11110	0	0	0	0	0	0	0	0.16	0	0	0	0	0	0	0
AT1G11112	5.44	5.06	6.23	5.52	4.69	6.61	2.95	3.43	6.7	2.54	2.28	1.73	3.77	1.4	2.87
AT1G11120	4.25	3.05	5.43	8.64	7.71	5.53	6.39	4.33	6.8	4.88	4.02	4.74	9.43	7.18	6.44
AT1G11125	1.45	1.19	1.08	0.86	0.24	0.66	0.69	0.85	1.29	3.56	2.32	1.12	2.8	2.87	1.72
AT1G11130	5.68	5.85	7.09	6.33	6.36	5.24	4.41	4.83	4.63	7.62	8.7	8.07	13.63	11.44	8.36
AT1G11160	0.92	0.34	0.65	0.23	0.37	0.34	0.48	0.45	0.47	0.63	0.82	0.86	1.03	1.31	0.92
AT1G11170	3.6	2.23	1.79	21.03	24.32	24.21	2.63	4.07	5.04	2.99	3.09	3.57	11.31	9.92	11.99
AT1G11175	7.02	7.04	7.62	9.5	7.2	4.31	4.29	4.81	7.34	6.61	3.25	4.85	5.3	5.88	5.36
AT1G11180	10.9	7.73	6.08	6.1	6.05	4.32	2.89	4.42	3	2.33	1.85	2.83	4.71	1.6	2.68
AT1G11185	9.33	13.14	17.18	8.23	4.97	7.15	5.31	6.95	10	89.8	104.39	108.85	76.58	64.43	75.11
AT1G11190	1.17	0.91	1.73	2.22	2.2	2.3	1.24	0.77	1.48	1.72	3.83	3.34	2.43	2.77	3.59
AT1G11200	7.19	7.38	11.72	12.48	17.36	15.07	5.59	7.72	11.63	18.1	16.3	17.61	12.31	14.49	14.78
AT1G11210	3.19	2.33	2.13	333.86	308.5	300.6	87.91	98.39	82.37	118.54	107.06	107.06	163.58	186.22	184.58
AT1G11220	2.16	2.38	2.19	3.47	4.68	3.5	2.98	2.78	1.51	5.78	5.91	4.81	6.75	4.92	3.68
AT1G11240	21.21	17.64	16.38	21.71	27	24	26.24	26.51	23.22	22.2	16.06	16.56	36.82	29.19	33
AT1G11250	0	0.31	0.19	0.05	0.04	0.08	0.14	0.08	0.15	0	0.04	0.05	0	0.09	0
AT1G11260	27.78	27.56	38.1	25.87	22.31	22.93	25.36	31.22	29.12	36.21	47.47	38.53	17.08	19.59	17.19
AT1G11270	5.35	4.05	3.24	1.25	0.99	0.92	0.22	0.66	0.54	0.49	0.42	0.48	1.3	0.95	0.95
AT1G11280	12.22	13.67	13.07	12.52	15.02	13.45	16.93	15.73	16.21	10.5	11.27	10.95	12.15	14.59	14.6
AT1G11290	1.18	1.5	1.25	1.01	0.5	0.33	2.39	2.35	1.56	1.13	1.75	1.6	1.52	0.85	0.98
AT1G11300	0.86	0.74	0.89	0.71	0.85	0.43	0.61	0.39	0.44	0.71	1.29	1.01	1.85	1.78	1.91
AT1G11303	4.07	3.94	4.88	3.23	3.44	4.08	3.37	2.71	3.56	3.56	4.18	3.87	2.2	2.8	3.81
AT1G11310	36.06	34.46	41.64	28.66	31.6	31.89	28.71	29.19	33.03	62.71	70.58	69.18	84.49	79.18	94.63
AT1G11320	1.48	1.86	1.72	1.57	1.54	1.73	4.04	3.39	4.15	2.46	3.03	1.92	2.57	2.83	2.65
AT1G11330	3.13	3.88	3.87	4.32	5.29	4.27	9.58	9.53	8.07	10.3	17.36	14.82	11.33	14.05	13.26
AT1G11340	0.99	0.99	1	0.59	0.94	1.22	1.19	1.5	1.73	0.58	1.11	1.5	1.13	1.01	1.5
AT1G11350	7.46	8.18	7.78	4.66	4.66	4.56	14.65	11.55	11.3	7.84	9.11	7.82	10.24	8.79	12.23
AT1G11360	27.6	27.5	26.69	13.28	15.67	13.85	8.86	10.56	10.27	19.02	17	17.85	19.93	16.91	15.5
AT1G11362	0	0	0.13	0.69	0.49	0.35	0.26	0.35	0.28	0.12	0	0	0	0	0
AT1G11380	13.5	10.55	11.08	4.99	7	7.24	11.59	14.75	17.1	10.98	8.45	9.45	9.92	11.04	9.42
AT1G11390	6.53	7.01	5.53	21.9	20.57	17.65	12.65	11.43	9.62	10.84	10.59	11.11	10.01	10.14	9.41
AT1G11400	39.26	38.71	41.2	45.14	51.25	46.39	30.42	37.04	41.28	30.33	27.84	30.14	48.01	46.98	43.96
AT1G11410	6.09	6.87	5.64	3.72	2.67	2.47	2.55	3.2	2.61	2.34	3.24	3.16	3.22	2.73	2.42
AT1G11420	1.08	0.64	0.95	0.72	1.4	0.65	1.82	1.03	1.19	3.13	2.84	2.1	4.53	3.48	3.23
AT1G11430	114.39	96.38	128.92	158.88	151.3	151.05	142.35	168.2	183.24	57.61	60.48	53.76	64.29	72.99	84.9
AT1G11440	10.73	11.93	12.95	3.32	4.16	3.55	7.26	5.74	6.96	8.85	7.34	8.52	5.39	5.5	8.88
AT1G11450	7.25	7.75	9.93	8.03	8.78	8.2	6.29	9.04	15.13	8.74	8.36	7.69	15.56	7.3	13.01
AT1G11460	1.22	0.7	1.1	1.26	1.07	1.2	1.07	0.88	1.66	3.01	3.88	3.1	1.4	3.28	3.7
AT1G11475	111.04	100.32	156.08	214.74	206.39	275.83	125.08	183.56	341.19	62.43	53.29	58.01	117.27	115.39	150.18
AT1G11480	25.88	22.03	19.5	14.27	12.43	11.33	25.08	18.88	18.88	22.54	22.39	22.68	27.73	31.85	24.25
AT1G11490	0.13	0.36	0	0	0.21	0.24	0.05	0.3	0.06	0.21	0.69	0.29	0.36	0.16	0.45
AT1G11500	0.49	0.1	0.41	0.11	0.1	1.08	0.43	0.72	1.56	0.74	1.26	1.17	0.91	1	1.26
AT1G11530	72.47	71.84	116.79	323.67	347.65	369.18	121.44	204.86	334.3	65.77	52.09	53.57	70.9	100.32	122.85
AT1G11540	0.26	0.31	0.85	0.63	0.36	0.38	0.86	0.22	0.35	0.15	0.6	0.55	0.52	1.03	1.27
AT1G11545	42.42	46.05	38.85	41.09	41.92	39.39	52.91	48.89	42.82	30.73	30.28	30.17	31.4	51.24	28.05
AT1G11560	0	0	0.19	0	0	0.05	0	0	0	0	0	0	0	0.06	0
AT1G11570	1.93	2.78	4.04	3.53	2.95	5.14	2.09	2.87	3.95	3.18	6.42	5.83	6.35	3.81	5.99
AT1G11572	0.54	0.16	0.52	0.73	0.16	0	0.34	0	0.75	0	0	0	0	0	0
AT1G11580	16.96	20.74	25.08	18.29	23.87	20.87	10.45	12.39	16.08	64.48	73.09	70.58	115.87	151.39	106.73
AT1G11592	8.56	7.36	6.39	2.43	1.98	1.98	8.06	5.54	5.29	8.79	9.47	9.61	17.37	18.05	11.77
AT1G11600	3.03	3.79	3.53	7.86	5.29	5.56	4.75	3.4	3.36	3.3	6.36	3.75	1.9	4.1	1.93
AT1G11608	0	0	0	0	0	0.05	0	0.11	0	0	0	0	0	0	0
AT1G11630	8.86	8.91	10.1	7.3	7.95	7.18	8.14	7.09	7.24	9.62	6.57	7.79	7.57	6.3	6.29
AT1G11650	135.41	124.17	119.16	101.53	99.88	95.92	161.17	155.9	145.09	103.45	100.52	102.67	110.64	105.1	96.87
AT1G11655	0	0.16	0.66	1.4	0.62	0.29	0.82	0	1.44	0.15	1.05	0.17	0.15	0.32	0
AT1G11660	7.45	8.39	7.13	7.82	7.06	6.39	12.94	12.27	12.91	13.33	15.36	14.03	14.28	15.09	12.95
AT1G11670	19.34	19.68	21.48	17.13	15.07	14.83	9.14	13.06	12.18	53.85	85.94	80.96	32.55	37.08	32.8
AT1G11680	36.95	42.45	30	20.98	15.98	17.64	45.11	38.07	31.17	64.24	67.53	70.31	110.27	118.14	78.95
AT1G11684	0	0	0	0	0	0	0.84	0.73	0.91	1.35	0	1.62	2.06	0	2.29
AT1G11690	0.59	0.12	0.38	0	0.47	0	0.37	0	0.27	0.12	0.23	0.26	0.35	1.58	2.12
AT1G11700	12.01	12.17	15.81	5.42	5.14	5.19	11.44	12.57	13.67	6.63	6.54	6.63	14.96	17.28	16.03
AT1G11710	1.37	2.04	1.49	1.17	1.79	1.02	2.13	1.68	2.23	1.42	1.03	1.19	2.54	1.5	1.77
AT1G11720	18.16	17.8	18.39	9.84	10.44	9.55	7.27	7.95	7.35	10.4	14.86	13.58	12.96	12.28	14.79
AT1G11730	1.11	1.5	1.21	0.5	0.6	0.35	0.55	0.72	0.6	1.96	1.84	1.96	1.93	3.25	1.7
AT1G11740	1.65	1.8	2.26	1.13	0.63	0.78	0.49	0.39	0.62	0.25	0.35	0.24	0.61	0.26	0.41
AT1G11750	116.55	115.36	118.65	115.99	115.84	112.79	112.81	118.96	133.49	80.79	72.59	68.69	63.03	70.51	83.98
AT1G11755	5.87	8.09	6.08	6.27	5.47	7.74	13.07	12.27	10.36	8.66	9.05	8.91	11.19	14.95	14.39
AT1G11760	11.29	7.93	10.42	11.28	11.09	13.07	13.51	13.98	13.07	14.64	13.76	16.6	14.98	15.42	14.5
AT1G11770	0	0	0	0	0	0	0	0	0	0.21	0	0	0	0	0
AT1G11780	7.59	9.57	9.68	7.33	8.71	8.58	8.99	10.27	10.51	6.91	6.88	9.07	9.63	7.88	6.77
AT1G11785	0.38	0.3	0.65	0.68	0.15	0.71	0.16	0	0	2.51	0.88	1.49	0.89	1.25	0.32
AT1G11790	16.07	16.14	17.39	15.33	20.68	18.3	15.04	13.66	12.77	22.28	20.77	19.16	15.67	12.2	15.95
AT1G11800	3.68	4	5.03	4.85	6.19	5.65	7.13	7.14	9.21	6.78	6.42	4.78	6.47	7.32	7.82
AT1G11810	0	0	0	0	0	0	0	0.05	0.12	0	0	0	0.1	0	0
AT1G11820	26	26.13	22.45	15.04	13.73	14.5	36.95	31.59	28.55	16.83	17.11	16.44	18.53	16.5	14.52
AT1G11840	258.37	254.64	324.41	345.65	358.91	361.57	195.59	245.01	319.99	452.9	501.77	488.99	545.04	549.82	650.75
AT1G11850	44.3	52.15	57.44	56.42	46.26	44.54	38.48	36.43	39.54	37.16	47.18	43.11	14	18.4	16.8
AT1G11860	640.56	749.7	693.68	494.88	487.92	451.62	491.64	436.89	388.93	384.98	389.28	398.29	222.56	239.74	244.24
AT1G11870	21.29	18.26	13	9.16	6.2	6.39	24.65	20.68	15.42	15.18	16.58	14.21	16.56	16.42	13.68
AT1G11880	2.76	4.11	2.98	2.46	2.43	2.5	2.52	3.02	2.49	3.97	3.52	3.94	5.9	5.47	6.29
AT1G11890	22.92	28.46	24.14	25.75	19.52	21.47	28.05	27.19	30.5	61.11	54.85	52.14	50.29	49.44	38.58
AT1G11900	2.04	3.29	2.6	4.64	5.19	4.94	3.82	3.82	5.76	1.44	2.64	2.94	2.9	2.79	2.92
AT1G11905	10.58	17.28	19.69	19.3	19.73	19.92	12.08	17.66	25.01	22.3	18.83	20.12	23.51	24.21	29.36
AT1G11910	154.75	144.51	143.65	113.93	102.76	101.71	165.29	159.78	155.6	238.98	229.52	237.38	316.73	335.06	309.23
AT1G11915	0.76	0.27	0.52	0.12	0.32	1.05	0.45	0.67	0.37	1.28	0.89	0.83	0.59	0.96	1.09
AT1G11920	0	0.1	0	0	0	0	0	0	0	0.16	0.15	0.46	0	0	0
AT1G11925	0	0	0.11	6.49	8.97	7.07	0.65	0.59	1.78	1.94	2.41	1.6	0	1.61	1.88
AT1G11930	44.14	47.51	44.25	46.9	49.73	49.9	49.74	46.6	46.23	47.66	50.7	48.6	47.77	53.05	60.28
AT1G11940	6.24	5.04	3.61	1.68	0.84	2.08	2.93	2.5	2.03	5.96	6.26	6.38	10.85	6.95	6.85
AT1G11950	2.44	2.28	2.54	4.81	5.86	4.51	2.85	3.15	2.84	4.31	4.84	4.31	6.94	6.23	8.23
AT1G11960	7.65	8.03	4.66	14.8	10.82	9.91	4.77	3.38	3.48	53.09	54.74	54.65	36.88	32.42	30.06
AT1G11990	0.17	0.21	0.11	0.19	0.03	0.13	0.31	0.11	0.27	0.33	0.06	0.23	0.03	0.09	0.06
AT1G12000	22.15	21.09	18.2	15.91	14.87	15.38	24.8	22.12	19.85	48.08	42.64	44.18	65.4	53.27	38.88
AT1G12010	4.03	4.26	6.47	2.9	4.01	4.6	2.67	2.96	2.97	4.7	9.36	6.89	11.62	13.64	17.66
AT1G12020	4.25	3.89	4.64	4.87	4.31	4.21	8.16	7.08	6.91	2.41	2.45	1.92	2.59	2.58	3.37
AT1G12030	1.1	0.77	0.7	0.47	0.42	0.89	0.75	0.69	0.07	3.86	4.24	5.34	10.15	5.31	8.13
AT1G12040	0.3	0.61	0.85	0.56	0.22	0.16	0.83	0.4	0.5	1.48	3.57	2.88	0.64	0.72	0.81
AT1G12050	20.47	21.07	19.31	17.11	18.13	17.36	21.15	20.84	18.9	33.08	35.75	35.57	43.68	43.01	39.14
AT1G12060	4.23	4.23	4.77	1.24	1.26	2.01	2.73	2.7	2.72	7.52	6.42	5.98	3.56	4.89	6.12
AT1G12064	0.58	0.53	0	0	0	0.49	0.37	0	0.2	0.17	0.17	0	0.17	0.89	0.18
AT1G12070	0.51	0.97	0.32	0.13	0.6	0.39	0.44	0.17	0.35	0.18	0.06	0.07	0.12	0.13	0
AT1G12080	66.16	78.63	74.44	67.85	65.58	81.46	14.62	13.48	7.53	28.71	21.9	24.86	23.22	36.2	27.83
AT1G12090	792.55	968.88	896.31	1463.96	1200.5	1295.91	1596.65	1370.55	1212.44	726.88	659.77	726.17	265.25	395.28	354.3
AT1G12100	3.38	1.51	3.11	10.48	6.18	5	2.75	2.1	3.86	0.68	2.78	0.4	2.77	2.2	3.4
AT1G12110	23.86	32.18	42.02	33.51	29.66	27.7	35.55	44.51	47.89	14.67	21.84	21.53	15.23	19.87	19.47
AT1G12120	44.12	40.16	39.67	36.13	38.88	35.65	24.81	28.68	27.07	21.16	20.97	22.31	33.15	32.03	31.83
AT1G12130	0.07	0.22	0.05	0	0.04	0	0	0	0	0.13	0.04	0	0.31	0.05	0
AT1G12140	10.91	14.57	13.82	13.72	9.94	12.11	11.97	11.77	13.97	17.86	25.7	23.06	11.97	14.3	13.94
AT1G12150	0.24	0.22	0.04	0.16	0.14	0.4	0.23	0.21	0.37	0.14	0.81	0.4	0.33	0.38	0.08
AT1G12160	3.36	2.46	2.85	1.42	0.82	1.11	0.55	1.61	1.41	5.81	5.29	7.96	9.6	9.36	9.22
AT1G12180	0	0	0	0	0	0	0	0	0	0.28	0	0.15	0	0	0
AT1G12200	3.04	2.93	3.26	3.56	3.19	3.01	4.44	4.28	6.8	6.48	10.75	11.09	28.79	28.14	27.3
AT1G12210	0.95	0.49	0.76	0.51	0.57	0.29	1.48	1.14	1.12	0.87	1.22	1.16	2.41	1.53	1.81
AT1G12211	0.11	0.02	0.04	0.04	0.04	0	0.08	0.04	0	0.34	0.05	0.1	0.51	0.16	0.24
AT1G12220	1.75	1.75	1.46	0.55	0.71	0.38	2.33	1.44	1.57	3	4.31	3.56	5.38	3.2	3.96
AT1G12230	52.43	50.85	50.68	42.89	45.23	43.42	41.35	39.16	36.01	32.25	28.76	29.97	42.56	35.71	32.72
AT1G12240	85.6	89.31	86.19	18.24	17.11	16.44	46.89	47.42	43	44.55	48	49.3	25.48	31.73	25.58
AT1G12244	16.31	15.33	19.11	9.76	11.61	11.78	7.23	7.7	8.17	8.97	5.14	6.01	10.86	9.84	10.91
AT1G12250	105.41	99.27	93.76	56.8	58.52	56.55	68.71	67.38	60.7	33.99	26.4	27.39	27.3	24.58	30.37
AT1G12260	0.38	0.54	0.35	1.24	0.85	1.46	0.3	0.3	0.36	0.41	0.87	0.75	0.64	0.26	0.84
AT1G12270	17.86	18.12	16.3	17.49	21.04	19.11	31.85	29.01	29.84	19.7	26.05	26.3	37.61	26.26	23.5
AT1G12280	2.2	3.47	2.86	1.81	2.43	1.92	1.99	2.62	2.39	2.64	3.41	2.77	4.21	5.13	5.98
AT1G12290	1.67	1.41	1.54	0.88	0.81	1.01	2.1	1.99	1.83	3.87	3.71	3.65	11.61	8.7	7.98
AT1G12300	0.86	1.27	1.71	0.42	0.59	0.61	1.14	1.48	1.19	1.03	0.98	1.11	1.61	1.32	0.6
AT1G12310	56.59	59.54	69.25	62.98	58.36	59.14	47.65	59.02	57.36	54.64	54.24	54.59	57.4	63.56	56.26
AT1G12320	2.32	2.61	2.82	3.03	3.28	3.32	2.76	2.75	3.57	3.45	2.86	2.88	2.73	2.67	2.45
AT1G12330	8.33	8	7.47	2.46	2.67	2.11	9.05	6.8	7.81	3.34	6.02	4.46	4.75	3.92	5.3
AT1G12340	0.95	0.29	0.45	1.11	1.83	1.2	1.79	1.22	0.32	0.14	0	0.16	1.11	1.75	1.05
AT1G12350	21.64	16.42	19.69	18.68	24.71	23.95	13.69	16.05	24.69	20.14	16.29	18.15	26.51	29.67	39.03
AT1G12360	22.38	20.73	21.17	15.33	18.73	17.56	13.93	13.77	15.73	38.68	35.98	37.95	34.06	29.93	32.78
AT1G12370	4.89	4.3	4.93	4.56	6.85	6.01	10.15	12.39	11.11	5.85	9.01	7.12	11.55	8.97	8.46
AT1G12380	3.11	2.68	2.4	1.48	1.25	1.23	3.57	2.47	2.32	4.47	4.22	3.34	4.94	5.23	3.96
AT1G12390	25.77	23.25	32.62	33	34.68	37.15	20.73	25.29	33.69	23.31	18.94	21.76	26.9	34.67	37.5
AT1G12400	18.59	11.49	22.97	14.2	15.96	13.85	6.28	11.11	14.31	12.07	9.55	11.99	12.16	14.32	15.99
AT1G12410	115.99	113.55	110.88	97.96	95.68	98.4	136.19	127.12	127.46	124.34	126.37	118.2	105.88	104.03	107.74
AT1G12420	5.06	4.29	5.76	11.17	14.59	13.18	9.01	10.04	11.38	7.2	9.1	9.37	13.69	12.58	14.51
AT1G12430	9.79	9.19	7.35	3.95	3.98	3.78	7.1	7.27	7.27	9.86	12.67	11.97	17.81	15.05	14.46
AT1G12440	87.53	91.6	88.33	63.8	62.48	66.1	154.25	141.92	138.24	77.9	72.63	78.87	89.01	96.71	98.8
AT1G12450	3.17	5.25	6.65	3.5	4.87	6.77	4.28	3.73	4.54	4.85	6.79	7.59	4.95	4.97	6.07
AT1G12460	4.48	5.33	5.24	1.45	2.14	1.57	4.85	5.31	4.34	3.14	3.6	4.29	4.92	4.65	4.56
AT1G12470	5.93	6.89	6.25	4.07	3.11	3.72	4.75	4.82	4.46	6.77	9.62	8.97	8.4	8.49	8.05
AT1G12480	2.12	1.26	1.03	1.78	2.32	2.56	3.48	2.8	3.16	1.37	2.66	2.25	4.66	4.02	4.8
AT1G12490	0	0	0	0	0	0.06	0	0.07	0	0	0	0	0.14	0	0.37
AT1G12500	40.25	44.51	45.01	48.05	41.63	44.47	36.26	40.12	38.01	18.92	15.55	14.58	18.39	15.89	16.64
AT1G12520	37.13	35.49	24.44	10.03	7.43	8.88	36.78	32.07	22.5	14.22	9.67	10.69	27.1	22.84	17.83
AT1G12530	16.98	16.06	17.65	23.52	24.7	29.16	19.91	19.66	22.82	15.09	12.8	15.38	25.77	20.91	26.37
AT1G12540	0	0	0	0	0	0	0	0	0	0.88	0.13	0.07	0	0	0
AT1G12550	4.4	4.76	6.93	2.07	2.06	1.77	1.5	1.57	2.73	2.12	2.58	2.52	2.39	1.17	2.16
AT1G12560	0.38	0.51	2.27	1.15	1.85	0.78	1.21	1.78	0.66	1.72	5.74	2.48	1.22	1.28	1.24
AT1G12570	1.02	0.98	1.71	1.49	1	1.1	0.51	0.67	0.85	1.17	0.65	0.69	0.08	0.11	0
AT1G12580	43.26	39.33	33.85	19.88	17.65	18.56	52.75	54.55	44.86	43.17	39.88	39.39	54.95	52.81	53.96
AT1G12600	0.41	0.04	0.43	0.25	0.4	0.21	0.38	0.34	0.41	0.76	0.74	0.6	1.08	1.27	0.87
AT1G12610	41.61	57.78	57.28	17.86	12.71	15.18	10.59	11.84	9.27	158.81	202.81	199.31	58.67	59.34	65.17
AT1G12620	2.89	2.92	2.82	2.12	2.65	2.32	3.93	2.47	2.47	2.71	3.07	3.04	2.23	2.45	2.05
AT1G12630	0.87	0.35	0.74	0.1	0.95	0.48	0.09	0.58	0.69	2.22	1.84	2.76	3.18	4.32	3.87
AT1G12640	12.13	13.37	13.07	8.41	11.13	11.58	10.39	10.9	11.17	17.44	21.98	19.13	21.44	23.98	25.07
AT1G12650	30.17	27.85	31.93	48.03	61.75	59.87	30.19	37.45	44.99	25.59	20.38	20.56	37.21	25.62	42.75
AT1G12663	0	0	0	0	0	0	0	0	0.53	1.24	0	0	0	0	0
AT1G12672	1.18	3.39	1.98	2.15	2.77	2.77	0	1.79	0.55	0	0	0	0	0	1.43
AT1G12680	8.14	8.98	9.61	6.33	6.51	6.33	5.86	4.67	5.55	10.16	10.15	9.72	7.36	7.06	6.19
AT1G12700	1.72	1.09	1.55	2.43	2.92	2.48	2.77	2.51	2.39	1.65	1.3	1.47	2.21	2.59	2.7
AT1G12710	4.13	3.62	3.42	43.11	49.78	44.83	23.98	25.1	22.42	8.84	8.71	9.83	8.31	8.5	10.51
AT1G12730	4.97	4.23	4.93	5.84	6.27	6.68	4.89	4.5	3.5	2.74	2.14	2.44	9.65	4.36	7.27
AT1G12740	2.47	2.63	2.62	4.39	3.86	4.67	2.98	3.09	4.11	1.94	2.63	2.92	2.5	1.9	2.04
AT1G12750	28.14	21.9	17.09	16.92	18.34	16.02	34.07	28.96	18.67	57.63	41.41	40.58	70.99	49.38	52.03
AT1G12760	33.01	31.77	33.86	29.22	28.62	27.52	22.16	26.99	25.66	39.2	36.7	37.68	26.71	25.35	32.98
AT1G12770	21.76	25.05	17.39	12.23	10.42	11.23	36.25	31.39	24.22	20.36	21.78	20.41	23.88	20.69	16.34
AT1G12775	1.38	1.29	0.92	0.85	0.97	1.14	0.98	1.21	1.65	1.54	2.21	1.4	0.83	1.08	1.43
AT1G12780	26	23.46	31.8	22.03	23.3	24.13	7.61	11.92	13.74	10.66	10.87	10.49	12.48	11.09	17.12
AT1G12790	2.48	3.33	4.08	1.67	2.18	1.79	1.43	1.68	2.5	2.53	2.5	2.7	2.24	3.1	3.5
AT1G12800	83.53	80.99	86.24	64.93	64.6	62.51	63.64	66.05	69.47	36.24	58.98	52.98	29.98	28.48	33.24
AT1G12805	4.32	8.02	10.78	0.67	0.79	1.51	0.84	0	0	3.64	0.95	2.82	27.23	44.08	32.79
AT1G12810	31.81	29.73	27.86	22.08	19.74	25.87	25.65	25.68	28.4	40.78	34.19	36.17	43.47	61.65	64.3
AT1G12820	20.1	22.07	17.31	10.45	9.48	8.61	28.31	22.64	18.22	16.34	14.04	15.35	16.71	18.45	13.96
AT1G12830	25.41	23.67	30.54	42.91	56.8	54.91	24.43	32.39	39.39	21.26	18.55	15.71	24.29	27.38	32.87
AT1G12840	47.69	47.71	56.93	56.71	59.23	56.4	33.6	38.13	43.67	39.26	42.76	42.71	37.14	39.07	42.34
AT1G12845	8.72	12.2	17.91	57.04	62.71	73.33	7.6	10.58	15.98	18.44	24.72	25.08	8.25	16.27	24.04
AT1G12850	21.37	27.37	20.73	15.53	9.96	10.1	25.41	23.43	18.41	32.86	25.68	28.48	32.08	31.36	24.52
AT1G12855	0	0	0.19	0.1	0.26	0.44	0.09	0	0.05	0	0.04	0.05	0	0	0.19
AT1G12860	22.28	23.11	27.73	29.04	31.85	31.97	29.11	23.82	28.26	8.12	9.68	7.88	6.92	7.88	10.9
AT1G12870	0.09	0.06	0	0.06	0	0	0	0	0	0.11	0.21	0.24	0.22	0.12	0
AT1G12880	24.8	17.11	19.86	15.29	17.41	19.38	6.13	7.06	8.68	18.71	12.08	12.59	41.13	23.58	35.5
AT1G12890	0.52	1.11	0.26	0.41	0.86	0.23	0	0.47	0.85	0.72	0.83	1.89	0.24	0.89	1.31
AT1G12900	2053.14	2247.92	2563.4	1668.06	1980.35	1998.7	1314.69	1403.63	1569.45	612.64	686.12	659.51	213.76	282.55	369.04
AT1G12910	25.28	25.51	21.38	10.16	10.86	11.39	14.61	15.15	12.01	17.92	17.51	18.83	11.41	11.62	13.19
AT1G12920	84.11	78.06	94.07	84.93	106.31	96.86	98.71	110.39	126.52	65.63	57.42	60.13	82.53	88.15	88.92
AT1G12930	4.83	4.75	4.64	3.73	3.03	3.53	6.31	5.67	5.2	7.41	8.26	8.03	16.27	12.8	13.9
AT1G12940	0	0	0.07	0.15	0	0.09	0	0.06	0.04	0.03	0.13	0.15	0.99	1.32	0.47
AT1G12950	0.95	0.97	0.62	0.94	0.9	0.78	1.66	2.2	1.63	9.64	14.89	11.61	4.37	4.19	3.45
AT1G12970	3	4.63	4.12	1.44	2.28	2.06	3.4	3.46	3.98	5.99	5.3	5.69	2.74	4.71	3.71
AT1G12980	0.23	0.06	0.06	0.37	0.17	0.26	0.29	0.37	0.19	0.17	0.43	0.92	0.61	0.35	0.83
AT1G12990	12.69	16.75	15.29	16.33	16.45	15.37	9.95	10.2	10.97	17.69	17.28	19.18	13.31	14.02	16.53
AT1G13000	12.52	9.64	11.61	20.87	20.13	20.7	15.08	15.88	19.71	17.28	17.34	19.54	29.54	24.17	26.94
AT1G13020	15.96	14.78	16.67	17.52	16.9	15.15	15.19	16.43	17.15	17.11	19.6	19.61	21.51	21.6	19.25
AT1G13030	3.87	2.29	2.43	3.39	2.87	3.74	12.99	10.65	9.83	3.92	4.24	5.34	7.89	9.56	8.08
AT1G13040	0.36	0.19	0.38	0.34	0.12	0.23	1.97	2.36	2	0.67	1.67	1.99	2.09	3.08	1.97
AT1G13050	5.56	3.89	2.21	0.7	0.57	0.48	6.29	6.19	2.8	5.32	3.47	4.07	5.61	8.58	7.13
AT1G13060	99.95	90.1	96.56	90.37	95.41	98.53	102.65	117.01	109.13	108.74	92.05	96.93	144.43	145.95	151.38
AT1G13080	21.14	25.2	35.75	6.41	6.26	5.97	8.33	12.48	14.23	9.24	8.92	9.68	4.74	8.19	9.71
AT1G13090	23.9	23.44	23.92	8.14	10.7	9.75	6.85	7.41	6.29	10.88	10.39	12.73	11.22	11.9	15.16
AT1G13100	3.24	4.63	3.68	4.18	3.71	3.32	8.75	9.02	9.36	5.43	6.18	6.2	4.1	7	6.48
AT1G13110	26.27	24.93	35.15	72.67	68.8	69.07	74.92	90.75	98.53	38.68	38.8	43.85	28.11	41.01	55.62
AT1G13120	5.95	6.93	6.77	6.09	7.04	7.23	17.02	14.5	15.13	12.15	14.49	14.12	27.66	23.05	24.11
AT1G13130	0.08	0	0	0	0	0.03	0.03	0	0	0	0.23	0.55	0	0	0
AT1G13140	0	0.08	0	0	0	0	0	0	0	0	0.08	0.04	0.08	0.12	0.3
AT1G13143	0.21	1.5	0	0	0	0.24	0	0	0	0.47	0.94	1.07	2.38	0.25	2.58
AT1G13150	0.14	0.07	0.07	0	0	0	0.1	0	0	0	0.03	0	0	0.14	0.14
AT1G13160	7.86	7.53	8.9	16.4	16.84	14.33	19.92	19.88	20.64	9.35	10.9	11.66	22.91	18.69	16.12
AT1G13170	9.74	8.21	9.9	7.29	7.02	5.65	6.46	6.44	6.21	15.57	17.57	16.78	20.96	21.52	19.29
AT1G13180	4.34	5.06	5.12	6.75	6.51	7.06	4.86	5.45	7.2	8.44	8.09	10.07	11.65	10.11	11.77
AT1G13190	15.1	19.18	19.21	8.38	7.46	7.74	8.86	8.81	10.34	18.6	23.67	22.5	12.11	13.01	10.86
AT1G13195	5.3	5.71	7.47	7.64	10.63	8.62	6.8	8.33	10.38	14.73	13.71	13.94	11.68	13.47	17.56
AT1G13200	0	0	0	0	0	0	0	0	0	0	0.3	0	0	0	0
AT1G13210	4.7	4.93	5.87	5.04	4.69	4.61	7.22	6.53	5.31	66.3	85.46	81.62	31.92	33.99	34.19
AT1G13220	7.61	7.57	6.02	5.43	4.75	5.31	7.29	8.05	7.39	11.74	16.56	15.25	23.18	15.37	16.6
AT1G13230	0.1	0	0.91	0.23	0.08	0.11	0.08	0.04	0.09	0.08	0.24	0.18	0.61	0.3	0.26
AT1G13245	204.1	213.64	312.2	187.81	209.35	205	101.29	148.56	207.24	29.31	27.17	25.85	14.43	15.68	18.34
AT1G13250	12.2	10.83	13.6	20.81	21.05	19.41	9.26	9	8.23	7.58	7.27	8.06	4.75	5.3	4.56
AT1G13260	67.38	80.48	88.79	293.6	256.72	246.9	81.97	90.93	79.77	88.61	102.53	101.72	48.59	49.71	44.97
AT1G13270	17.19	16.07	19.72	40.28	45.01	45.45	50.77	45.9	56.31	38.18	42.01	44.15	32.41	33.95	37.77
AT1G13280	17.76	18.69	21.14	30.64	28.26	31.91	9.59	9.01	12.26	30.45	33.66	33.74	32.52	35	31.47
AT1G13300	9.85	10.37	8.69	5.76	3.94	3.76	20.85	16.15	11.88	14.01	13.27	15.13	14.43	16	10.72
AT1G13310	0.28	0.59	0.68	0.33	0.08	0.35	0.13	0	0	0.17	0.12	0.05	0.34	0.35	0
AT1G13320	24.76	20.94	25.39	23.73	27.05	27.72	17.52	19.84	23.16	19.82	22.43	20.75	22.52	22.74	26.73
AT1G13330	3.23	2.04	5.61	10.56	16.74	18.49	4.5	10.09	12.66	6.5	5.09	4.74	11.33	10.26	11.68
AT1G13340	10.86	15.28	15.76	8.21	9.51	9.1	7.67	11.85	11.36	21.81	22.11	24.98	22.07	22.04	29.75
AT1G13350	17.25	16.64	13.84	10.06	10.65	10.36	16.45	14.48	12.2	13.39	17.46	17.13	24.58	18.65	20.19
AT1G13360	26.97	49.5	58.57	110.32	120.47	116.52	137.22	146.07	140.51	160.02	200.13	199.38	126.92	132.77	119.69
AT1G13370	0.11	0.66	0	0.74	0.52	2.34	0.55	0.25	0.15	0.64	1.14	1.44	0.65	0.54	1.81
AT1G13380	35.47	36.32	37.75	24.4	27.3	26.79	37.99	31.45	30.36	45.57	47.14	48.08	42.85	54.3	52.11
AT1G13390	41.32	36.39	33.78	53.31	55.16	55.62	37.68	31.43	31.29	70.86	48.82	47.94	69.01	54.49	71.23
AT1G13400	0.28	0.68	0.07	0.46	0.2	0.13	0.28	0.07	0.78	0.34	0.26	0.08	0.95	0.85	0.22
AT1G13410	0.89	1.06	0.45	1.06	0.9	1.63	1.55	2.66	1.73	0.51	0.96	0.87	2.06	1.74	2.48
AT1G13420	2.36	5	7.92	13.17	13.77	15.57	6.46	10.8	16.52	16.03	31.19	32.59	16.73	22.65	39.8
AT1G13430	1.43	1.23	1.49	0.66	0.75	0.94	0.56	0.67	0.8	0.11	0	0.41	0	0.28	0.17
AT1G13440	1157.34	1014.67	1339.82	1139.7	1080.12	1049.81	1028.16	1203.96	1292.19	878.9	712.8	734.66	880.63	1042.78	1044.8
AT1G13448	6.38	5.54	7.18	5.58	2.46	4.69	2.06	2.03	2.86	6.18	6.99	4.65	3.46	13.1	11.22
AT1G13450	21.56	17.48	17.54	8.75	10.42	9.23	13.56	15.58	16.22	14.54	15.89	14.2	17.62	18.98	20.62
AT1G13460	8.67	9.27	12.92	10.24	12.49	13.83	7.13	8.91	11.1	7.09	9.14	8.36	9.07	7.61	7.5
AT1G13470	0.48	1	0.92	1.59	2.13	1.9	1.59	1.23	0.82	0.48	1.9	1.21	2.15	2.15	1.79
AT1G13480	1.2	1.57	1.88	3.46	3.05	4.16	1.84	2.75	3.7	5.64	8.47	8.14	6.32	10.44	10.15
AT1G13490	0	0	0	0	0	0.06	0.14	0	0.07	1.14	1.25	2.01	0.86	0.89	0.97
AT1G13500	0.46	0.12	0.33	0.2	0.43	0.28	0.77	0.41	0.42	0.55	0.83	0.81	0.79	1.28	0.39
AT1G13510	0	0.34	0.64	1.09	1.7	1.3	0.8	0.82	1.07	0.94	2.53	1.89	1.07	1.34	1.79
AT1G13520	1.06	1.31	1.26	1.26	0.77	1.42	0.61	0.99	1.14	7.94	8.31	8.24	5.03	8.05	9.07
AT1G13530	3.84	2.6	3.29	1.57	3.06	2.32	2.29	2.04	2.68	7.07	5.63	5.76	9.71	9.45	8
AT1G13540	0	0.44	0.29	0.12	0.77	0.77	0.06	0.53	0.5	1.1	1.39	1.09	0.99	1.38	0.65
AT1G13550	0.36	0.38	0.52	0.24	0.11	0.3	0.11	0.21	0.19	0.65	0.21	0.42	0.87	0.85	0.29
AT1G13560	59.65	51.45	62.55	119.32	122.72	116.96	73.69	89.83	92.89	87.34	83.67	87.14	84.37	85.27	91.99
AT1G13570	12.62	12.28	6.91	6.37	4.96	5.29	10.5	7.51	6.89	14.32	10.4	11.53	17.91	18.18	12.83
AT1G13580	10.18	8.59	13.89	12.86	16.39	16.25	9.06	12.61	13.47	12.79	11.23	11.82	13.94	14.52	21.56
AT1G13590	4.51	4.41	7.11	10.34	9.57	9.56	5.37	10.22	15.14	11.19	12.11	12.67	7.95	12.16	13.05
AT1G13600	0.14	1.71	3.39	3.72	4.13	4.85	2.98	2.64	5.4	1.29	1.34	0.9	2.67	3.48	5.39
AT1G13608	0	0	0.33	0	0	0.15	0	0	0	0	0	0	0	0	0
AT1G13610	0.83	0.42	0.34	0.64	0.62	0.48	0	0.25	0.6	1.3	0.46	0.52	1.43	0.75	1.63
AT1G13620	0.77	2.24	0.83	1.44	1.67	1.21	0.14	1.11	1.02	4.42	4.57	2.23	2.67	1.33	4.65
AT1G13630	0.68	0.8	0.63	0.3	0.43	0.31	1.81	1.44	1.72	1.07	1.18	0.59	1.83	1.47	2.08
AT1G13635	0.42	0.35	0.75	0.43	0.97	0.79	0.16	0.6	0.53	0.08	0.53	0.39	0.16	0.25	0.21
AT1G13640	23.19	22.33	19.82	9.32	9.15	9.43	58.12	53.98	43.55	15.72	14.72	16.98	18.02	24.11	21.7
AT1G13650	84.93	74.82	81.23	10.54	11.5	10.62	3.23	3.46	2.32	2.53	1.4	2.05	0.05	0.05	0.28
AT1G13670	3.62	3.7	5.75	11.73	10.26	11.11	4.41	6.73	7.98	2.15	2.64	2.81	2.55	5.05	2.2
AT1G13680	0	0.05	0	0.18	0.16	0.1	0	0.15	0	0	0.05	0.06	0	0.11	0
AT1G13690	23.39	20.73	25.9	34.25	38.18	40.74	41.22	38.79	41.3	26.14	24.75	20.46	30.91	34.7	28.14
AT1G13700	16.97	10.88	11.46	2.01	1.22	2.2	13.4	10.87	8.66	15.9	11.46	11.87	8.45	10.75	10.56
AT1G13710	2.73	2.83	2.97	1.97	2.8	2.81	3.84	3.3	3.83	3.78	4.28	2.39	5.46	5.26	4.2
AT1G13730	29.11	26.13	26.2	56.04	58.76	56.29	33.75	36.41	32.62	20.72	14.78	16.83	37.49	25.66	28.13
AT1G13740	4.55	6.37	4.82	15.4	15.04	14.75	9.3	10.15	8.43	5.78	5.02	5.29	6.77	8.23	8.09
AT1G13750	4.23	6.15	4.38	4.64	4.86	4.53	5.51	5.91	5.33	24.34	31.18	31.6	33.35	35.63	39.37
AT1G13770	8.27	10.08	8.83	6.68	9.35	8.95	8.05	9.23	9.45	11.4	10.9	11.84	13.11	16.45	20.14
AT1G13780	4.9	4.66	2.97	3.36	2.82	4.06	5.41	4.77	4.94	4.32	3.63	3.55	5.36	5.63	4.53
AT1G13790	2.6	1.63	2.09	1.45	1.63	1.45	0.75	0.98	1.68	3.53	3.93	3.67	3.96	2.33	1.97
AT1G13800	0.18	0.44	0.25	0.21	0.2	0.18	1.31	1.19	0.59	0.56	0.8	0.63	1.3	0.68	0.79
AT1G13810	5.64	5.2	6.87	3.64	6.03	5.71	9.64	11.98	15.82	4.67	4.35	4.25	7.54	6.67	6.83
AT1G13820	65.51	59.82	56.05	45.83	46.34	47.22	39.64	39.75	33.99	21.12	23.49	20.43	15.22	19.33	23
AT1G13825	0.85	0	0	0	0	0	0	0	0	0	0	0	0	0	0
AT1G13830	3.13	2.21	1.22	1.36	1.29	1.07	3.27	2.99	2.91	2.86	2.48	3.07	4.41	7.55	4.25
AT1G13860	5.67	6.75	4.44	5.81	6.78	6.56	7.04	5.99	6.87	9.71	9.02	10.43	17.95	16.08	13.66
AT1G13870	10.12	13.72	16.43	32.61	39.83	38.49	21.79	22.23	30.87	15.52	16.7	18.54	17.47	16.31	18.54
AT1G13880	14.79	13.02	18.21	16.29	14.94	16.4	10.69	12.43	13.37	21.67	23.29	23.2	16.66	16.11	15.99
AT1G13890	0.18	0	0	0	0	0	0	0	0.08	0	0	0	0	0	0
AT1G13900	5.52	7.04	9.14	5.19	6.04	5.03	5.41	7.09	6.93	9.2	11.85	11.33	6.79	7.52	7.7
AT1G13910	5.61	4.35	5.93	6.19	6.77	7.18	4.76	6.37	8.38	5.91	5.62	5.44	15.13	12.37	14.08
AT1G13920	2	2.05	2.78	3.01	2.2	2.29	2.29	2.95	2.55	6.99	6.72	5.33	11.52	8.93	8.2
AT1G13930	350.05	433.39	468.94	3819.44	3297.68	3827.03	2061.31	2217.34	2345.42	760	1080.08	1024.51	557.31	803.78	721.38
AT1G13940	4.51	5.57	5.49	1.82	1.64	0.92	4.85	4.36	3.8	2.86	3.17	3.08	5.07	5.14	3.8
AT1G13950	12.03	8.17	10.57	7.93	7.64	7.31	4.8	5.39	5.71	4.93	4.28	7.11	7.65	10.22	9.51
AT1G13960	17.41	15.3	13.9	17.65	18.2	18.48	16.38	14.71	15.26	12.47	11.23	13.46	17.88	19.21	24.11
AT1G13970	2.98	2.86	3.78	4.74	5.62	4.96	1.94	1.83	3.68	3.18	2.99	2.97	4.82	3.91	4.33
AT1G13980	8.72	8.94	8.9	5.69	6.38	5.49	6.88	7.05	7.3	7.75	8.36	8.29	10.04	10.93	9.87
AT1G13990	28.43	33.53	25.23	23.89	19.71	18.46	16.76	19.8	17.49	31.04	25.32	26.32	36.75	36.06	31.83
AT1G14000	26.41	25.82	36.9	48.67	49.05	49.78	22.48	29.2	37.38	31.1	40.5	41.14	29.82	29.98	34.23
AT1G14010	29.2	27.84	27.02	24.8	23.8	23.16	26.42	27.33	28.37	48.41	43.65	47.92	48.44	53.2	44.44
AT1G14020	9.67	11.34	10.68	9.73	9.69	8.93	17.02	15.76	13.5	13.21	9.84	10.34	12.25	15.08	12.15
AT1G14030	37.95	35.47	34.58	27.14	27.36	24.75	24.83	24.97	22.8	16.77	14.72	14.34	15.76	12.83	16.06
AT1G14040	1.05	1.69	1.11	1.28	1.72	1.14	2.1	2.34	1.32	5.99	7.94	8.58	7.18	7.29	8.09
AT1G14060	12.21	11.66	14.22	21.29	25.23	24.57	31.66	41.96	52.57	16.89	11.18	11.33	22.84	18.68	12.33
AT1G14080	0.5	0.72	0.81	0.29	0.16	0.34	1.21	1.07	1.13	4.33	5.33	4.31	3.38	4.75	4.65
AT1G14100	0	0	0	0	0	0	0	0	0.1	0	0	0	0	0	0
AT1G14120	22.45	22.32	22.42	7.62	10.44	9.14	1.2	1.66	3.03	0.42	0.76	0.4	0.24	0.57	1.29
AT1G14130	10.7	8.98	9.56	5.13	5.93	6.06	3.99	5.77	6.08	15.16	15.09	17.1	7.87	11.26	15.04
AT1G14140	14.42	13.27	15.6	8.44	6.25	7.66	11.85	9.59	9.92	12.98	10.28	13.38	8.24	6.11	9.23
AT1G14150	161.02	157.65	176.13	180.69	155.13	164.15	99.54	108.93	120.17	52.28	58.24	56.16	27.28	24.21	33.7
AT1G14160	2.27	2.5	4.39	1.78	3.88	4.53	1.68	2.59	4.54	0.97	1.69	2.07	0.62	0.65	2.83
AT1G14170	3.82	3.47	4.69	22.8	23.4	24.51	7.39	13.03	18.94	11.19	19.5	17.59	10.23	16.11	14.37
AT1G14180	5	3.91	5.02	4.82	3.26	3.31	4.25	3.89	2.3	4.73	5.75	5.72	5.39	3.83	3.34
AT1G14185	0.61	0.53	1.1	0.55	0.53	0.52	0.21	0.54	0.34	0.17	0.29	0.04	0.1	0	0.07
AT1G14190	0.84	0.17	1.03	0.63	0.48	0.73	1	1.25	0.85	0.91	1.74	1.16	1.44	1.37	0.94
AT1G14200	20.11	20.7	27.6	7.73	5.81	10.47	20.13	21.78	20.34	149.02	128.96	128.52	161.17	143.19	154.21
AT1G14205	1.05	4.22	4	4	3.94	6.54	5.3	6.18	10.61	3.21	5.61	4.33	1.82	0.64	2.63
AT1G14210	12.88	18.26	25.27	25.05	27.25	32.82	29.08	33.73	43.72	22.09	31.35	29.02	23.6	37.21	27.01
AT1G14220	0.62	0.9	1.58	1.1	2.53	3.74	1.46	1.8	2.35	13.3	30.12	22.31	6.61	12.64	14.53
AT1G14230	10.51	9.86	10.12	7.02	7.92	6.37	5.99	8.36	8.85	13.48	13.6	12.3	14.08	16.19	16.37
AT1G14240	1.4	1.52	1.78	0.59	1.14	1.02	0.3	0.65	0.6	1.27	2.13	1.83	1.59	2.7	1.34
AT1G14250	16.57	23.62	30.66	23.68	23.67	23.41	2.9	3.57	4	1.25	2.02	1.2	0.38	0.17	0.27
AT1G14260	1.58	0.79	0.43	0.44	0.94	0.82	1.61	1.34	1.25	1.62	1.79	1.29	0.85	1.82	2.14
AT1G14270	49.84	41	39.24	32	31.09	34.01	42.07	38.7	40.45	26.71	31.1	30.65	30.73	31.46	26.07
AT1G14280	30.69	36.06	50.22	17.11	24.49	24.62	35.96	38.24	53.34	12.32	14.16	12.72	6.73	10.09	19.37
AT1G14290	26.5	27.39	35.24	26.54	26.66	25.89	16.09	17.9	19.86	17.24	17.03	19.01	11.35	18.6	14.41
AT1G14300	6.91	8.29	6.06	5.9	6.84	6.11	18.11	17.08	16.87	9.23	9.38	7.89	16.7	13.56	12.96
AT1G14310	17.82	17.23	20.31	17.78	17.01	14.19	12.84	14.06	15.96	10.17	11.74	11.74	16.11	11.99	15.07
AT1G14320	773.77	677.67	774.71	817.08	929.46	945.89	871.73	893.7	938.14	598.45	468.59	479.12	817.45	657.99	689.24
AT1G14330	9.79	8.65	7.36	5.13	6.95	4.93	6.33	8.52	7.9	25.97	23.95	25.93	9.73	9.43	11.64
AT1G14340	16.37	12.56	15.46	7.34	9.51	12.05	14.66	14.93	17.64	9.62	10.09	9.76	17.93	16.32	14.51
AT1G14345	193.92	213.24	248.01	155.57	139.79	143.01	138.13	141.89	132.31	61.43	54.8	58.37	34.23	39.22	36.32
AT1G14350	8.59	9.04	9.04	5.9	7.03	5.49	8.42	7.06	6.31	10.02	10.47	8.58	19.09	16.31	13.66
AT1G14360	21.18	20.86	25.1	6	6.27	5.61	17.84	19.87	23.03	26.3	23.09	27.39	21.07	22.28	18.52
AT1G14370	10.15	8.41	6.16	3.95	4.22	4.18	9	6.98	6.49	23.56	24.96	22	27.19	21.61	25.12
AT1G14380	14.87	14.55	15	9.45	8.98	8.66	13.76	11.86	11.74	17	14.49	14.52	27.31	26.2	20.13
AT1G14390	0.37	0.58	1.08	0.47	0.82	0.54	0.96	0.67	0.83	2.07	2.84	2.62	2.27	3.09	4.22
AT1G14400	209.89	161.31	214.28	178.52	205.9	228.44	199.19	221.88	294.06	178.31	133.11	144.39	216.05	239.4	266.41
AT1G14410	24.24	20.83	23.31	22.62	22.75	20.46	26.59	31.02	29.51	21.31	21.66	19.01	25.17	24.97	34.04
AT1G14420	0	0.09	0.27	0.03	0.06	0	0.06	0.06	0.04	0	0.06	0.07	0	0.1	0
AT1G14430	3.11	3.37	3.72	0.69	0.44	0.63	1.8	2.01	1.96	0.86	2.37	1.91	1.05	1.37	0.83
AT1G14440	10.45	10.95	10.96	8.28	8.44	7.7	6.9	6.42	5.6	6.06	6.23	5.71	3.85	6.15	4.12
AT1G14450	198.35	194.42	188.68	228.73	201.02	217.88	200.33	168.47	197.1	263.48	213.44	212.61	263.62	257.59	237.21
AT1G14453	1.43	0.87	1.51	1.29	1.69	1.64	1.52	1.09	4.63	2.16	1.63	2.47	3.82	2.01	3.85
AT1G14455	0	0	0	0.62	0.73	0	0.19	0	0	0.53	1.06	0.8	0.72	1.5	1.55
AT1G14460	3.89	4.51	5.11	2.34	2.4	2.01	2.69	2.84	2.68	3.91	6.39	5.36	3.34	4.94	5.74
AT1G14470	0.19	0.15	0.12	0.51	0.15	0.25	1.25	1.11	0.79	0.46	0.79	0.68	1.35	1.38	0.83
AT1G14480	9.69	5.92	6.46	1.48	1.17	1.5	6.36	5.18	3.79	9.4	10.75	10.91	27.32	18.76	20.37
AT1G14490	2.64	1.25	0.65	0.8	0.2	1.14	1.4	1.46	0.93	4.21	2.08	1.45	1.83	1.38	1.73
AT1G14500	0	0	0	0.11	0.05	0	0	0.32	0.05	0	0.19	0.21	0	0.15	0.21
AT1G14510	34.66	34	37.96	36.63	39.95	38.92	34.21	39.05	43.4	32.64	30.44	28.79	34.98	36.75	39.85
AT1G14518	0	0.17	0	0.19	0.17	0	0	0	0	0	0	0	1.33	0.35	0.54
AT1G14520	9.48	8.86	11.83	12.5	14.91	14.77	2.65	3.2	3.69	26.99	23.93	27.66	35.66	30.1	38.18
AT1G14530	5.54	4.43	5.85	8.7	9.67	7.85	3.35	6.01	5.86	6.07	6.15	7.83	9.59	9.25	11.5
AT1G14540	0.64	0.92	1.86	0.42	0.54	1.06	0.46	0.26	0.44	9	11.75	10.04	1.58	1.88	2.1
AT1G14550	0	0.06	0	0	0	0	0	0	0.13	2.8	5.92	5.01	0.17	0.3	0
AT1G14560	8.21	9.82	7.04	7.66	6.93	6.14	11.91	10.49	8.73	10.84	13.4	13.79	16.21	13.07	13.17
AT1G14570	26.68	26.95	23.35	21.96	18.9	18.37	28.39	29.27	28.89	30.25	29.94	26.56	35.84	33.01	28.89
AT1G14580	15.34	19.2	17.26	32.38	30.45	30.3	44.75	38.73	37.41	15.11	16.61	15.17	11.85	17.13	16.51
AT1G14590	11	7.51	6.74	5.22	4.35	4.34	8.99	5.76	7.98	10.1	9.03	8.84	7.56	8.38	8.98
AT1G14600	5.41	3.65	6.26	0.69	0.5	1.77	0.71	0.97	2.25	1.85	2.19	2.36	0.56	2.18	3.13
AT1G14610	23.85	22.01	19.87	22.2	20.09	20.1	35.07	29.68	30.33	24.63	26.87	26.25	40.15	33.84	28.54
AT1G14620	32.23	24.3	30.38	21.29	24.01	24.15	25.17	23.67	31	25.71	18.57	19.72	45.3	38.6	40.5
AT1G14630	5.16	5.48	4.95	1.76	2.15	1.68	3.9	2.5	2.81	6.86	4.52	6.53	10.39	5.81	5.63
AT1G14640	0.32	0.56	0.58	0.21	0.22	0.13	1.3	1.11	0.97	2.21	2.96	2.51	2.13	2.49	1.28
AT1G14650	18.14	20.34	17.47	14.69	12.11	11.53	27.69	24.22	20.52	27.71	30.49	29.74	39.3	30.02	24.83
AT1G14660	3.92	2.65	2.79	3.3	3.21	3	4.27	2.73	3.06	9.42	6.13	6.39	15.55	12.64	12.64
AT1G14670	35.83	35.38	42.67	34.28	35.89	35.23	22.65	26.01	32.96	52.94	55.86	56.15	41.3	50	40.63
AT1G14680	2.93	2.87	2.03	12.42	14.31	14.51	1.8	3.41	2.63	2	2.01	2.79	2.18	2.16	1.29
AT1G14685	37.68	34.82	34.41	61.52	61.49	60.06	50.16	53.76	51.53	34.6	27.12	26.92	49.13	43.4	45.42
AT1G14686	0	0	0	0.43	0	0.05	0	0	0	0	0	0	0	0.06	0
AT1G14687	2.54	1.64	1.5	7.66	9	8.27	2.61	3.95	3.3	3.4	2.8	3.27	6.29	3.41	4.17
AT1G14688	0	0.15	0.16	0	0.3	0.29	0	0	0	0	0	0	0	0	0
AT1G14690	16.68	16.21	14.24	19.09	19.75	18.8	18.56	17.84	17.09	14.7	16.31	13.37	31.17	27.6	27.22
AT1G14700	38.07	37.31	44.84	28.58	32.24	30.48	4.15	4.09	5.09	3.83	3.95	4.01	0.95	1.9	3.16
AT1G14710	26.44	26.07	17.14	14.47	9.93	11.58	27.03	19.87	17.72	36.77	35.53	33.71	46.94	41.77	31.58
AT1G14720	22.44	30.41	27.75	104.2	95.12	88.98	63.24	62.53	62.7	21.3	27.5	22.55	38.95	39.46	40.31
AT1G14730	5.15	5.25	3.22	4.58	2.43	3.64	11.42	8.58	9.61	18.3	20.56	20.18	32.24	28.1	27.62
AT1G14740	33.86	34.28	27.73	16.01	16.8	14.15	26.97	24.36	22.05	77.13	82.92	80.82	81.59	66.71	69.46
AT1G14750	0.65	0.44	0.31	0.12	0.46	0.27	0.25	0.35	0.27	1.64	1.86	1.68	1.51	1.85	1.94
AT1G14760	0.93	3.01	1.53	0.46	0.81	0.94	0.43	0.29	0.31	0.13	1.14	0.33	1.49	1.41	0.43
AT1G14770	5.2	5.15	4.19	1.8	1.15	1.94	3.45	2.51	2.05	5.03	4.06	4.03	5.74	5.31	5.49
AT1G14780	2	1.52	1.55	2.68	2.61	2.91	4.8	3.35	2.99	16.55	18.4	17.28	5.63	6.2	6.02
AT1G14790	1.25	1.15	0.91	0.72	0.62	0.75	0.69	0.67	0.92	1.6	1.99	1.67	2.77	2.63	2.16
AT1G14810	51.13	50.62	56.07	58.14	56.49	57.16	64.05	67.96	76.84	41.24	37.86	43.78	50.93	46.88	47.18
AT1G14820	21.1	20.92	19.49	31.65	37.52	34.06	37.06	35.75	36.52	32.24	23.83	25.97	40.85	41.24	44.11
AT1G14830	28.19	25.65	28.74	20.44	22.82	20.99	16.63	20.12	20.23	35.19	41.16	38.64	38.06	39.43	33.18
AT1G14840	17.55	16.01	16.38	6.98	8.24	6.76	6.76	7.42	7.35	7.93	8.4	8.12	10.53	11.34	10.45
AT1G14850	3.51	3.49	3.38	2.74	2.83	2.27	8.26	6.61	7.43	6.46	8.19	7.18	13.59	15.03	10.04
AT1G14860	5.73	5.55	5.14	10.12	12.41	9.24	7.1	9.33	12.14	4.18	2.98	4.51	4.35	3.16	4.99
AT1G14870	36.91	28.11	31.41	29.44	31.8	39.37	28.14	24.18	33.1	85.81	85.27	90.45	61.03	62.85	77.1
AT1G14880	13.8	14.53	15.97	16.86	20.1	19.11	20.65	23.69	26.5	7.23	7.16	6.6	20.43	21.13	17.1
AT1G14890	12.7	15.54	18.38	15.18	14.47	15.73	12.83	14.51	14.69	9.15	6.36	5.58	11.86	14.78	18.06
AT1G14900	35.83	35.31	29.6	11.07	9.79	9.22	17.98	15.87	11.54	36.13	28.41	30.08	49.38	53.77	40.33
AT1G14910	13.55	12.1	9.33	6.95	5.72	5.35	15.49	12.58	9.33	19.7	17.47	16.55	22.61	20.97	18.22
AT1G14920	8.79	9.09	8.18	2.66	2.56	2.12	9.93	7.09	5.75	8.92	9.24	8.92	7.79	7.59	5.19
AT1G14930	0.5	0.83	0.51	0	0.35	0.33	0	0	0	0	0	0	0	0	0
AT1G14950	0.16	0	0.31	0.32	1.24	0.27	0	0	0	0	0	0	0	0	0
AT1G14960	3.74	8.1	6.25	5.83	3.07	5.17	2.57	2.85	2.2	2.51	7.1	9.59	3.48	2.21	2.72
AT1G14970	6.13	5.73	3.74	1.52	1.43	1.05	4.02	3.29	2.59	5.44	4.96	5.91	12.89	9.45	9.63
AT1G14980	134.87	125.57	156.34	160.51	169.66	182.8	171.56	199.35	227.19	160.66	108.44	126.14	170.71	145.88	145.49
AT1G14990	14.32	15.75	10.48	7.99	7.58	9.61	9.09	14.92	10.53	13.61	12.66	13.72	14.81	16.44	13.95
AT1G15000	9.26	8.53	7.39	2.07	2.49	1.87	8.9	6.29	5.9	8.72	6.84	8.13	7.5	9.53	4.6
AT1G15002	1.63	1.22	0.96	0.43	0.54	0.67	1.5	1.66	1.3	0.66	0.91	0.8	1.78	0.79	0.97
AT1G15010	58.07	62.2	63.11	22.45	23.01	24.51	23.73	25.04	22.27	118.1	125.06	125.41	41.03	35.04	46.56
AT1G15015	0	0	0	0.43	0.38	0	0	0	0	0	0	0	0	0	0
AT1G15020	13.54	11.41	9.56	3.13	2.28	2.85	6.78	4.93	4.48	15.86	14.49	16.15	20.35	20.79	18.18
AT1G15030	23.63	26.44	25.49	17.61	16.57	18.04	23.73	24.05	22.52	37.63	49.73	46.97	39.36	39.64	48.42
AT1G15040	8.07	6.55	6.82	0.93	0.6	1.03	4.48	6.09	7.38	4.31	9.09	6.84	0.75	0.88	0.15
AT1G15050	2.3	1.85	1.3	0.69	1.36	1.3	0	0.29	0.52	0.07	0.31	0	1.4	0.63	0.16
AT1G15060	10.62	13.26	13.46	8.77	8.31	8.61	8.56	8.78	8.48	11.31	13.32	11.73	12.84	12.68	12.54
AT1G15080	3.39	2.69	4.33	8.51	11.94	10.7	6.32	5.25	7.88	5.23	4.47	4.47	10.86	7.43	10.19
AT1G15100	15	16.59	12.95	6.95	8.75	8.81	17.92	12.69	13.78	18.15	22.29	19.66	9.25	12.54	8.07
AT1G15110	8.64	8.11	7.2	2.52	2.8	2.71	5.9	5.59	3.93	17.6	14.17	13.98	46.88	35.25	31.49
AT1G15120	146.94	120.81	202.58	257.36	262.04	276.95	81.7	131.98	201.23	102.3	76.6	78.29	117.11	120.17	135.02
AT1G15125	10.22	9.21	8.13	3.82	5.54	3.58	18.31	15.67	13.98	19.3	21.64	21.02	17.6	21.38	23.11
AT1G15130	16.83	15.41	9.28	6.93	4.08	4.57	21.49	17.53	14.46	22.73	25.94	26.55	31.94	30.46	21.52
AT1G15140	70.16	64.29	67.4	61.69	49.95	54.95	97.8	98.06	91.57	62.34	54.05	58.46	50.03	46.92	43.93
AT1G15150	0.29	0.41	0.17	0.17	0.03	0.06	0	0	0.04	0	0	0	0	0.1	0.27
AT1G15160	0	0.16	0.22	0	0	0	0	0.08	0	0	0	0	0	0	0.13
AT1G15165	0	0	0	0	0	0.07	0.52	0	0	0	0.14	0.16	0.64	0	0
AT1G15170	6.36	6.14	5.71	3.37	2.94	2.86	5.52	5.24	3.9	6	4.72	5.53	6.82	7.86	7.88
AT1G15175	6.23	5.43	4.38	2.75	1.07	2.01	1.35	1.19	1.2	1.84	0.83	2.1	0.78	1.34	0.92
AT1G15180	22.75	29.97	23.81	11.91	11.76	10.03	21.82	17.76	16.1	9.09	11.46	10.01	8.6	8.01	9.77
AT1G15190	0	0.17	0	0	0	0.26	0	0	0	0.28	0.61	0.5	1.26	0.78	1.04
AT1G15200	72.77	55.76	55.35	40.93	55.09	44.78	71.18	64.64	58.86	71.52	52.62	54.48	220.75	128.62	146.44
AT1G15210	2.45	2.05	1.64	0.82	0.64	0.66	1.89	2.04	1.53	18.22	30.68	29.74	15.76	15.12	10.45
AT1G15215	6.56	6.86	6.27	3.25	3.19	3.38	2.82	3.48	2.89	8.72	5.62	6.98	16.36	11.48	14.88
AT1G15220	5.82	6.25	7.26	3.62	4.47	4.44	7.89	8.84	6.74	7.29	9.69	7.86	7.24	5.72	8.47
AT1G15230	32.04	29.73	22.28	15.05	18.1	13.36	31.49	27.29	22.19	59.83	40.53	45.14	109.16	100.41	89.33
AT1G15240	11.73	9.62	7.88	5.21	3.81	4	13.47	10.59	10.13	17.22	20.47	18.15	35.21	29.86	23.34
AT1G15250	53.78	62.32	61.75	69	76.85	87.58	64.44	74.79	90.14	30.49	17.94	24.06	57.56	52.1	47.95
AT1G15260	48.13	52.43	47.01	24.21	29.32	27.06	62.95	58.76	55.83	19.03	19.38	16.89	11.89	14.15	16.79
AT1G15270	779.68	734.41	1053.25	1561.18	1520.17	1716.8	535.68	758.31	1177.46	576.14	477.54	493.38	716.73	875.54	1082.39
AT1G15280	11	15.47	13.24	11.3	9.86	8.39	36.77	30.99	25.27	23.92	32.56	30.63	41.51	35.53	29.58
AT1G15290	23.15	24.68	20.64	5.75	6	5.12	23.57	18.97	15.39	25.02	29.33	28.51	26.41	22.39	21.77
AT1G15310	3.68	2.98	2.8	2.71	2.77	2.32	2.83	2.73	2.59	2.24	1.3	1.48	5.32	3.54	3.07
AT1G15320	0.11	0.06	0	0.21	0	0	0.27	0	0	0.32	0.55	0.21	0.38	0.13	0.07
AT1G15330	1.38	1.42	0.76	0.18	0.11	0.46	0.4	0	0.19	1.15	1.33	1.81	3.35	2.64	1.53
AT1G15340	120.59	111.82	144.15	124.46	141.32	139.84	110.02	114.59	117.02	71.49	73.7	70.59	101.03	92.87	102.39
AT1G15350	41.81	34.18	32.47	31.85	36.28	34.87	43.77	42.16	47.04	39.4	37.79	38.87	52.06	52.18	61.03
AT1G15360	0	0	0	0.24	0.07	0.27	0.45	0.07	0	0	0.07	0.16	0	0	0.08
AT1G15370	53.8	46.96	57.83	64.07	76.85	81.43	40.33	40.55	48.03	52.61	47.6	50.78	53.36	59.73	63.36
AT1G15380	15.67	15.85	14.56	8.39	7.19	9.78	3.92	6.91	4.15	2.64	3.08	2.47	4.14	2.59	2.18
AT1G15385	0	0.64	0.68	0.18	0.16	0.9	0	0.45	1.46	0.77	2.6	2.09	0	0.98	0.5
AT1G15390	39.11	35.3	34.42	22.35	18.54	20.14	37.48	31.12	25.79	18.7	16.99	15.31	18.98	18.88	17.13
AT1G15400	53.98	63.83	69.76	30.69	23.15	27.74	40.16	43.67	41.75	43.19	41.59	45.36	40.87	39.62	38.24
AT1G15405	41.73	41.29	64.86	77.67	41.88	32.84	57.02	63.95	61.07	93.91	32.87	70.4	165.99	168.92	193.47
AT1G15410	14.36	13.62	13.56	4.93	5.21	5.94	13.03	12.26	10.13	12.49	11.44	10.93	19.92	18.32	20.34
AT1G15415	1.68	2.84	1.5	3.4	3.39	4.57	0.42	1.34	1.62	1.16	0.77	1.1	0.39	1.03	2.11
AT1G15420	24.19	22.53	25.07	50.87	51.62	52.22	63.09	84.37	96.15	26.51	18.27	19.52	45.69	40.54	34.19
AT1G15430	10.92	19.13	13.13	7.15	6.29	7.5	12.98	12.15	10.22	17.9	19.37	18.56	9.85	13.22	9.24
AT1G15440	4.71	4.6	3.6	5.23	5.55	4.64	27.28	26.03	20.92	10.79	10.19	9.52	22.74	19.13	16.12
AT1G15460	0.33	0.81	0.6	0.12	0.15	0.18	0.36	0.98	0.92	0.52	0.97	1.02	0.53	0.79	1.08
AT1G15470	11.31	8.99	8.25	7.79	7.45	6.73	14.18	13.38	11.06	13.14	11.74	12.21	13.47	14.13	10.64
AT1G15480	4.3	2.77	3.01	3.22	3.06	3.33	11.69	9.18	6.84	4.84	4.79	4.59	7.52	6.54	6.14
AT1G15490	2.57	4.45	2.79	1.01	1.24	0.98	4.74	3.3	3.35	4.34	4.55	4.41	6.17	5.93	6.18
AT1G15500	81.72	84.69	69.77	73.56	67.6	63.78	174.59	133.79	119.51	84.53	88.09	87.17	121.47	125.19	112.21
AT1G15510	1.17	1.81	1.56	1.42	1.48	2.05	5.88	6.42	7.22	1.71	1.75	1.77	2.17	1.54	1.52
AT1G15520	0.09	0.3	0.29	0.3	0.09	0.24	0.48	0.38	0.42	0.46	0.66	0.73	0.2	0.29	0.36
AT1G15530	4.17	3.23	1.96	1.3	0.97	0.64	6.91	5.06	4.28	7.89	8.17	7.15	4.28	3.97	3.42
AT1G15540	0	0	0	0	0.08	0.11	0	0	0.09	0.54	0.99	0.87	0.6	1.65	1.03
AT1G15550	0.47	1.46	0.88	0.05	0.09	0.16	1.75	2.67	1.38	1.08	1.68	1.38	5.05	6.28	2.45
AT1G15570	10.11	10.1	8.59	3.13	2.81	2.49	3.29	2.72	3.66	6.95	7.4	7.94	9.72	9.48	6.91
AT1G15580	1.91	1.52	2.67	10.56	14.36	11.98	0.57	0.31	0.62	2.56	4.2	2.39	0	0.56	0
AT1G15590	0	0	0	0	0	0	0	0	0	0	0	0	0.54	0	0
AT1G15600	0	0	0	0	0	0	0	0.05	0.06	0	0.22	0.37	0	0.17	0.12
AT1G15610	0	0	0	0	0	0	0	0	0	0	0	0	0	0.3	0
AT1G15620	0	0	0	0	0	0	0	0	0	0.25	0.16	0.18	0	0.35	0
AT1G15625	1.23	0.54	0.58	1.03	0.62	1.08	1.3	0.96	1.24	0.31	1.12	1.36	0	0.89	0.41
AT1G15630	0	0.07	0.21	0.07	0	0.06	0.14	0.19	0	0.33	0.44	0.65	0	0.41	0.21
AT1G15640	0.25	0.42	0.64	0	0.18	0	0	0.06	0.14	1.4	0.94	2.8	0	1.55	1.18
AT1G15660	6.15	4.66	5.72	5.23	6.29	5.37	8.63	7.13	7.02	11.2	9.36	10.01	21.17	18.43	13.55
AT1G15670	4.31	6.09	6.5	5.65	5.35	4.32	5.03	3.79	4.44	14.9	18.18	19.67	14.55	12.76	12.42
AT1G15690	154.74	140.92	142.4	290.57	238.11	232.48	296.26	289.06	258.21	202.57	229.07	221.44	227.99	230.98	189.35
AT1G15700	4.95	7.56	7.22	3.2	5.67	4.72	4.8	4.97	4.49	6.72	6.4	5.19	5.76	4.63	7.05
AT1G15710	8	9.31	14.88	11.35	11.87	11.54	9.84	14.99	15.54	9.43	13.08	10.66	8.07	9.11	9.52
AT1G15720	1.55	2.12	1.89	1.31	1.22	0.63	2.18	2.38	1.81	4.47	2.86	3.5	1.86	2.04	1.94
AT1G15730	31.76	33.32	34.09	32.12	33.24	32.71	37.68	40.45	44.02	34.28	38.35	38.88	43.63	37.49	49.59
AT1G15740	19.37	24.37	26.71	10.01	13.53	11.84	14.73	14.4	17.6	18.81	20.65	20.59	21.57	23.39	27.47
AT1G15750	29.02	28.28	18.39	8.36	6.83	6.74	46.22	36.56	30.49	38.5	46.74	44.65	65.32	62.21	47.63
AT1G15760	2.51	3.35	4.26	5.68	5.49	3.83	6.73	5.87	3.83	4.37	3.8	3.24	9.41	9.33	8.29
AT1G15772	0	0	0	0.48	0.7	0.13	0	0	0.16	1.03	0	0.43	1.11	1.94	1.24
AT1G15780	5.37	5.47	5.27	4.91	4.5	3.58	8.15	7.53	7.12	6.75	11.1	10.89	9.9	12	9.3
AT1G15790	2.16	2.75	3.08	1.86	3.35	1.44	1.43	0.39	1.06	0.76	0.59	1.18	2.73	3.72	1.95
AT1G15800	5.43	5.06	4.2	2.51	2.61	2.09	7.01	9.11	6.94	6.16	5.6	5.67	7.6	6.52	4.66
AT1G15810	11.07	10.18	11.47	11.34	10.12	10.77	11.33	13.83	13.09	13.2	12.57	13.11	17.59	16.06	15.29
AT1G15820	5491.36	5559.7	5190.72	2920.18	2426.9	2462.69	1814.08	1631.85	1361.9	2127.46	1837.49	1916.52	699.13	759.16	739.3
AT1G15825	0	1.77	0.23	0	0	0	0	0.62	0.5	0.84	0.42	0	0.42	0	0
AT1G15830	13.75	13.58	9.72	0.61	0.22	0.55	2.81	1.59	1.04	4.06	2.77	3.14	0.92	0.67	0.34
AT1G15840	0	0	0	0	0	0	0.09	0	0	0	0	0	0	0.18	0
AT1G15860	49.47	44.18	54.67	67.49	71.44	78.84	54.66	79.92	89.62	42.09	35.19	38.62	44.65	56.63	63.3
AT1G15870	1.86	2.53	1.56	1.8	2.29	2.15	4.35	7.2	8.09	2.44	1.12	2.54	3.22	1.84	3.53
AT1G15880	27.6	26.15	32.08	16.36	16.75	19.3	25.65	23.65	29.83	36.23	25.8	32.09	48.05	51.97	54.87
AT1G15885	20.48	18.09	23.11	18.26	15.43	19.22	7.89	15.04	18.45	9.41	6.74	6.5	7.43	11.52	16.99
AT1G15890	1.42	1.12	1.14	1.4	1.1	1.29	0.88	0.84	0.64	1.65	2.5	2.15	1.88	2.23	2.05
AT1G15900	5.57	2.09	1.78	0.62	0.14	1.56	3.94	2.52	1.28	8.27	6.02	4.26	4.23	8.45	4.56
AT1G15910	13.17	10.15	10.96	8.65	9.4	7.41	6.62	7.25	6.84	9.8	10.95	10.83	13.91	13.59	13.99
AT1G15920	14.14	15.03	15.3	12.62	11.65	11.5	11.34	10.85	9.22	9.27	8.1	7.96	12.11	10.28	10.98
AT1G15930	354.3	305.5	242.22	208.21	201.26	206.65	329.24	281.97	274.39	285.12	195.35	221.37	402.13	318.12	267.42
AT1G15940	12.69	11.86	11.17	10.35	11.2	11.25	7.73	8.94	8.39	10.62	11.29	9.27	19.88	14.74	15.19
AT1G15950	118.38	119.23	91.34	85.78	59.1	70	116.34	102.64	94.1	106.22	124.41	125.02	84.93	97.38	86.28
AT1G15960	8.25	5.8	5.18	2.21	3.84	3.81	4.68	4.18	4.33	3.91	3.72	3.84	4.48	3.94	5.47
AT1G15970	17.36	12.72	19.36	15.02	15.98	14.55	11.29	12.99	14.25	14.89	11.55	12.45	16.38	15.24	17.98
AT1G15980	103.43	110.44	154.94	139.35	156.28	141.1	70.27	79.13	91.69	29.84	37.41	37.17	18.6	24.77	29.71
AT1G15990	0.02	0.1	0.08	0	0.02	0.02	0	0	0	0	0.05	0.03	0.02	0	0
AT1G16000	32.31	34.79	52.54	40.69	34.03	48.75	55.74	59.09	89.71	50.19	39.02	39.96	53.01	62.92	59.24
AT1G16010	13.72	19.78	15.99	17.12	18.77	15.75	21.89	20.08	19.42	25.88	30.11	27.09	19.26	21.63	22.96
AT1G16020	17.24	16.4	12.3	7.92	9	8.23	8.43	9.1	7.48	12.95	9.87	11.91	11.82	11.22	11.81
AT1G16022	3.36	3.08	4.62	2.29	1.66	1.95	1.79	1.6	2.73	7.53	2.55	6.88	25.1	10.08	13.17
AT1G16030	1.59	2.29	1.44	0.59	0.49	0.64	3.25	3.2	2.04	4.36	4.8	3.75	20.88	19.11	12.88
AT1G16040	14.55	9.65	14.02	11.43	12.59	13.9	7.45	10.14	15.63	10.88	8.24	9.5	16.41	16.37	20.58
AT1G16060	22.37	18.88	21.59	15.89	13.38	14.9	21.82	17.46	22.67	7.85	10.38	10.45	12.92	16.93	21.58
AT1G16070	1.75	0.73	1.12	0.53	0.72	0.89	0.54	0.79	0.57	1.57	2.28	1.85	4.13	3.72	4.59
AT1G16080	93.05	106.78	112.97	79.01	72.64	67.29	68.81	67.44	62.88	35.43	45.45	41.04	27.49	28.16	36.16
AT1G16090	6.75	5.66	5.07	1.68	2.07	1.59	2.56	1.94	2.32	6.33	3.14	4.83	6.57	6.92	4.74
AT1G16110	4.24	5.08	4.84	2.37	2.94	2.75	1.54	1.9	2.19	8.87	9.89	9.7	12.54	10.53	12.24
AT1G16120	0.26	0.2	0.12	0.1	0.2	0.1	0.18	0.19	0.25	0.68	1.2	0.73	0.69	0.95	0.76
AT1G16130	1.98	2.84	2.26	0.36	0.34	0.28	0.49	1.07	0.49	8.18	8.91	9.57	4.18	4.23	3.82
AT1G16150	0.19	0.14	0	0.08	0.02	0.06	0.14	0	0	0.51	2.07	1.56	0	0.51	0.55
AT1G16160	0.25	0.02	0.1	0.15	0.02	0.11	0.02	0.09	0.13	0.67	1.29	1.44	0.19	0.71	0.72
AT1G16170	45.45	45.85	51.72	19.43	21.37	20.3	43.9	50.52	53.07	29.63	28.23	25.36	15.63	18.31	24.33
AT1G16180	30.68	35.16	39.2	36.13	38.97	40.89	37.93	40.34	44.96	63.74	77.61	75.55	59.68	75.62	75.45
AT1G16190	10.72	10.25	9.9	14.36	12.45	12.73	18.76	17.02	19.13	27.24	26.36	30.03	38.42	32.13	25.33
AT1G16210	57.88	45.33	43.26	47.59	36.37	39.08	82.15	72.93	69.32	71.18	66	75.12	73.27	77.99	74.04
AT1G16220	3.24	2.5	1.87	1.48	1.38	1.72	4.56	2.71	2.9	5.98	5.67	5.43	14.86	9.13	8.01
AT1G16225	0	0.86	0.43	0.15	0.52	0.83	0.9	0.39	0.08	0	0.35	0.67	0.26	0.28	0.56
AT1G16230	0	0	0	0	0.3	0.14	0	0	0	0	0.44	0.33	0	0	0.81
AT1G16240	61.03	62.28	65.09	55.13	56.22	56.43	48.66	50.19	58.32	81.89	74.21	80.16	69.74	69.48	78.36
AT1G16250	5.74	7.43	5.48	3.18	2.95	2.31	6.11	6.09	4.42	7.69	7.97	8.14	5.56	7.51	7.54
AT1G16260	12.67	10.53	9.89	3.17	2.69	2.86	6.55	7.18	6.81	5.38	5.32	4.19	5.37	5.42	7.79
AT1G16270	3.23	3.72	3.26	2.28	1.69	1.65	4.67	3.62	3.43	6.27	9.59	8.53	10.56	8.91	6.34
AT1G16280	4.63	4.2	5.3	8.92	9.67	10.21	10.15	11.48	12.75	3.69	3.75	4.68	6.02	7.39	7.97
AT1G16290	0	0.09	0.1	0	0	0	0.05	0	0.05	0.32	0.14	0.1	0.14	0.14	0.35
AT1G16300	6.05	4.41	4.66	4.02	4.45	3.78	8.32	7.17	8.51	11.19	12.02	11.08	22.82	21.24	15.19
AT1G16310	1.22	0.85	0.91	2.25	2.78	1.76	1.86	3.28	2.86	1.7	3.34	3.17	7.55	9.03	8.94
AT1G16320	113.46	119.05	143.81	133.54	157.74	163.59	103.22	93.42	115.45	30	27.02	27.92	27.03	32.67	40.55
AT1G16330	0.44	0.52	0.13	0.44	0.61	0.74	0.8	0.62	0.53	2.52	3.08	1.19	3.55	2.48	1.91
AT1G16340	8.63	10.73	12.43	8.82	12.13	8.88	5.37	5.05	6.19	13.3	12.7	11.86	15.5	17.14	18.28
AT1G16350	30.48	25.93	29.79	16.81	19.9	15.78	30.34	30.06	33.93	23.01	27.19	26.46	39.13	39.62	32.11
AT1G16360	0.1	0.41	0.38	0.12	0	0.31	0.06	0	0.32	0.35	0.8	0.15	1.84	0.58	0.56
AT1G16370	8.9	9.69	11.87	2.94	3.39	3.12	1.85	1.86	3.21	28.94	46.87	46.41	8.77	13.07	13.6
AT1G16390	9.45	9.4	11.78	1.56	1.56	1.36	3.43	3.56	3.42	1.03	1.22	1.59	0.09	0.59	0.61
AT1G16400	6.7	7.39	10.41	5.56	5.41	5.7	3.75	3.99	5.77	4.79	7.26	5.6	1.23	2.09	1.42
AT1G16410	21.32	25.84	28.01	24.39	23.55	24.17	11.01	9.86	13.96	3.36	5.55	6.37	0.83	0.5	0.51
AT1G16420	0.81	1.76	2.6	0.74	1.63	0.74	4.34	4.56	3.43	1.1	1.12	1.12	1.91	1.16	1.8
AT1G16430	14.29	16.09	25.21	18.73	25.54	25.65	13.25	22.56	33.81	9.91	11.42	10.84	18.25	18.78	22.68
AT1G16440	0.14	0.37	0.62	0.51	0.33	0.15	0.17	0.43	0.52	0.87	1.05	0.96	0.58	1.26	1.55
AT1G16445	5.68	6.93	7.49	8.15	7.87	8.81	11.01	9.69	11.86	2.44	2.89	3.45	5.13	3.89	4.86
AT1G16460	47.41	42.65	45.79	40.61	48.02	44.73	32.47	34.94	33.67	44.38	38.55	38.58	63.01	63.23	79.17
AT1G16470	53.76	46.48	73.4	90.22	108.05	108.68	64.99	89.3	121.17	68.12	57.3	62.82	80.68	90.7	99.61
AT1G16480	0.81	0.92	1.14	0.64	1	0.55	1.77	1.86	1.76	1.27	1.52	1.96	2.35	1.97	1.81
AT1G16489	3.17	4.05	3.11	1.63	2.57	3.57	3.23	2.65	1.69	3.57	2.77	1.53	3.76	5.47	7.83
AT1G16490	0	0.9	0.74	0.06	0.32	0.35	0.17	0.62	0.06	0.86	0.45	0.72	3.04	1.02	1.56
AT1G16500	4.99	5.1	4.56	3.91	4.67	3.85	19.49	14.91	15.57	5.25	5.02	6.41	7.68	7.92	8.11
AT1G16510	3.52	5.4	5.18	7.25	5.91	6.31	9.4	13.11	10.58	4.79	4.7	5.04	11.36	7.42	9.07
AT1G16515	26.23	29.82	36.42	24.29	8.25	13.08	3.41	18.08	11.65	1.29	1.28	1.13	10	1.37	9.41
AT1G16520	15.47	10.06	9.29	7.51	7.66	6.47	10.7	8.02	8.08	15.39	14.17	13.03	23.5	22.59	19.99
AT1G16530	2.46	2.36	2.38	0.92	0.58	0.44	0.49	1.01	1.89	4.73	3.86	4.78	0	0.12	1.12
AT1G16540	5.64	5.25	4.34	4.62	5.3	5.62	9	9.16	7.63	8.26	7.48	7.67	22.05	16.93	23.02
AT1G16560	24.02	26.09	28.95	24.33	24.21	23.7	24.36	26.42	21.04	34.71	34.88	31.28	32.47	39.9	35.15
AT1G16570	9.81	9.84	8.09	3.94	3.24	4.44	4.85	4.13	4.27	11.44	10.55	11.76	14.85	14.59	11.72
AT1G16590	4.45	4.3	3.31	1.87	2.2	1.93	1.41	1.82	1.54	5.6	6.13	3.75	8.42	7.24	5.76
AT1G16610	26.12	21.82	16.83	13.8	9.45	10.16	46.67	41.03	26.97	35.23	30.86	35.11	55.13	47.89	35.13
AT1G16630	2.36	1.93	2.57	1.96	1.99	2.4	2.23	1.84	1.37	3.11	2.87	2.39	5.85	3.92	3.43
AT1G16635	0.08	0.92	1.18	6.19	7.17	6.12	0.87	2.21	4.66	0.82	0.63	0.61	1.47	1.35	1.68
AT1G16640	2.93	1.17	4.68	1.31	2.42	3	1.02	4.46	3.01	3.84	3.68	4.71	7.73	6.58	5.4
AT1G16650	5.22	4.29	3.93	3.65	4.09	3.59	8.07	6.09	6.46	6.34	4.13	4.63	10.52	7.84	10.17
AT1G16670	7.33	9.43	8.34	3.34	3.45	2.99	5.03	3.96	3.99	25.36	26.2	28.05	20.55	21.67	24.31
AT1G16680	14.11	11.64	10.72	6.45	7.98	7.78	10.4	10.16	11.03	7.91	8.69	7.27	17.59	16.92	17.02
AT1G16690	4.38	4.51	3.45	2.41	1.91	1.56	6.13	5.89	4.01	5.85	4.91	5.37	9.57	7.71	7.14
AT1G16700	50.6	49.32	66.88	59.69	67.16	67.49	40.99	51.13	62.5	57.08	52.46	53.88	50.16	68.75	74.46
AT1G16705	2.06	1.51	1.38	2.04	1.25	1.2	0.99	1.53	0.31	2.18	1.77	2.26	4.57	2.46	3.53
AT1G16710	4.18	4.55	4.05	2.59	2.53	2.18	4.27	4.01	3.49	6.51	8.18	7.82	10.23	8.84	9.5
AT1G16720	123.33	143.25	152.63	111.09	106.62	104.65	105.52	109.77	113.21	44.47	57	51.78	20.8	30.58	37.3
AT1G16730	43.09	50.35	59.42	53.89	53.09	53.27	20.71	19.04	18.03	13.44	13.95	13.64	12.56	15.49	17.51
AT1G16740	71.74	63.6	70.52	101.41	106.77	115.54	74.09	91.08	119.03	67.12	43.94	55.14	89.83	86.92	106.46
AT1G16750	10.07	7.28	6.41	4.34	3.86	4.13	10	8.15	8.07	2.61	2.93	3.84	4.02	4.04	4.64
AT1G16760	0.1	0.05	0.13	0.05	0	0	0	0	0	0	0	0	0	0	0
AT1G16770	0.73	0.11	0.07	0.07	0.2	0.1	0.17	0.16	0.06	0	0.13	0.07	0.13	0	0
AT1G16780	3.61	3.7	3.69	1.35	1.08	1.25	1.24	0.84	0.72	1.65	2.1	2.49	1.3	1.51	1.44
AT1G16790	16.12	12.23	11.37	13.93	17.42	16.16	15.54	19.85	19.86	7.13	6.25	8.58	13.84	8.64	6.71
AT1G16800	1.15	1.1	1	0.72	0.81	0.59	2.3	1.84	1.76	1.4	2.26	1.96	4.39	3.18	2.66
AT1G16810	207.49	229.71	265.69	361.12	486.94	545.74	246.76	264.81	390.67	203.25	156.46	195.61	222.6	236	275.03
AT1G16820	7.97	7.75	4.86	4.57	3.99	5.72	7.08	7.19	8.46	21.65	14.23	18.48	38.93	30.71	31.91
AT1G16825	11.87	12.6	14.06	10.97	17.93	19.21	7.79	9.02	15.22	13.5	9.41	9.05	10.74	13.16	16.6
AT1G16830	0.55	0.28	0.13	0.66	1.3	0.81	2.37	1.99	1.85	0.78	0.61	0.38	1.03	0.49	0.5
AT1G16840	34.22	34.99	35.78	98.44	91.84	95.47	29.08	26.41	26.11	58.45	62.9	58.5	48.97	48.81	42.69
AT1G16850	3.1	2.56	3.86	416.87	428.88	473.43	181.08	192.28	215.76	118.6	122.43	127.51	190.33	209.96	216.36
AT1G16860	12.68	14.73	16.06	36.02	41.72	35.39	15.17	17.81	16.64	22.97	31.5	32.03	21.03	23.18	20.11
AT1G16870	11.76	9.84	12.41	9.05	8.93	9.2	18.32	17.62	19.98	13.69	14.58	15.96	18.91	16.2	15.88
AT1G16880	284.06	284.61	327.12	315.42	421.6	427.26	250.91	241.19	304.49	152.08	136.4	150.16	115.39	129.91	159.27
AT1G16890	153.54	120.65	154.05	160.83	174.28	192.45	96.29	122.86	159.79	129.08	117.04	109.96	145.65	162.42	199.09
AT1G16900	10.18	5.78	5.97	8.08	7.42	7.7	13.01	10.85	10.34	15.78	14.17	12.65	27.8	22.41	18.93
AT1G16905	0.16	0	0	0.05	0.29	0	0.05	0	0	0	0.52	0.7	0	0.15	0
AT1G16910	0.07	0.16	0.09	0	0	0	0.08	0	0	0	0	0.18	0	0.25	0
AT1G16916	49.42	55.26	84.38	115.75	86.31	102.65	54.71	93.2	120.8	45.16	26.37	25.74	55.59	65.35	66.46
AT1G16920	39.2	43.81	50.63	43.65	44.02	42.82	27.44	31.34	27.24	52.95	50.45	52.39	61.38	69.79	63.14
AT1G16930	8.13	7.25	9.34	7.22	8.27	7.84	6.21	7.15	8.28	6.45	6.28	6.72	11.16	9.33	13.93
AT1G16950	0	0	0	0	0	0	0	0	0	0.32	0.21	0.12	0.42	0	0.11
AT1G16960	21.92	26.4	33.73	39.3	47.35	45.94	20.78	27.6	34.47	13.71	12.64	13.35	22.62	25.14	32.98
AT1G16970	5.33	5.15	6.24	6.3	7.86	7.26	6.13	6.97	7.91	6.1	5.48	6.08	9.11	7.78	9.49
AT1G16980	0	0	0	0	0.02	0	0.05	0	0.05	0	0	0	0	0	0
AT1G17000	0	0	0.08	0	0	0	0	0	0	0	0	0	0	0	0
AT1G17010	0	0.1	0	0	0.05	0	0	0	0	0	0	0	0	0	0
AT1G17020	3.27	3.12	4.08	3.44	3.46	3.49	1.43	2.3	2.99	1.07	1.46	1.37	1.25	1.35	2.21
AT1G17030	0.06	0.15	0	0.25	0.07	0.14	0.23	0.35	0.13	0.18	0.54	0.49	1.04	0.46	0.32
AT1G17040	3.87	3.92	4.2	3.14	3.3	3.68	3.56	4.06	4.42	3.34	3.14	3.69	9.28	7.49	8.52
AT1G17050	62.66	63.68	87.13	143.22	190.08	185.6	91.55	107.78	134.46	32.58	35.19	32.59	30.42	41.36	53.2
AT1G17060	4.44	3.15	3.69	1.46	1.53	1.04	2.52	3.45	2.79	7.92	8.61	7.6	5.46	7.25	5.46
AT1G17070	2.2	2.56	3.19	2.73	3.03	3.05	4.01	2.72	3.18	3.36	6.06	5.5	5.11	5.2	3.28
AT1G17080	54.1	44.9	62.33	91.33	87.26	84.68	45.32	56.99	69.19	67.97	69.74	75.9	73.72	77.12	91.66
AT1G17090	10.31	7.68	11.86	23.4	23.72	24.38	8.39	14.81	17.48	4.58	3.73	3.28	9.46	7.69	8.34
AT1G17100	135.01	146.13	102.43	93.47	74.57	78.38	191.31	167.08	131.81	147.68	114.16	114.98	156.48	166.72	162.77
AT1G17110	14.68	13.86	12.92	9.73	11.15	9.27	21.02	18.86	17.38	18.8	20.49	21.16	29.75	26.15	24.51
AT1G17120	8.61	10.5	11.64	5.64	5.14	4.18	5.21	5.76	5.26	8.18	9.83	8.84	6.15	7.85	5.92
AT1G17130	33.96	29.63	34.09	46.73	47.51	49.83	52.26	52.65	64.32	29.93	25.81	26.46	38.06	37.82	39.26
AT1G17140	63.71	52.13	42.17	19.67	23.88	21.72	36.57	29.02	20.99	49.04	39.5	37.56	91.51	69.06	62.57
AT1G17145	14.12	15.27	13.14	14.01	15.71	14.57	20.89	15.68	17.14	28.19	22.92	21.18	37.67	29.29	33.24
AT1G17147	4.58	4.02	5.42	7.9	6.81	6.97	3.46	5.31	5.43	14.18	11.86	14.01	6.01	5.54	4.9
AT1G17160	7.06	9.36	9.77	8.61	5.48	8.3	7.35	7.18	9.78	10.3	13.26	15.16	8.37	13.19	10.56
AT1G17170	7.56	6.22	6.8	15	13.06	15.26	30.74	45.46	44.84	43.57	57.99	61.33	62.79	82.26	83.07
AT1G17180	2.7	2.34	3.44	14.05	14.43	17.03	33.05	51.01	70.96	37.25	54.07	52.64	33.15	48.45	52.54
AT1G17190	15.43	12.8	24.27	57.57	64.37	61	16.87	29.95	47.61	111.38	132.78	147.34	39.56	58.29	56.94
AT1G17200	88.33	88.13	108.85	78.81	69.02	71.49	96.82	109.08	113.23	37.73	50.07	43.6	38.64	45.56	53.19
AT1G17210	9.79	12.71	11.05	8.96	8.85	7.43	13.82	12.76	12.24	14.23	19.25	18.29	18.47	19.86	14.63
AT1G17220	84.77	93.18	98.61	87.35	84.87	79.3	105.76	104.38	100.64	61.66	82.58	80.09	39.57	43.68	50.13
AT1G17230	1.39	2.19	2.65	1.13	1.17	1.35	2.19	2.53	2.53	2.14	3.17	3.21	1.6	1.49	1.36
AT1G17232	0.38	0.6	0.24	0.24	0.17	0.11	0.13	0.19	0.1	0.19	0.18	0.26	0.26	0.26	0.03
AT1G17235	0.15	0.09	0.09	0	0	0	0	0.58	0.4	0	0.17	0.1	0.09	0.09	0
AT1G17240	0.15	0.15	0.14	0.09	0	0.02	0	0.1	0.09	0.6	0.38	0.29	0.49	0.73	0.42
AT1G17250	0.16	0.32	0.34	0.09	0.21	0.1	1.14	0.49	0.55	3	3.78	3.23	3.45	4.98	3.83
AT1G17255	0.9	0.95	1.13	0.47	0.53	0.35	1.05	0.72	0.71	1.37	1.76	2.2	2.51	1.6	1.44
AT1G17260	0.26	0.31	0.4	0.09	0.1	0.08	0.17	0.3	0.21	0.96	0.91	1.12	2.15	0.98	1.03
AT1G17270	2.12	3.34	3.14	1.65	1.94	2.4	2.84	2.57	2.76	3.76	4.43	5.01	5.29	5.05	5.26
AT1G17280	73.83	59.89	79.49	69.38	78.69	82.31	44.73	53.87	62.29	45.06	38.08	37.24	41.31	54.21	67.66
AT1G17285	3.64	1.95	4.12	5.25	7.68	4.86	2.69	7.38	15.58	15.82	7.91	7.76	33.65	38.13	37.85
AT1G17290	63.62	60.04	55.67	55.62	52.64	56.27	63.44	60.64	59.43	100.24	103.89	99.86	66.45	68.49	68.71
AT1G17300	1.98	1.82	4.36	1.65	2.76	3.08	0.69	1.26	1.96	5.02	4.39	5.15	4.27	8.75	12.92
AT1G17310	0.11	0	0	0.3	0.53	0.13	0.7	0	0.15	0.65	0.65	0.44	1.05	0.28	0.57
AT1G17330	11.77	11.66	12.7	15.18	18.17	17.7	11.64	11.11	15.01	21.69	17.11	19.72	26.92	25.02	23.02
AT1G17340	5.22	5.17	4.15	1.34	0.82	1.05	2.82	2.85	2.17	32.33	44.39	43.52	11.36	10.39	9.19
AT1G17345	0.47	0.17	0.54	0.56	0.62	0.68	1.82	1.72	1.35	1.12	2.02	1.55	0.28	0.35	0.48
AT1G17350	19.01	16.83	16.62	14.56	19.71	16.71	8.61	13.79	10.71	14.74	15.41	15.98	17.69	20.09	22.54
AT1G17360	19.5	18.98	21.41	6.89	7.56	8.4	6.18	5.57	6.46	21.84	28.88	28.56	16.13	18.92	22.41
AT1G17370	48.83	49.18	32.88	27.39	20.62	21.98	72.12	57.56	46.55	54.97	59.83	53.43	68.66	62.16	46.84
AT1G17380	39.06	33.04	32.48	7.67	6.31	7.5	10.61	9.13	8.26	169.25	179.33	179.49	83.02	63.79	66.42
AT1G17400	0.15	0.61	0.71	0.44	0.21	0.53	0.19	0.25	0.5	0.04	0.33	0.29	0.22	0.37	1.28
AT1G17410	13.17	9.17	13.14	8.9	12.1	11.39	10.39	10.15	12.54	17.62	12.36	15.43	28.73	22.74	27.76
AT1G17420	34.08	37.62	29.41	7.15	7.02	6.55	4.05	3.66	2.72	145.04	185.74	174.51	96.63	83.54	79.53
AT1G17430	3.17	4.59	5.28	1.16	2.13	2.8	0.57	1.26	3.38	14.97	15.83	15.69	18.61	20.78	19.4
AT1G17440	11.22	11.77	9.52	9.28	9.33	9.25	12.93	13.52	12.95	21.2	24.94	23.53	21.34	22.4	21.11
AT1G17450	1.4	1.9	1.42	1.1	1.3	1.16	2.13	1.56	1.38	2.5	3.62	3.26	4.45	4.33	3.47
AT1G17455	6.71	7.55	14.45	63.04	57.37	51.45	11.03	15.69	24.18	10.8	10.83	11.08	10.56	13.68	21.91
AT1G17460	1.5	1.03	1.05	2.93	3.22	2.31	1.14	1.4	1.33	1.2	1.63	2.08	2.84	2.72	4.36
AT1G17470	53.4	50.82	44.71	41.83	43.37	37.83	62.77	61	58.95	54.53	50.47	53.97	74.1	72.18	72.26
AT1G17480	1.98	1.96	2.14	0.97	0.94	1.21	1.9	1.04	1.37	2.29	2.44	2.41	3.47	3.48	3.01
AT1G17490	30.03	30.8	45.31	73.47	65.47	76.68	21.34	37.37	53.73	39.56	30.97	36.44	45.32	51.77	58.24
AT1G17500	5.27	5.18	6.12	6.63	7.72	6.22	5.98	6.92	7.69	13.63	18.5	17.07	11.99	14.59	14.52
AT1G17510	17.18	15.81	15.87	13.35	21.54	21.97	21.78	23.01	22.97	25.31	20.09	20.98	29.68	27.2	29.73
AT1G17520	18.51	14.11	16.84	11.46	13.92	12.36	13.89	16.99	17.91	11.6	9.55	9.41	19.01	15.18	20.84
AT1G17530	17.96	15.55	13.17	10.11	8.36	8.99	15.7	15.99	11.62	24.21	18.95	20.42	27.3	33.38	19.95
AT1G17540	0	0.06	0	0.12	0.06	0.08	0.35	0.18	0.14	0.08	0.22	0.26	0.23	0.29	0.59
AT1G17550	17.16	17.57	18.37	10.22	11.37	11.46	14.4	13.45	11.98	23.5	23.99	22.93	24.51	22.51	22.21
AT1G17560	6.64	4.9	7.63	9.51	10.72	11.51	8.53	8.77	12.24	11.26	8.63	10.08	23.74	20.3	21.31
AT1G17580	3.85	4.3	4.36	2.49	2.64	2.54	7.56	6.4	6.39	7.05	9	7.6	10.21	10.37	8.54
AT1G17590	4.79	4.61	5.79	2.18	3.42	3.53	3.06	3.31	3.19	4.12	3.7	4.29	12.48	9.17	13.77
AT1G17600	0.15	0.44	0.34	0.18	0.13	0.04	0.45	0.25	0.24	1.67	2.64	2.21	0.79	0.65	0.62
AT1G17610	1.66	2.19	2.57	0.51	0.25	0.92	1.21	1.35	1.28	1.99	2.82	1.69	2.83	2.96	3.16
AT1G17615	0	0	0.1	0	0	0.14	0.05	0.05	0	0	0.33	0.22	0.29	0.31	0.16
AT1G17620	51.03	64.76	56.72	31.32	25.39	27.99	43.31	39.39	34.66	321.43	308.02	305.83	162.06	174.26	136.96
AT1G17630	0.51	0.63	0.63	0.6	0.28	0.69	1.54	1.01	0.96	1.25	0.62	1.48	1.01	1.06	1.06
AT1G17640	2.56	4.36	3.98	1.62	1.08	0.85	4.28	3.24	2.9	5.12	2.92	3.95	6.84	3.89	4.14
AT1G17650	31.41	30.01	36.61	31.58	39.27	43.05	27.41	28.03	30.68	26.63	25.32	20.17	18.13	13.88	21.8
AT1G17665	0.38	0.1	0.38	79.18	92.28	85.72	24.65	25	32.78	6.42	4.98	5.6	14.37	10.51	12.13
AT1G17680	7.85	6.35	7.68	3.08	4.22	4	6.54	6.22	5.73	6.98	8.63	7.76	9.47	10.47	9.51
AT1G17690	5.65	5.06	4.22	4.85	5.92	4.86	9.55	10.97	11.16	7.13	7.63	7.59	13.23	11.33	9.83
AT1G17700	4	2.98	2.6	1.71	2.6	1.09	1.51	2.67	2.58	0.36	0.17	0.6	0	0.19	0
AT1G17710	66.6	59.13	89.86	61.06	69.86	71.96	79.15	103.06	131.4	141.59	151.37	148.79	241.52	257.75	359.13
AT1G17720	27.78	27.54	23.74	19.18	20.87	18.57	34.3	29.63	26.95	35.53	34.77	33.74	40.47	40.35	42.41
AT1G17730	15.69	17.87	22.82	36.52	47.89	52.32	26.29	24.61	40.76	33.63	42.83	36.11	32.51	35.38	46.9
AT1G17744	0.36	0.36	0	0	0	0.07	0.08	0	0	0.65	1.13	1.04	0.72	0.3	0.08
AT1G17745	6.32	9.16	9.04	11.14	10.11	12.84	8.71	9.32	12.08	32.23	43.31	43.39	39.48	50.24	50.24
AT1G17750	2.02	2.4	1.86	0.58	0.62	0.87	1.24	0.77	0.93	13.89	16.01	15.85	14.49	11.37	12.94
AT1G17760	7.41	6.71	5.72	3.94	3.62	3.52	8.42	7.85	5.96	9.59	12.26	11.25	15.66	13.71	13.93
AT1G17780	28.2	28.46	25.08	17.38	15.51	16.19	20.41	21.21	23.32	23.05	17.1	16.98	44.22	31.24	33.35
AT1G17790	6.84	6.04	5.84	3.19	3.29	3.93	3.8	4.01	3.94	6.89	6.76	7.3	8	6.96	9.45
AT1G17800	0.35	0	0	0	0	0	0	0	0	0	0	0	0	0	0
AT1G17810	0.2	0.24	0	0.34	0.06	0.06	0	0.11	0	0	0	0	0	0	0
AT1G17820	6.36	6.55	3.33	0	2.74	0	3.18	0	0	0	3.04	6.17	6.62	0	3.36
AT1G17830	13.45	12.73	14.76	9.64	10.16	10.1	5.5	6	6.1	49.07	43.75	44.13	46.35	47.5	50.23
AT1G17840	27.56	24.74	30.22	31.06	32.31	31.05	22.29	22.65	25.53	14.63	21.59	19.08	12.65	13.45	15.33
AT1G17850	16.79	14.81	10.54	6.3	6.83	6.97	9.31	8.18	5.76	7.93	5.73	6.78	9.88	6.88	8.98
AT1G17860	49.92	62.7	91.43	79.16	72.26	82.63	26.89	34.21	54.37	88.45	104.85	104.7	45.09	60.61	57.37
AT1G17870	6.8	7.47	7.9	1.68	3	3.65	2.44	2.43	1.93	15.63	17.99	17.14	11.81	11.16	8.37
AT1G17880	310.15	276.17	219.03	219.35	210.63	254.73	467.07	377.63	377.37	280.63	224.72	255.56	343.62	306.81	266.87
AT1G17890	26.88	25.54	26.23	28.01	27.45	26.42	25.42	25.36	25.84	41.95	38.41	36.57	38.26	36.45	39.67
AT1G17920	1.85	2.24	1.98	1.83	2.02	1.92	1.91	1.96	1.88	1.39	2.6	1.87	3.79	2.39	2.51
AT1G17930	8.34	6.41	8.11	5.81	6.37	5.64	4.03	5.15	6.48	6.85	5.11	5.48	8.42	8.64	8.86
AT1G17940	6.39	5.58	6.24	17.64	20.1	17.7	16.92	14.4	13.01	7.25	9.97	9.73	15.76	15.45	15.05
AT1G17950	0.92	0.6	0.53	1.77	0.98	2.13	0.57	1.68	2.82	1.58	0.85	0.79	1.21	1.84	3.11
AT1G17960	2.65	0.7	0.39	0.22	0.2	0.3	1.21	1.68	1.72	1.31	1.8	1.33	3.63	3.84	3.57
AT1G17970	9.28	10.46	12.72	15.11	16.81	14.94	11.74	12.32	10.92	3.31	4.21	5.1	5.2	5.12	6.04
AT1G17980	10.24	10.71	11.09	6.67	6.26	6.12	6.81	6.14	6.77	46.14	52.2	51.51	21	20.69	22.74
AT1G17990	3.67	19.58	9.61	1.82	5.84	6.26	4.28	6.68	3.14	25.87	25.71	19.75	46.19	18.38	29.48
AT1G18000	6.94	8.85	9.77	0.25	0.23	0.42	2.07	3.08	1.71	5.86	8.82	9.43	2.91	5.57	3.43
AT1G18010	1.45	0	0.37	0	0	0	0	0	0	1.41	0.34	1.16	0	0	0
AT1G18020	160.37	112.11	79.14	10.53	5.39	5.28	7.87	5.21	4.5	190.16	97.54	117.54	116.42	82.72	86.12
AT1G18030	14.4	15.39	12.48	7.31	6.29	7.62	14.89	12.94	12.33	14.72	8.66	11.86	15.33	13.75	15.63
AT1G18040	7.15	5.23	3.85	3.95	3.89	3.76	7.59	9.05	7.1	7.88	7.3	6.79	10.29	9.94	9.05
AT1G18050	0	0	0	0	0	0	0.39	0.18	0	0	0	0	0	0.1	0
AT1G18060	239.49	225.16	194.23	170.46	154.23	173.1	179.89	156.88	143.78	58.83	46.49	50.03	40.67	40.87	34.1
AT1G18070	51.2	51.57	47.73	57.68	57.69	55.87	88.45	81.49	77.98	70	68.1	71.57	76.36	71.22	68.35
AT1G18080	301.12	282.42	238.12	190.38	182.47	196.48	332.59	282.43	245.19	251.04	199.18	215.24	330.54	280.98	204.5
AT1G18090	6.1	4.76	4.87	8.06	7.33	6.78	10.84	10.45	10.51	5.54	3.89	4.59	10.85	7.14	8.66
AT1G18100	1.86	1.15	1.93	1.59	1.93	1.8	2.95	3	4.22	2.12	3.01	3.12	1.16	1.16	1.19
AT1G18130	0	0	0	0	0	0	0.55	0.25	0.6	0.25	0	0.28	0.75	0.26	0
AT1G18140	1.01	0.64	0.96	0.86	0.64	0.63	0.42	0.8	1.62	1.76	3.36	2.49	1.02	1.42	0.89
AT1G18150	16.24	18.76	18.72	29.85	33.14	34.05	29.57	28.5	32.38	20.2	27.94	26.81	18.1	21.33	20.56
AT1G18160	9.21	9.55	9.89	6.8	7.38	6.44	13.53	13.27	12.39	10.85	16.7	14.66	16.31	16.42	16.07
AT1G18170	36.7	38.75	40.18	30.53	30.18	28.02	24.88	20	22.34	16.37	13.16	12.29	8.16	10.37	8.16
AT1G18180	3.18	2.69	2.81	2.73	3.08	2.66	1.71	3.24	3.07	3.22	6.17	3.58	3.74	4.77	6.95
AT1G18190	8.82	8.07	7.81	4.58	4.58	3.71	9.74	7.02	7.2	10.73	12.38	11.9	17.13	13.7	12.68
AT1G18197	0.47	0	0.68	0.27	0.4	0.44	0.5	0.23	0.18	1.26	1.31	0.26	0.55	0.17	0.42
AT1G18200	7.87	6.82	4.7	1.44	2.79	2.12	1.83	2.17	2.08	19.92	9.64	11.2	1.59	4.27	4.3
AT1G18210	71.07	77.98	73.62	62.26	51.1	60.12	121.72	126.01	102.52	452.09	509.42	498.35	220.45	289.49	245.36
AT1G18250	11.46	14.62	17.74	15.11	14.2	14.93	15.88	14.49	12.95	28.9	26.57	24.38	39.86	26.01	19.42
AT1G18260	16.54	17.64	14.73	6.92	6.14	6.67	9.7	9.69	8.04	14.71	19.18	18.04	15.17	18.26	15.84
AT1G18265	11.62	10.46	12.93	7.24	7.88	9.26	2.83	3.63	4.85	3.9	3.62	3.26	6.36	6.39	5.1
AT1G18270	6.11	7.03	6.71	4.89	4.86	4.72	9.2	7.86	8.18	9.48	14.04	13.88	11.28	12.76	13.26
AT1G18280	0	0	0.34	0.27	0.08	0.37	0.34	0.46	0.64	0	0.08	0.53	0	0.67	0.43
AT1G18290	1.52	0.58	1.73	0.79	0.77	0.78	1.09	1.55	1.93	4.89	3.77	5	3.3	2.78	3.26
AT1G18300	384.94	393.6	459.04	209.29	216.74	204.34	178.35	196.28	181.78	293.59	263.06	273.22	414.54	437.06	531.33
AT1G18310	0	0.06	0.14	0	0	0	0	0	0	0	0	0	0	0	0
AT1G18320	1.73	2.7	0.35	2.49	2.84	1.14	8.81	9.81	7.76	3.4	1.16	3.19	7.86	8.88	6.65
AT1G18330	41.17	40.97	42.53	38.25	45.73	42.11	39.72	38.28	39.29	18.51	14.49	16.6	30.43	23.87	22.34
AT1G18335	11.17	13.73	12.4	9.1	13.75	14.63	7.16	7.7	7.07	8.94	5.87	7.21	14.14	10.66	14.86
AT1G18340	9.54	7.44	7.17	6.86	8.18	7.67	10.01	9.56	11.92	5.65	5.67	5.07	7.2	11.88	9.91
AT1G18350	0	0.26	0.35	0.22	0.46	0.55	0.34	0.31	0.45	0	0.06	0.07	0.13	0	0
AT1G18360	18	15.24	17.77	29.13	32.2	30.27	15.58	16.2	14.27	13.27	13.81	12.97	14.29	11.15	14.62
AT1G18370	3.38	3.44	4.33	4.49	5.42	5.06	4.09	3.89	4	6.72	6.39	5.08	9.19	6.06	6.61
AT1G18382	0.81	0.86	1.15	0.72	0.54	0.91	2.03	1.13	1.36	5.51	5.42	4.26	6.08	5.03	7.33
AT1G18390	4.71	4.41	3.56	7.38	8.34	6.57	10.27	8.48	8.94	20.62	17.87	18.53	15.17	18.23	17.32
AT1G18400	14.55	11.91	16.05	24.71	24.01	25.78	23.12	24.65	23.31	6.6	4.69	5.85	2.68	2.55	3.83
AT1G18410	0.06	0.22	0.1	0.07	0.17	0.15	0.07	0.04	0.02	0	0.2	0.08	0.03	0.1	0.14
AT1G18415	4.01	3.76	2.42	0.8	0.4	0.67	3.26	2.12	0.97	3.24	2.99	3.02	5.07	4.84	4.1
AT1G18420	0.26	0.18	0.19	0.2	0.04	0	0.34	0.08	0.25	0.61	1.24	1.22	0.31	0.41	0.28
AT1G18440	15.84	17.26	16.35	16.57	20.94	23.72	25.08	26.21	28.66	15.09	14.44	14.38	20.16	18.9	22.46
AT1G18450	35.25	29.52	31.93	29.26	28.61	26.67	32.94	36.9	35.78	36.25	29.43	28.02	57.84	48.54	48.98
AT1G18460	21.31	22.76	19.87	8.29	8.85	8.03	16.07	14.37	11.14	14.37	13.89	13.96	11.04	10.37	9.24
AT1G18470	11.99	14.7	19.47	19.35	18.84	19.68	12.16	13.38	14.5	29.29	28.72	29.28	22.79	27.29	29.66
AT1G18480	11.3	9.76	9	14.78	11.81	11.56	18.51	19.15	15.99	18.22	21.84	17.89	14.8	15.1	12.49
AT1G18485	6.57	5.13	5.57	3.31	3.85	2.82	3.79	3.44	3.01	2.18	3.05	2.56	2.04	1.77	2.12
AT1G18490	7.77	6.93	8.35	9.65	6.86	9.89	11.88	8.91	12.29	6.05	6.92	6.77	8.4	9.66	9.16
AT1G18500	15.61	16.34	18.62	20.41	19.17	18.21	19.37	17.72	19.17	18.89	26.32	26	22.28	19.55	17.81
AT1G18510	0	0.47	0.12	0	0	0	0	0	0	0	0	0	0	0	0
AT1G18520	0	0	0	0	0	0	0	0	0	0	0	0	0	0.27	0
AT1G18530	0	0.16	0	0	0	0	0	0.15	0	0	0	0	0	0	0
AT1G18540	351.16	290.02	283.02	304.86	310.47	316.24	401.13	383.86	386.19	275.26	193.15	212.05	388.97	325.6	284.89
AT1G18550	2.11	1.79	1.18	1.08	1.35	1.73	2.35	1.21	1.18	3.76	4.39	4.72	4.7	5.22	4.51
AT1G18560	1.08	1.81	1.76	0.72	0.44	0.8	1.04	0.91	0.91	3.74	3.01	2.7	2.28	2.43	2.2
AT1G18570	10.45	12.75	13.51	4.69	3.78	4.17	10.44	9.42	9.71	17.99	19.37	21.14	23.16	23.38	26.42
AT1G18580	6.02	6.88	7.73	5.98	6.28	6.39	8.63	8.26	7.15	9.07	9.49	10.22	8.46	10.33	9.85
AT1G18590	18.8	20.24	27.94	12.16	9.09	11.3	5.46	5.87	7.87	10.47	12.72	11.64	4.05	2.3	2.26
AT1G18600	5.9	6.21	6.37	7.94	5.39	6.15	4.97	5.18	5.62	5.9	7.3	9.48	7.78	7.36	7.23
[truncated: 22,614 more rows]

## Sheet: Supplementary Table 4
Supplementary Table 4. Gene lists of DEGs in the different contrast groups
6 h/ 0 h	24 h/ 0 h	3 W/ 0 h	6 W/ 0 h	24 h/6 h	3 W/ 24 h	6 W/ 3 W
AT1G01180	AT1G01420	AT1G01170	AT1G01030	AT1G01180	AT1G01190	AT1G01120
AT1G01360	AT1G01470	AT1G01240	AT1G01120	AT1G01360	AT1G01340	AT1G01260
AT1G01390	AT1G01695	AT1G01340	AT1G01170	AT1G01448	AT1G01420	AT1G01600
AT1G01420	AT1G01940	AT1G01430	AT1G01340	AT1G01470	AT1G01560	AT1G01900
AT1G01448	AT1G02060	AT1G01453	AT1G01430	AT1G01580	AT1G01650	AT1G02205
AT1G01470	AT1G02310	AT1G01470	AT1G01470	AT1G02050	AT1G01660	AT1G02360
AT1G01480	AT1G02370	AT1G01490	AT1G01520	AT1G02060	AT1G02270	AT1G02450
AT1G01500	AT1G02460	AT1G01520	AT1G01530	AT1G02110	AT1G02360	AT1G02660
AT1G01580	AT1G02620	AT1G01560	AT1G01560	AT1G02270	AT1G02390	AT1G02820
AT1G01695	AT1G02800	AT1G01590	AT1G01590	AT1G02340	AT1G02400	AT1G03130
AT1G01715	AT1G02820	AT1G01650	AT1G01610	AT1G02400	AT1G02450	AT1G03850
AT1G01770	AT1G02870	AT1G01695	AT1G01620	AT1G02620	AT1G02470	AT1G03940
AT1G02050	AT1G02930	AT1G02060	AT1G01650	AT1G02640	AT1G02520	AT1G04110
AT1G02110	AT1G03130	AT1G02220	AT1G01695	AT1G02820	AT1G02610	AT1G04800
AT1G02270	AT1G03530	AT1G02270	AT1G01900	AT1G03106	AT1G02620	AT1G05420
AT1G02310	AT1G03540	AT1G02310	AT1G02060	AT1G03130	AT1G02640	AT1G05660
AT1G02380	AT1G03700	AT1G02340	AT1G02150	AT1G03530	AT1G02660	AT1G05800
AT1G02405	AT1G03905	AT1G02360	AT1G02205	AT1G03760	AT1G02670	AT1G06620
AT1G02450	AT1G04570	AT1G02390	AT1G02260	AT1G03820	AT1G02705	AT1G08630
AT1G02460	AT1G04620	AT1G02400	AT1G02310	AT1G04240	AT1G02820	AT1G08860
AT1G02640	AT1G04660	AT1G02405	AT1G02390	AT1G04463	AT1G02870	AT1G09090
AT1G02650	AT1G04945	AT1G02460	AT1G02460	AT1G04570	AT1G02920	AT1G09930
AT1G02800	AT1G05000	AT1G02520	AT1G02470	AT1G04635	AT1G03070	AT1G09932
AT1G02810	AT1G05183	AT1G02610	AT1G02520	AT1G04770	AT1G03200	AT1G09950
AT1G02820	AT1G05347	AT1G02660	AT1G02530	AT1G05065	AT1G03230	AT1G09970
AT1G02830	AT1G05557	AT1G02800	AT1G02640	AT1G05320	AT1G03370	AT1G10070
AT1G02860	AT1G05560	AT1G02820	AT1G02650	AT1G05750	AT1G03495	AT1G10170
AT1G02920	AT1G05730	AT1G02920	AT1G02800	AT1G06080	AT1G03530	AT1G10960
AT1G02930	AT1G06000	AT1G02930	AT1G02820	AT1G06100	AT1G03700	AT1G12040
AT1G03106	AT1G06080	AT1G03055	AT1G02920	AT1G06140	AT1G04160	AT1G12570
AT1G03410	AT1G06420	AT1G03230	AT1G02930	AT1G06160	AT1G04330	AT1G12610
AT1G03440	AT1G06620	AT1G03370	AT1G03020	AT1G06420	AT1G04380	AT1G12805
AT1G03457	AT1G06720	AT1G03410	AT1G03055	AT1G06515	AT1G04490	AT1G12940
AT1G03700	AT1G06970	AT1G03445	AT1G03070	AT1G06520	AT1G04530	AT1G12950
AT1G03740	AT1G06980	AT1G03540	AT1G03120	AT1G06560	AT1G04600	AT1G13650
AT1G03870	AT1G07050	AT1G03600	AT1G03130	AT1G07050	AT1G04635	AT1G14250
AT1G03905	AT1G07160	AT1G03740	AT1G03400	AT1G07150	AT1G04640	AT1G14330
AT1G03990	AT1G07440	AT1G03840	AT1G03410	AT1G07350	AT1G04645	AT1G14540
AT1G04000	AT1G07485	AT1G03905	AT1G03440	AT1G07477	AT1G04660	AT1G14550
AT1G04240	AT1G07737	AT1G04000	AT1G03445	AT1G07615	AT1G04680	AT1G14780
AT1G04513	AT1G07740	AT1G04150	AT1G03540	AT1G08270	AT1G04833	AT1G15010
AT1G04570	AT1G08165	AT1G04160	AT1G03600	AT1G08310	AT1G04837	AT1G15040
AT1G04620	AT1G08410	AT1G04180	AT1G03610	AT1G08500	AT1G04945	AT1G15580
AT1G04635	AT1G08730	AT1G04350	AT1G03630	AT1G08650	AT1G05065	AT1G15820
AT1G04770	AT1G08757	AT1G04490	AT1G03840	AT1G08840	AT1G05100	AT1G15830
AT1G05065	AT1G08810	AT1G04530	AT1G03905	AT1G08857	AT1G05280	AT1G16030
AT1G05300	AT1G08840	AT1G04570	AT1G03940	AT1G08880	AT1G05340	AT1G16370
AT1G05420	AT1G08890	AT1G04600	AT1G03980	AT1G08890	AT1G05540	AT1G16400
AT1G05557	AT1G08973	AT1G04610	AT1G03982	AT1G08920	AT1G05575	AT1G16410
AT1G05660	AT1G09080	AT1G04620	AT1G04000	AT1G09140	AT1G05610	AT1G16530
AT1G05805	AT1G09310	AT1G04640	AT1G04040	AT1G09180	AT1G05620	AT1G17190
AT1G05913	AT1G09350	AT1G04645	AT1G04050	AT1G09300	AT1G05630	AT1G17340
AT1G06265	AT1G09390	AT1G04880	AT1G04110	AT1G09310	AT1G05660	AT1G17345
AT1G06380	AT1G09780	AT1G04990	AT1G04150	AT1G09390	AT1G05675	AT1G17380
AT1G06460	AT1G09932	AT1G05087	AT1G04240	AT1G09710	AT1G05800	AT1G17600
AT1G06620	AT1G10155	AT1G05100	AT1G04330	AT1G09780	AT1G06040	AT1G18010
AT1G06645	AT1G10225	AT1G05140	AT1G04350	AT1G09950	AT1G06135	AT1G18200
AT1G06780	AT1G10270	AT1G05183	AT1G04445	AT1G10020	AT1G06163	AT1G18590
AT1G06980	AT1G10360	AT1G05260	AT1G04490	AT1G10090	AT1G06190	AT1G18710
AT1G07050	AT1G10490	AT1G05280	AT1G04530	AT1G10170	AT1G06290	AT1G19150
AT1G07070	AT1G10760	AT1G05300	AT1G04570	AT1G10225	AT1G06320	AT1G19300
AT1G07119	AT1G10770	AT1G05420	AT1G04600	AT1G10270	AT1G06620	AT1G19530
AT1G07160	AT1G10900	AT1G05560	AT1G04610	AT1G10400	AT1G06640	AT1G19670
AT1G07350	AT1G11070	AT1G05562	AT1G04640	AT1G10410	AT1G06645	AT1G20850
AT1G07420	AT1G11210	AT1G05570	AT1G04880	AT1G10550	AT1G06660	AT1G21360
AT1G07477	AT1G11270	AT1G05575	AT1G05100	AT1G10585	AT1G06980	AT1G21500
AT1G07730	AT1G11360	AT1G05600	AT1G05140	AT1G10657	AT1G07000	AT1G22360
AT1G08120	AT1G11740	AT1G05610	AT1G05183	AT1G10770	AT1G07160	AT1G22400
AT1G08165	AT1G11925	AT1G05630	AT1G05190	AT1G10900	AT1G07180	AT1G22880
AT1G08270	AT1G12080	AT1G05687	AT1G05260	AT1G11090	AT1G07350	AT1G22890
AT1G08310	AT1G12610	AT1G05787	AT1G05280	AT1G11170	AT1G07400	AT1G23390
AT1G08500	AT1G12710	AT1G05800	AT1G05300	AT1G11210	AT1G07410	AT1G23480
AT1G08592	AT1G12805	AT1G06040	AT1G05397	AT1G11925	AT1G07450	AT1G23850
AT1G08650	AT1G13030	AT1G06080	AT1G05540	AT1G11960	AT1G07500	AT1G25240
AT1G08857	AT1G13040	AT1G06090	AT1G05560	AT1G12080	AT1G07610	AT1G25560
AT1G08880	AT1G13090	AT1G06135	AT1G05562	AT1G12260	AT1G07670	AT1G26680
AT1G08890	AT1G13110	AT1G06163	AT1G05570	AT1G12520	AT1G07743	AT1G26790
AT1G08920	AT1G13650	AT1G06430	AT1G05575	AT1G12845	AT1G07750	AT1G27910
AT1G09140	AT1G13930	AT1G06490	AT1G05610	AT1G13040	AT1G07870	AT1G27940
AT1G09157	AT1G14060	AT1G06510	AT1G05660	AT1G13050	AT1G07880	AT1G28375
AT1G09257	AT1G14120	AT1G06620	AT1G05730	AT1G13260	AT1G08090	AT1G28650
AT1G09350	AT1G14170	AT1G06645	AT1G05747	AT1G13280	AT1G08290	AT1G29025
AT1G09610	AT1G14250	AT1G06680	AT1G05787	AT1G13300	AT1G08310	AT1G29100
AT1G09710	AT1G14470	AT1G06970	AT1G06080	AT1G13630	AT1G08410	AT1G29600
AT1G09940	AT1G14600	AT1G07000	AT1G06100	AT1G13640	AT1G08430	AT1G29640
AT1G09950	AT1G14700	AT1G07050	AT1G06135	AT1G13650	AT1G08440	AT1G30700
AT1G10020	AT1G15050	AT1G07160	AT1G06170	AT1G13700	AT1G08450	AT1G30730
AT1G10060	AT1G15150	AT1G07180	AT1G06310	AT1G13800	AT1G08580	AT1G30850
AT1G10090	AT1G15175	AT1G07400	AT1G06360	AT1G14120	AT1G08640	AT1G31050
AT1G10110	AT1G15330	AT1G07410	AT1G06430	AT1G14250	AT1G08757	AT1G31690
AT1G10200	AT1G15420	AT1G07490	AT1G06475	AT1G14360	AT1G08810	AT1G32583
AT1G10240	AT1G15440	AT1G07500	AT1G06490	AT1G14480	AT1G08860	AT1G32910
AT1G10340	AT1G15510	AT1G07560	AT1G06510	AT1G14520	AT1G08920	AT1G32970
AT1G10400	AT1G15570	AT1G07610	AT1G06645	AT1G14640	AT1G08973	AT1G33612
AT1G10410	AT1G15820	AT1G07620	AT1G06680	AT1G14680	AT1G09060	AT1G33811
AT1G10682	AT1G15830	AT1G07670	AT1G06930	AT1G14700	AT1G09090	AT1G34260
AT1G10760	AT1G16130	AT1G07737	AT1G06970	AT1G14950	AT1G09350	AT1G43160
AT1G10770	AT1G16370	AT1G07750	AT1G07000	AT1G15040	AT1G09390	AT1G43800
AT1G11050	AT1G16390	AT1G07893	AT1G07050	AT1G15125	AT1G09440	AT1G44350
AT1G11070	AT1G16500	AT1G08050	AT1G07120	AT1G15290	AT1G09500	AT1G47400
AT1G11090	AT1G16780	AT1G08090	AT1G07160	AT1G15440	AT1G09575	AT1G48750
AT1G11170	AT1G16830	AT1G08165	AT1G07180	AT1G15510	AT1G09860	AT1G49130
AT1G11210	AT1G16850	AT1G08290	AT1G07250	AT1G15530	AT1G09900	AT1G49475
AT1G11270	AT1G17170	AT1G08310	AT1G07320	AT1G15550	AT1G09930	AT1G49500
AT1G11390	AT1G17180	AT1G08430	AT1G07400	AT1G15580	AT1G09932	AT1G49520
AT1G11530	AT1G17360	AT1G08440	AT1G07440	AT1G15750	AT1G09940	AT1G49530
AT1G11925	AT1G17380	AT1G08500	AT1G07490	AT1G15830	AT1G09950	AT1G49700
AT1G12240	AT1G17420	AT1G08640	AT1G07560	AT1G16030	AT1G09960	AT1G50040
AT1G12420	AT1G17665	AT1G08730	AT1G07590	AT1G16420	AT1G09970	AT1G50060
AT1G12520	AT1G17870	AT1G08840	AT1G07610	AT1G16500	AT1G10050	AT1G50460
AT1G12610	AT1G18000	AT1G08860	AT1G07620	AT1G16730	AT1G10225	AT1G51470
AT1G12710	AT1G18020	AT1G08890	AT1G07670	AT1G16840	AT1G10270	AT1G51760
AT1G12805	AT1G18265	AT1G08920	AT1G07720	AT1G17250	AT1G10522	AT1G52000
AT1G12845	AT1G18320	AT1G08930	AT1G07737	AT1G17455	AT1G10588	AT1G52040
AT1G13050	AT1G18590	AT1G09090	AT1G07893	AT1G17665	AT1G10770	AT1G52050
AT1G13080	AT1G18650	AT1G09157	AT1G08090	AT1G17960	AT1G10810	AT1G52060
AT1G13260	AT1G18710	AT1G09180	AT1G08165	AT1G18000	AT1G10960	AT1G52070
AT1G13330	AT1G18850	AT1G09310	AT1G08170	AT1G18320	AT1G11100	AT1G52140
AT1G13420	AT1G18970	AT1G09350	AT1G08230	AT1G19250	AT1G11185	AT1G52230
AT1G13510	AT1G18990	AT1G09415	AT1G08250	AT1G19370	AT1G11430	AT1G52560
AT1G13650	AT1G19150	AT1G09440	AT1G08260	AT1G19400	AT1G11475	AT1G52720
AT1G13700	AT1G19200	AT1G09470	AT1G08290	AT1G19410	AT1G11530	AT1G53540
AT1G13740	AT1G19250	AT1G09490	AT1G08310	AT1G19520	AT1G11580	AT1G53560
AT1G13870	AT1G19370	AT1G09500	AT1G08380	AT1G19610	AT1G11670	AT1G53885
AT1G13930	AT1G19396	AT1G09780	AT1G08430	AT1G19630	AT1G11785	AT1G53903
AT1G13940	AT1G19660	AT1G09880	AT1G08440	AT1G20030	AT1G11960	AT1G54040
AT1G14170	AT1G19670	AT1G09940	AT1G08540	AT1G20070	AT1G12020	AT1G55330
AT1G14360	AT1G19750	AT1G09950	AT1G08630	AT1G20160	AT1G12030	AT1G55390
AT1G14430	AT1G20350	AT1G09960	AT1G08730	AT1G20450	AT1G12040	AT1G55670
AT1G14480	AT1G20440	AT1G09970	AT1G08770	AT1G20696	AT1G12160	AT1G55673
AT1G14600	AT1G20450	AT1G10040	AT1G08840	AT1G20860	AT1G12610	AT1G57650
AT1G14680	AT1G20510	AT1G10090	AT1G08890	AT1G20900	AT1G12630	AT1G58070
AT1G14687	AT1G20693	AT1G10155	AT1G08920	AT1G21010	AT1G12860	AT1G59820
AT1G14720	AT1G20840	AT1G10385	AT1G09080	AT1G21100	AT1G12950	AT1G59870
AT1G14900	AT1G20860	AT1G10470	AT1G09180	AT1G21110	AT1G13210	AT1G61100
AT1G14920	AT1G21100	AT1G10480	AT1G09310	AT1G21120	AT1G13245	AT1G61120
AT1G14970	AT1G21360	AT1G10550	AT1G09340	AT1G21130	AT1G13490	AT1G61560
AT1G15000	AT1G21440	AT1G10585	AT1G09350	AT1G21313	AT1G13520	AT1G61610
AT1G15020	AT1G21500	AT1G10588	AT1G09380	AT1G21529	AT1G13620	AT1G62320
AT1G15040	AT1G21520	AT1G10760	AT1G09415	AT1G21550	AT1G13640	AT1G62560
AT1G15080	AT1G21529	AT1G10810	AT1G09440	AT1G21790	AT1G13750	AT1G62975
AT1G15290	AT1G21540	AT1G10960	AT1G09490	AT1G21910	AT1G13790	AT1G63420
AT1G15550	AT1G21550	AT1G11070	AT1G09500	AT1G22190	AT1G13810	AT1G63710
AT1G15570	AT1G21670	AT1G11100	AT1G09610	AT1G22250	AT1G14040	AT1G64110
AT1G15580	AT1G22570	AT1G11180	AT1G09927	AT1G22770	AT1G14060	AT1G64160
AT1G15750	AT1G22770	AT1G11185	AT1G09930	AT1G23090	AT1G14080	AT1G64200
AT1G15830	AT1G23010	AT1G11210	AT1G09960	AT1G23200	AT1G14120	AT1G65240
AT1G16130	AT1G23090	AT1G11270	AT1G10020	AT1G23230	AT1G14200	AT1G65300
AT1G16260	AT1G23390	AT1G11330	AT1G10040	AT1G23870	AT1G14220	AT1G65450
AT1G16390	AT1G23850	AT1G11670	AT1G10070	AT1G24090	AT1G14280	AT1G65610
AT1G16635	AT1G24090	AT1G11740	AT1G10150	AT1G24280	AT1G14330	AT1G65860
AT1G16840	AT1G24100	AT1G11925	AT1G10155	AT1G25422	AT1G14520	AT1G65890
AT1G16850	AT1G24145	AT1G11960	AT1G10320	AT1G25425	AT1G14540	AT1G66100
AT1G16860	AT1G24147	AT1G12030	AT1G10370	AT1G26210	AT1G14550	AT1G66190
AT1G17180	AT1G24148	AT1G12040	AT1G10417	AT1G26560	AT1G14720	AT1G66230
AT1G17190	AT1G24280	AT1G12080	AT1G10470	AT1G26730	AT1G14740	AT1G66390
AT1G17340	AT1G24330	AT1G12250	AT1G10540	AT1G26790	AT1G14750	AT1G66600
AT1G17380	AT1G24600	AT1G12500	AT1G10570	AT1G26900	AT1G14780	AT1G67000
AT1G17420	AT1G24880	AT1G12520	AT1G10585	AT1G26920	AT1G14880	AT1G67105
AT1G17455	AT1G25150	AT1G12610	AT1G10588	AT1G27020	AT1G15010	AT1G67865
AT1G17610	AT1G26208	AT1G12672	AT1G10760	AT1G27045	AT1G15190	AT1G68238
AT1G17665	AT1G26210	AT1G12780	AT1G10800	AT1G27910	AT1G15210	AT1G68520
AT1G17940	AT1G26560	AT1G12860	AT1G10810	AT1G28010	AT1G15250	AT1G68825
AT1G18000	AT1G26730	AT1G12900	AT1G10900	AT1G28050	AT1G15260	AT1G70130
AT1G18020	AT1G27020	AT1G12950	AT1G10960	AT1G28070	AT1G15330	AT1G70290
AT1G18415	AT1G27045	AT1G13080	AT1G11070	AT1G28210	AT1G15420	AT1G70450
AT1G18620	AT1G27200	AT1G13210	AT1G11100	AT1G28220	AT1G15510	AT1G70460
AT1G18850	AT1G27420	AT1G13245	AT1G11170	AT1G28230	AT1G15540	AT1G70700
AT1G18870	AT1G27470	AT1G13420	AT1G11180	AT1G28260	AT1G15580	AT1G70980
AT1G18990	AT1G27630	AT1G13430	AT1G11185	AT1G29030	AT1G15640	AT1G72140
AT1G19200	AT1G27760	AT1G13480	AT1G11210	AT1G29270	AT1G15670	AT1G72180
AT1G19370	AT1G27920	AT1G13490	AT1G11270	AT1G29357	AT1G15870	AT1G72450
AT1G19400	AT1G28480	AT1G13510	AT1G11410	AT1G29430	AT1G16110	AT1G72510
AT1G19410	AT1G28660	AT1G13520	AT1G11580	AT1G29440	AT1G16120	AT1G72790
AT1G19630	AT1G28690	AT1G13650	AT1G11740	AT1G29450	AT1G16130	AT1G72830
AT1G19670	AT1G28765	AT1G13750	AT1G11850	AT1G29460	AT1G16150	AT1G74010
AT1G19990	AT1G28815	AT1G13820	AT1G11860	AT1G29465	AT1G16160	AT1G74100
AT1G20030	AT1G29320	AT1G14040	AT1G11925	AT1G29500	AT1G16280	AT1G74360
AT1G20350	AT1G29395	AT1G14080	AT1G11960	AT1G29510	AT1G16320	AT1G74430
AT1G20440	AT1G29465	AT1G14120	AT1G12030	AT1G30040	AT1G16370	AT1G74810
AT1G20450	AT1G29600	AT1G14150	AT1G12070	AT1G30620	AT1G16420	AT1G74830
AT1G20510	AT1G29940	AT1G14170	AT1G12080	AT1G30650	AT1G16445	AT1G74950
AT1G20691	AT1G30040	AT1G14185	AT1G12090	AT1G30720	AT1G16500	AT1G75220
AT1G20693	AT1G30135	AT1G14200	AT1G12200	AT1G30960	AT1G16515	AT1G75230
AT1G20696	AT1G30240	AT1G14220	AT1G12240	AT1G31170	AT1G16670	AT1G75945
AT1G21010	AT1G30280	AT1G14250	AT1G12250	AT1G31280	AT1G16750	AT1G75960
AT1G21110	AT1G30520	AT1G14280	AT1G12290	AT1G31350	AT1G16830	AT1G76080
AT1G21120	AT1G30960	AT1G14345	AT1G12500	AT1G31550	AT1G17050	AT1G77920
AT1G21130	AT1G31173	AT1G14390	AT1G12550	AT1G31835	AT1G17090	AT1G77950
AT1G21210	AT1G31280	AT1G14540	AT1G12570	AT1G32100	AT1G17190	AT1G78210
AT1G21540	AT1G31290	AT1G14550	AT1G12630	AT1G32860	AT1G17240	AT1G78230
AT1G21670	AT1G31430	AT1G14640	AT1G12800	AT1G33230	AT1G17250	AT1G78370
AT1G21790	AT1G31660	AT1G14700	AT1G12805	AT1G33560	AT1G17260	AT1G78820
AT1G21910	AT1G31820	AT1G14730	AT1G12860	AT1G34780	AT1G17300	AT1G78830
AT1G22190	AT1G32375	AT1G14780	AT1G12900	AT1G35140	AT1G17340	AT1G79160
AT1G22250	AT1G32640	AT1G14930	AT1G12940	AT1G35660	AT1G17360	AT1G79310
AT1G22330	AT1G33055	AT1G15050	AT1G12950	AT1G36060	AT1G17380	AT1G80440
AT1G22490	AT1G33090	AT1G15150	AT1G13040	AT1G36370	AT1G17420	AT2G01300
AT1G22570	AT1G33102	AT1G15175	AT1G13080	AT1G36622	AT1G17430	AT2G02310
AT1G22740	AT1G33730	AT1G15210	AT1G13210	AT1G37130	AT1G17600	AT2G02630
AT1G22770	AT1G33760	AT1G15260	AT1G13245	AT1G42430	AT1G17620	AT2G04570
AT1G23010	AT1G35180	AT1G15380	AT1G13250	AT1G42550	AT1G17665	AT2G05070
AT1G23052	AT1G35430	AT1G15540	AT1G13430	AT1G43160	AT1G17700	AT2G06050
AT1G23200	AT1G42430	AT1G15790	AT1G13480	AT1G43650	AT1G17744	AT2G13790
AT1G23390	AT1G43160	AT1G15820	AT1G13490	AT1G43790	AT1G17745	AT2G15090
AT1G23410	AT1G43800	AT1G15830	AT1G13520	AT1G44350	AT1G17750	AT2G15760
AT1G24140	AT1G44350	AT1G15980	AT1G13650	AT1G45010	AT1G17830	AT2G16630
AT1G24145	AT1G45015	AT1G16080	AT1G13750	AT1G45163	AT1G17870	AT2G16660
AT1G24147	AT1G45201	AT1G16120	AT1G13820	AT1G45201	AT1G17970	AT2G17430
AT1G24148	AT1G45229	AT1G16130	AT1G14030	AT1G46554	AT1G17980	AT2G17640
AT1G24330	AT1G45616	AT1G16150	AT1G14040	AT1G47710	AT1G17990	AT2G17710
AT1G24575	AT1G46768	AT1G16160	AT1G14080	AT1G48100	AT1G18000	AT2G17975
AT1G24880	AT1G47710	AT1G16320	AT1G14120	AT1G48130	AT1G18010	AT2G18050
AT1G24996	AT1G47990	AT1G16330	AT1G14150	AT1G48330	AT1G18020	AT2G18300
AT1G25145	AT1G48020	AT1G16370	AT1G14185	AT1G48570	AT1G18060	AT2G18700
AT1G25250	AT1G48210	AT1G16390	AT1G14200	AT1G48745	AT1G18200	AT2G18800
AT1G25320	AT1G48370	AT1G16410	AT1G14220	AT1G48780	AT1G18210	AT2G18969
AT1G25422	AT1G48405	AT1G16515	AT1G14250	AT1G49205	AT1G18320	AT2G18980
AT1G25425	AT1G48570	AT1G16720	AT1G14280	AT1G49220	AT1G18400	AT2G19590
AT1G25440	AT1G48920	AT1G16730	AT1G14345	AT1G49230	AT1G18710	AT2G19780
AT1G26340	AT1G49160	AT1G16850	AT1G14390	AT1G49360	AT1G18810	AT2G20670
AT1G26590	AT1G49230	AT1G17170	AT1G14430	AT1G49530	AT1G18850	AT2G21140
AT1G26900	AT1G49450	AT1G17180	AT1G14440	AT1G49540	AT1G18860	AT2G21210
AT1G26920	AT1G49540	AT1G17190	AT1G14455	AT1G49560	AT1G19020	AT2G21820
AT1G27020	AT1G49720	AT1G17250	AT1G14470	AT1G49720	AT1G19050	AT2G22330
AT1G27200	AT1G49740	AT1G17340	AT1G14600	AT1G49780	AT1G19180	AT2G22470
AT1G27210	AT1G49975	AT1G17380	AT1G14660	AT1G49975	AT1G19300	AT2G22590
AT1G27420	AT1G50750	AT1G17420	AT1G14700	AT1G50040	AT1G19310	AT2G22760
AT1G27630	AT1G51090	AT1G17430	AT1G14730	AT1G50732	AT1G19380	AT2G22770
AT1G27760	AT1G51380	AT1G17600	AT1G14930	AT1G50960	AT1G19550	AT2G22850
AT1G27770	AT1G51400	AT1G17620	AT1G15040	AT1G51080	AT1G19630	AT2G22860
AT1G27910	AT1G51402	AT1G17665	AT1G15110	AT1G51090	AT1G19670	AT2G23170
AT1G27930	AT1G51430	AT1G17700	AT1G15175	AT1G51400	AT1G19740	AT2G23770
AT1G28050	AT1G51610	AT1G17745	AT1G15180	AT1G51610	AT1G20310	AT2G23960
AT1G28230	AT1G51670	AT1G17750	AT1G15190	AT1G51820	AT1G20440	AT2G24195
AT1G28250	AT1G51760	AT1G17830	AT1G15210	AT1G52000	AT1G20470	AT2G24240
AT1G28260	AT1G51840	AT1G17970	AT1G15260	AT1G52030	AT1G20480	AT2G24850
AT1G28660	AT1G52000	AT1G17980	AT1G15380	AT1G52040	AT1G20510	AT2G25200
AT1G28670	AT1G52030	AT1G18060	AT1G15440	AT1G52100	AT1G20515	AT2G25240
AT1G29357	AT1G52040	AT1G18170	AT1G15540	AT1G52140	AT1G20650	AT2G25900
AT1G29390	AT1G52100	AT1G18210	AT1G15550	AT1G52160	AT1G20990	AT2G26380
AT1G29395	AT1G52160	AT1G18265	AT1G15580	AT1G52220	AT1G21050	AT2G26400
AT1G29430	AT1G52200	AT1G18382	AT1G15772	AT1G52245	AT1G21100	AT2G27690
AT1G29690	AT1G52340	AT1G18390	AT1G15820	AT1G52270	AT1G21250	AT2G28210
AT1G30135	AT1G52342	AT1G18420	AT1G15830	AT1G52342	AT1G21313	AT2G28650
AT1G30200	AT1G52410	AT1G18620	AT1G15980	AT1G52400	AT1G21528	AT2G29090
AT1G30280	AT1G52430	AT1G18650	AT1G16030	AT1G52410	AT1G21529	AT2G29440
AT1G30330	AT1G52450	AT1G18745	AT1G16080	AT1G52450	AT1G21550	AT2G29450
AT1G30360	AT1G52750	AT1G18810	AT1G16170	AT1G52690	AT1G21600	AT2G30100
AT1G30370	AT1G52770	AT1G18860	AT1G16310	AT1G52827	AT1G21890	AT2G30360
AT1G30460	AT1G52830	AT1G18870	AT1G16320	AT1G52830	AT1G22065	AT2G30550
AT1G30500	AT1G52890	AT1G18970	AT1G16330	AT1G52855	AT1G22180	AT2G30766
AT1G30520	AT1G52930	AT1G18990	AT1G16390	AT1G52890	AT1G22275	AT2G30830
AT1G30620	AT1G53035	AT1G19000	AT1G16400	AT1G52940	AT1G22380	AT2G31010
AT1G31290	AT1G53270	AT1G19020	AT1G16410	AT1G53035	AT1G22400	AT2G32100
AT1G31310	AT1G53540	AT1G19150	AT1G16515	AT1G53345	AT1G22500	AT2G32130
AT1G31320	AT1G53560	AT1G19180	AT1G16530	AT1G53430	AT1G22510	AT2G32150
AT1G31350	AT1G53600	AT1G19200	AT1G16720	AT1G53540	AT1G22590	AT2G32200
AT1G31485	AT1G53633	AT1G19230	AT1G16730	AT1G53690	AT1G22630	AT2G32510
AT1G31820	AT1G53680	AT1G19250	AT1G16760	AT1G53700	AT1G22810	AT2G32690
AT1G31835	AT1G53885	AT1G19350	AT1G16780	AT1G53780	AT1G22830	AT2G32800
AT1G31850	AT1G53903	AT1G19380	AT1G16820	AT1G53885	AT1G23110	AT2G32870
AT1G32170	AT1G54000	AT1G19550	AT1G16850	AT1G53903	AT1G23200	AT2G32880
AT1G32640	AT1G54010	AT1G19610	AT1G16880	AT1G53920	AT1G23280	AT2G32990
AT1G32860	AT1G54020	AT1G19630	AT1G17170	AT1G54040	AT1G23540	AT2G33790
AT1G32870	AT1G54040	AT1G19660	AT1G17180	AT1G54120	AT1G23720	AT2G33850
AT1G32910	AT1G54050	AT1G19740	AT1G17220	AT1G54217	AT1G23730	AT2G34350
AT1G32970	AT1G54095	AT1G19830	AT1G17250	AT1G54410	AT1G23850	AT2G34430
AT1G33055	AT1G54217	AT1G20310	AT1G17285	AT1G54870	AT1G24070	AT2G34600
AT1G33230	AT1G54540	AT1G20340	AT1G17430	AT1G55040	AT1G24140	AT2G34620
AT1G33240	AT1G54570	AT1G20350	AT1G17540	AT1G55210	AT1G24145	AT2G34930
AT1G33560	AT1G55020	AT1G20430	AT1G17665	AT1G55540	AT1G24150	AT2G35210
AT1G33610	AT1G55040	AT1G20440	AT1G17700	AT1G55920	AT1G24260	AT2G36050
AT1G33730	AT1G55152	AT1G20450	AT1G17745	AT1G56120	AT1G24320	AT2G36120
AT1G33760	AT1G55310	AT1G20470	AT1G17750	AT1G56130	AT1G24330	AT2G36380
AT1G33770	AT1G55335	AT1G20510	AT1G18000	AT1G56210	AT1G24405	AT2G36590
AT1G33970	AT1G55500	AT1G20515	AT1G18060	AT1G56300	AT1G24580	AT2G36830
AT1G34210	AT1G55800	AT1G20650	AT1G18170	AT1G56670	AT1G25141	AT2G37180
AT1G34630	AT1G55900	AT1G20816	AT1G18382	AT1G57590	AT1G25220	AT2G38240
AT1G34780	AT1G56110	AT1G20860	AT1G18400	AT1G58590	AT1G25260	AT2G38310
AT1G35140	AT1G56130	AT1G20900	AT1G18460	AT1G60060	AT1G25370	AT2G38510
AT1G35430	AT1G56300	AT1G20980	AT1G18485	AT1G60270	AT1G25375	AT2G38750
AT1G35660	AT1G56540	AT1G20990	AT1G18590	AT1G60989	AT1G25390	AT2G38760
AT1G35720	AT1G56550	AT1G21050	AT1G18620	AT1G61120	AT1G25422	AT2G38870
AT1G36060	AT1G56650	AT1G21100	AT1G18650	AT1G61255	AT1G25470	AT2G39030
AT1G36370	AT1G57590	AT1G21240	AT1G18710	AT1G61390	AT1G25500	AT2G39200
AT1G37130	AT1G58340	AT1G21310	AT1G18730	AT1G61800	AT1G26200	AT2G41230
AT1G43620	AT1G58370	AT1G21313	AT1G18773	AT1G61810	AT1G26240	AT2G41480
AT1G43800	AT1G59580	AT1G21326	AT1G18810	AT1G62260	AT1G26250	AT2G41810
AT1G43890	AT1G59640	AT1G21350	AT1G18870	AT1G62320	AT1G26290	AT2G41850
AT1G44050	AT1G60080	AT1G21410	AT1G18880	AT1G62400	AT1G26390	AT2G43010
AT1G44350	AT1G60450	AT1G21500	AT1G18970	AT1G62430	AT1G26530	AT2G43100
AT1G44800	AT1G60470	AT1G21529	AT1G19000	AT1G62510	AT1G26700	AT2G43550
AT1G45163	AT1G60640	AT1G21890	AT1G19050	AT1G62570	AT1G26720	AT2G43870
AT1G46264	AT1G60680	AT1G21920	AT1G19070	AT1G62840	AT1G26730	AT2G43880
AT1G46554	AT1G60850	AT1G21930	AT1G19150	AT1G63250	AT1G26770	AT2G44230
AT1G46768	AT1G61120	AT1G22110	AT1G19200	AT1G63295	AT1G26790	AT2G44340
AT1G47710	AT1G61380	AT1G22140	AT1G19230	AT1G63580	AT1G26800	AT2G44798
AT1G48000	AT1G61420	AT1G22150	AT1G19250	AT1G63810	AT1G27050	AT2G46510
AT1G48020	AT1G61490	AT1G22180	AT1G19320	AT1G63940	AT1G27110	AT2G46520
AT1G48100	AT1G61610	AT1G22380	AT1G19350	AT1G64200	AT1G27140	AT2G46650
AT1G48370	AT1G61640	AT1G22410	AT1G19530	AT1G64220	AT1G27470	AT2G47540
AT1G48430	AT1G61810	AT1G22500	AT1G19610	AT1G64390	AT1G27720	AT2G47560
AT1G48700	AT1G61820	AT1G22570	AT1G19630	AT1G64500	AT1G27770	AT3G01420
AT1G48780	AT1G62260	AT1G22590	AT1G19640	AT1G64600	AT1G28170	AT3G01500
AT1G49010	AT1G62350	AT1G22640	AT1G19660	AT1G64760	AT1G28230	AT3G01835
AT1G49130	AT1G62500	AT1G22710	AT1G19670	AT1G64890	AT1G28370	AT3G02020
AT1G49205	AT1G62510	AT1G22770	AT1G19740	AT1G64900	AT1G28375	AT3G02140
AT1G49220	AT1G62570	AT1G22810	AT1G19750	AT1G64940	AT1G28380	AT3G02170
AT1G49230	AT1G62620	AT1G22830	AT1G19780	AT1G64950	AT1G28480	AT3G02380
AT1G49450	AT1G62710	AT1G23020	AT1G19900	AT1G65060	AT1G29025	AT3G02570
AT1G49470	AT1G62720	AT1G23052	AT1G19960	AT1G65080	AT1G29090	AT3G03910
AT1G49530	AT1G62914	AT1G23110	AT1G20070	AT1G65790	AT1G29250	AT3G03990
AT1G49560	AT1G62960	AT1G23205	AT1G20160	AT1G65970	AT1G29290	AT3G06070
AT1G49650	AT1G63030	AT1G23310	AT1G20310	AT1G66060	AT1G29320	AT3G06435
AT1G49720	AT1G63250	AT1G23390	AT1G20340	AT1G66090	AT1G29380	AT3G07000
AT1G49730	AT1G63260	AT1G23400	AT1G20350	AT1G66100	AT1G29418	AT3G07040
AT1G49780	AT1G63295	AT1G23720	AT1G20470	AT1G66380	AT1G29420	AT3G07045
AT1G50040	AT1G63730	AT1G23730	AT1G20700	AT1G66500	AT1G29430	AT3G09275
AT1G50590	AT1G63810	AT1G23740	AT1G20730	AT1G67050	AT1G29440	AT3G09925
AT1G50750	AT1G63940	AT1G23800	AT1G20850	AT1G67080	AT1G29690	AT3G09940
AT1G50930	AT1G64200	AT1G24147	AT1G20860	AT1G67120	AT1G29720	AT3G09950
AT1G50960	AT1G64220	AT1G24148	AT1G20870	AT1G67148	AT1G29860	AT3G09960
AT1G51035	AT1G64400	AT1G24150	AT1G20900	AT1G67265	AT1G29980	AT3G10570
AT1G51080	AT1G64561	AT1G24260	AT1G20990	AT1G67900	AT1G30040	AT3G10710
AT1G51090	AT1G64600	AT1G24320	AT1G21100	AT1G67950	AT1G30135	AT3G10720
AT1G51100	AT1G64720	AT1G24330	AT1G21310	AT1G67970	AT1G30240	AT3G11170
AT1G51610	AT1G64890	AT1G24430	AT1G21313	AT1G68050	AT1G30250	AT3G12145
AT1G51670	AT1G65030	AT1G24575	AT1G21320	AT1G68238	AT1G30280	AT3G12230
AT1G51780	AT1G65060	AT1G24580	AT1G21326	AT1G68500	AT1G30420	AT3G12700
AT1G51805	AT1G65486	AT1G24735	AT1G21350	AT1G68510	AT1G30550	AT3G13650
AT1G51820	AT1G65490	AT1G24881	AT1G21360	AT1G68890	AT1G30560	AT3G14225
AT1G51840	AT1G65890	AT1G25141	AT1G21410	AT1G68990	AT1G30640	AT3G14395
AT1G51940	AT1G65970	AT1G25150	AT1G21440	AT1G69572	AT1G30660	AT3G15356
AT1G52140	AT1G66060	AT1G25230	AT1G21500	AT1G69690	AT1G30720	AT3G15450
AT1G52200	AT1G66700	AT1G25250	AT1G21529	AT1G69760	AT1G30730	AT3G15500
AT1G52270	AT1G67080	AT1G25370	AT1G21530	AT1G69870	AT1G30755	AT3G15630
AT1G52280	AT1G67120	AT1G25422	AT1G21550	AT1G69910	AT1G30757	AT3G16150
AT1G52750	AT1G67325	AT1G25500	AT1G21680	AT1G70180	AT1G30810	AT3G16240
AT1G52770	AT1G67370	AT1G26208	AT1G21810	AT1G70230	AT1G30850	AT3G16330
AT1G52827	AT1G67750	AT1G26220	AT1G21830	AT1G70420	AT1G30960	AT3G16530
AT1G52855	AT1G67850	AT1G26240	AT1G21890	AT1G70620	AT1G30990	AT3G16690
AT1G52940	AT1G67970	AT1G26250	AT1G21920	AT1G70640	AT1G31173	AT3G16800
AT1G53035	AT1G68010	AT1G26255	AT1G22065	AT1G70700	AT1G31485	AT3G17250
AT1G53170	AT1G68050	AT1G26390	AT1G22150	AT1G70790	AT1G31550	AT3G17611
AT1G53345	AT1G68190	AT1G26560	AT1G22180	AT1G70800	AT1G31580	AT3G18773
AT1G53430	AT1G68320	AT1G26700	AT1G22275	AT1G70810	AT1G31660	AT3G19200
AT1G53633	AT1G68500	AT1G26720	AT1G22330	AT1G70820	AT1G31935	AT3G19430
AT1G53780	AT1G68550	AT1G26730	AT1G22380	AT1G70830	AT1G32440	AT3G19620
AT1G53840	AT1G68862	AT1G26790	AT1G22500	AT1G70890	AT1G32640	AT3G19710
AT1G53920	AT1G68870	AT1G27020	AT1G22590	AT1G70900	AT1G32910	AT3G19830
AT1G54050	AT1G68990	AT1G27045	AT1G22640	AT1G71140	AT1G32970	AT3G20810
AT1G54095	AT1G69070	AT1G27110	AT1G22750	AT1G71240	AT1G33055	AT3G20840
AT1G54217	AT1G69250	AT1G27140	AT1G22770	AT1G71490	AT1G33090	AT3G21260
AT1G54410	AT1G69290	AT1G27385	AT1G22810	AT1G71528	AT1G33100	AT3G21330
AT1G54570	AT1G69490	AT1G27630	AT1G22830	AT1G71710	AT1G33540	AT3G21720
AT1G54690	AT1G69530	AT1G27760	AT1G22880	AT1G71950	AT1G33610	AT3G21890
AT1G54740	AT1G69870	AT1G27770	AT1G22890	AT1G71970	AT1G33612	AT3G22250
AT1G54770	AT1G70070	AT1G28050	AT1G22990	AT1G72200	AT1G33760	AT3G22275
AT1G54840	AT1G70220	AT1G28170	AT1G23020	AT1G72300	AT1G33890	AT3G22740
AT1G55152	AT1G70260	AT1G28230	AT1G23030	AT1G72416	AT1G33940	AT3G22800
AT1G55205	AT1G70630	AT1G28370	AT1G23052	AT1G72450	AT1G33950	AT3G22830
AT1G55207	AT1G70640	AT1G28375	AT1G23110	AT1G72910	AT1G33960	AT3G23030
AT1G55210	AT1G70700	AT1G28380	AT1G23140	AT1G73120	AT1G34000	AT3G23230
AT1G55310	AT1G70800	AT1G28390	AT1G23205	AT1G73220	AT1G34420	AT3G23810
AT1G55500	AT1G71000	AT1G28480	AT1G23310	AT1G73325	AT1G34750	AT3G23840
AT1G55920	AT1G71420	AT1G28610	AT1G23390	AT1G73330	AT1G35140	AT3G24310
AT1G55960	AT1G71850	AT1G28650	AT1G23400	AT1G73390	AT1G35350	AT3G25180
AT1G56210	AT1G71890	AT1G28670	AT1G23480	AT1G73480	AT1G35430	AT3G25190
AT1G56240	AT1G71990	AT1G28690	AT1G23730	AT1G73570	AT1G35625	AT3G25760
AT1G56250	AT1G72060	AT1G28765	AT1G23740	AT1G73630	AT1G35670	AT3G25770
AT1G56300	AT1G72120	AT1G29025	AT1G23800	AT1G73910	AT1G35710	AT3G25795
AT1G56520	AT1G72416	AT1G29090	AT1G23850	AT1G73960	AT1G35910	AT3G25900
AT1G56540	AT1G72450	AT1G29179	AT1G23870	AT1G74310	AT1G36370	AT3G25950
AT1G56550	AT1G72520	AT1G29290	AT1G23970	AT1G74430	AT1G37130	AT3G27690
AT1G56600	AT1G72660	AT1G29355	AT1G24020	AT1G74545	AT1G42430	AT3G27900
AT1G58170	AT1G72930	AT1G29380	AT1G24030	AT1G74670	AT1G42470	AT3G28220
AT1G58360	AT1G73066	AT1G29395	AT1G24100	AT1G74940	AT1G42560	AT3G28270
AT1G58590	AT1G73120	AT1G29418	AT1G24147	AT1G75190	AT1G43000	AT3G28290
AT1G58807	AT1G73220	AT1G29420	AT1G24148	AT1G75280	AT1G43160	AT3G28300
AT1G59124	AT1G73325	AT1G29430	AT1G24260	AT1G75750	AT1G43790	AT3G28600
AT1G59530	AT1G73510	AT1G29440	AT1G24265	AT1G75780	AT1G43800	AT3G29030
AT1G59620	AT1G73750	AT1G29450	AT1G24320	AT1G75830	AT1G43860	AT3G29590
AT1G59670	AT1G73810	AT1G29460	AT1G24440	AT1G75860	AT1G43910	AT3G30350
AT1G59730	AT1G74580	AT1G29465	AT1G24575	AT1G75891	AT1G44350	AT3G43250
AT1G59910	AT1G74670	AT1G29500	AT1G24580	AT1G75960	AT1G44414	AT3G43430
AT1G60470	AT1G74750	AT1G29510	AT1G24735	AT1G76270	AT1G45207	AT3G43720
AT1G60550	AT1G74830	AT1G29600	AT1G25141	AT1G76500	AT1G45230	AT3G43850
AT1G60790	AT1G75190	AT1G29640	AT1G25150	AT1G76580	AT1G45616	AT3G44860
AT1G60960	AT1G75200	AT1G29660	AT1G25230	AT1G76590	AT1G46768	AT3G44870
AT1G61380	AT1G75470	AT1G29700	AT1G25250	AT1G76620	AT1G47271	AT3G45140
AT1G61590	AT1G75670	AT1G29720	AT1G25400	AT1G76650	AT1G47380	AT3G46660
AT1G61730	AT1G75750	AT1G29830	AT1G25422	AT1G76790	AT1G47580	AT3G47340
AT1G61740	AT1G75900	AT1G29980	AT1G25440	AT1G76878	AT1G47600	AT3G47360
AT1G61800	AT1G76100	AT1G30050	AT1G25450	AT1G76880	AT1G48000	AT3G47470
AT1G62010	AT1G76590	AT1G30250	AT1G25500	AT1G76955	AT1G48460	AT3G47500
AT1G62310	AT1G76960	AT1G30260	AT1G25560	AT1G76960	AT1G48510	AT3G47710
AT1G62320	AT1G77030	AT1G30380	AT1G26220	AT1G77030	AT1G48570	AT3G47720
AT1G62422	AT1G77120	AT1G30420	AT1G26240	AT1G77570	AT1G48770	AT3G47960
AT1G62430	AT1G77122	AT1G30520	AT1G26250	AT1G77630	AT1G48820	AT3G48100
AT1G62570	AT1G77420	AT1G30560	AT1G26255	AT1G77760	AT1G49050	AT3G48230
AT1G62580	AT1G77760	AT1G30620	AT1G26260	AT1G78000	AT1G49130	AT3G48360
AT1G62710	AT1G78280	AT1G30640	AT1G26420	AT1G78080	AT1G49150	AT3G48460
AT1G62720	AT1G78570	AT1G30700	AT1G26540	AT1G78210	AT1G49200	AT3G48510
AT1G62840	AT1G78680	AT1G30730	AT1G26560	AT1G78265	AT1G49205	AT3G48920
AT1G63730	AT1G78750	AT1G30755	AT1G26600	AT1G78270	AT1G49310	AT3G48940
AT1G64105	AT1G78930	AT1G30757	AT1G26610	AT1G78370	AT1G49500	AT3G49190
AT1G64170	AT1G79150	AT1G30760	AT1G26700	AT1G78440	AT1G49510	AT3G49620
AT1G64195	AT1G79310	AT1G30810	AT1G26730	AT1G78520	AT1G49520	AT3G50130
AT1G64390	AT1G79320	AT1G30850	AT1G26761	AT1G78930	AT1G49530	AT3G50280
AT1G64405	AT1G79440	AT1G30990	AT1G26770	AT1G79110	AT1G49570	AT3G50560
AT1G64500	AT1G79470	AT1G31170	AT1G26920	AT1G79190	AT1G49620	AT3G50770
AT1G64561	AT1G79640	AT1G31280	AT1G27020	AT1G79280	AT1G49720	AT3G51220
AT1G64640	AT1G79920	AT1G31310	AT1G27045	AT1G79470	AT1G49860	AT3G51450
AT1G64670	AT1G80130	AT1G31470	AT1G27385	AT1G79660	AT1G50050	AT3G52550
AT1G64720	AT1G80150	AT1G31690	AT1G27420	AT1G79670	AT1G50060	AT3G53600
AT1G64760	AT1G80180	AT1G31850	AT1G27480	AT1G79700	AT1G50110	AT3G53960
AT1G64890	AT1G80245	AT1G32060	AT1G27630	AT1G79740	AT1G50280	AT3G54590
AT1G64940	AT1G80270	AT1G32070	AT1G27660	AT1G79840	AT1G50290	AT3G54830
AT1G65700	AT1G80315	AT1G32100	AT1G27770	AT1G79920	AT1G50400	AT3G55130
AT1G65790	AT1G80440	AT1G32220	AT1G27940	AT1G80110	AT1G50520	AT3G55720
AT1G65960	AT1G80480	AT1G32375	AT1G27950	AT1G80120	AT1G50580	AT3G55970
AT1G66060	AT1G80840	AT1G32470	AT1G28080	AT2G01130	AT1G50590	AT3G56000
AT1G66090	AT1G80920	AT1G32860	AT1G28170	AT2G01180	AT1G50740	AT3G57260
AT1G66380	AT1G80960	AT1G32910	AT1G28230	AT2G01340	AT1G50750	AT3G57330
AT1G66410	AT2G01530	AT1G32960	AT1G28480	AT2G01420	AT1G50900	AT3G57460
AT1G66700	AT2G01860	AT1G32970	AT1G28650	AT2G01430	AT1G51080	AT3G58790
AT1G67265	AT2G02100	AT1G33090	AT1G28670	AT2G01480	AT1G51100	AT3G58990
AT1G67310	AT2G02120	AT1G33240	AT1G28690	AT2G01520	AT1G51310	AT3G59710
AT1G67360	AT2G02150	AT1G33320	AT1G29025	AT2G01850	AT1G51380	AT3G59740
AT1G67370	AT2G02765	AT1G33475	AT1G29070	AT2G01870	AT1G51470	AT3G59750
AT1G67480	AT2G02955	AT1G33540	AT1G29090	AT2G01890	AT1G51620	AT3G59940
AT1G67590	AT2G03240	AT1G33612	AT1G29179	AT2G02100	AT1G51760	AT3G60490
AT1G67850	AT2G03310	AT1G33670	AT1G29290	AT2G03470	AT1G51800	AT3G61400
AT1G67910	AT2G03380	AT1G33720	AT1G29395	AT2G03670	AT1G51820	AT3G62010
AT1G67970	AT2G03670	AT1G33800	AT1G29420	AT2G03975	AT1G51830	AT3G62090
AT1G68050	AT2G03820	AT1G33890	AT1G29430	AT2G04040	AT1G51850	AT3G62610
AT1G68190	AT2G04040	AT1G33960	AT1G29440	AT2G04050	AT1G52000	AT3G62680
AT1G68238	AT2G04050	AT1G34065	AT1G29450	AT2G04852	AT1G52040	AT3G63060
AT1G68320	AT2G04860	AT1G34260	AT1G29460	AT2G05120	AT1G52120	AT4G00360
AT1G68350	AT2G05160	AT1G34570	AT1G29465	AT2G05510	AT1G52160	AT4G00780
AT1G68390	AT2G05185	AT1G34750	AT1G29500	AT2G06050	AT1G52270	AT4G01630
AT1G68440	AT2G05510	AT1G35140	AT1G29510	AT2G06255	AT1G52560	AT4G02170
AT1G68470	AT2G05540	AT1G35180	AT1G29530	AT2G06935	AT1G52690	AT4G02270
AT1G68500	AT2G06050	AT1G35290	AT1G29660	AT2G12400	AT1G52720	AT4G02850
AT1G68510	AT2G09090	AT1G35560	AT1G29670	AT2G13810	AT1G52820	AT4G03510
AT1G68570	AT2G11810	AT1G35625	AT1G29700	AT2G13960	AT1G52830	AT4G04460
AT1G68800	AT2G13600	AT1G35680	AT1G29720	AT2G14530	AT1G52890	AT4G04840
AT1G68840	AT2G13810	AT1G35720	AT1G29770	AT2G15080	AT1G52930	AT4G05100
AT1G68862	AT2G14210	AT1G36370	AT1G29820	AT2G15090	AT1G53035	AT4G08040
AT1G68870	AT2G14775	AT1G37130	AT1G29830	AT2G15960	AT1G53200	AT4G08170
AT1G69290	AT2G15370	AT1G42560	AT1G29910	AT2G16060	AT1G53310	AT4G08870
AT1G69490	AT2G15490	AT1G42970	AT1G29920	AT2G16365	AT1G53540	AT4G09650
AT1G69523	AT2G15890	AT1G42990	AT1G30070	AT2G16500	AT1G53620	AT4G09820
AT1G69530	AT2G15970	AT1G43000	AT1G30120	AT2G16660	AT1G53625	AT4G09990
AT1G69572	AT2G16060	AT1G43160	AT1G30190	AT2G16700	AT1G53660	AT4G10250
AT1G69588	AT2G16500	AT1G43620	AT1G30250	AT2G16890	AT1G53670	AT4G10340
AT1G69640	AT2G16570	AT1G43790	AT1G30260	AT2G17036	AT1G53700	AT4G11650
AT1G69760	AT2G16710	AT1G43910	AT1G30380	AT2G17300	AT1G53710	AT4G12490
AT1G69830	AT2G16890	AT1G44000	AT1G30410	AT2G17442	AT1G53840	AT4G13110
AT1G69870	AT2G17040	AT1G44350	AT1G30420	AT2G17525	AT1G53885	AT4G13575
AT1G69880	AT2G17210	AT1G44414	AT1G30520	AT2G17660	AT1G53903	AT4G13770
AT1G69910	AT2G17280	AT1G44800	AT1G30550	AT2G17840	AT1G54000	AT4G14090
AT1G70220	AT2G17430	AT1G45015	AT1G30560	AT2G18010	AT1G54030	AT4G14370
AT1G70290	AT2G17525	AT1G45201	AT1G30620	AT2G18210	AT1G54040	AT4G15330
AT1G70420	AT2G17660	AT1G46768	AT1G30755	AT2G18330	AT1G54050	AT4G15340
AT1G70620	AT2G17670	AT1G47580	AT1G30757	AT2G18620	AT1G54160	AT4G15430
AT1G70630	AT2G17730	AT1G47600	AT1G30760	AT2G18660	AT1G54500	AT4G15440
AT1G70640	AT2G17780	AT1G47820	AT1G30990	AT2G18969	AT1G54740	AT4G15910
AT1G70740	AT2G17840	AT1G47890	AT1G31170	AT2G18990	AT1G54770	AT4G15975
AT1G70800	AT2G18050	AT1G47980	AT1G31290	AT2G19450	AT1G54890	AT4G17470
AT1G70810	AT2G18220	AT1G48000	AT1G31330	AT2G19460	AT1G55120	AT4G18425
AT1G71000	AT2G18520	AT1G48020	AT1G31600	AT2G19590	AT1G55152	AT4G18440
AT1G71180	AT2G18900	AT1G48090	AT1G31710	AT2G19900	AT1G55370	AT4G18510
AT1G71240	AT2G18940	AT1G48210	AT1G31800	AT2G20180	AT1G55390	AT4G18650
AT1G71360	AT2G19190	AT1G48370	AT1G31812	AT2G20400	AT1G55450	AT4G18690
AT1G71430	AT2G19310	AT1G48405	AT1G31850	AT2G20630	AT1G55525	AT4G18780
AT1G71528	AT2G19380	AT1G49010	AT1G31920	AT2G20670	AT1G55805	AT4G19690
AT1G71696	AT2G19450	AT1G49032	AT1G31935	AT2G20950	AT1G56060	AT4G20920
AT1G71710	AT2G19490	AT1G49110	AT1G32060	AT2G21180	AT1G56110	AT4G21280
AT1G71750	AT2G19590	AT1G49200	AT1G32070	AT2G21350	AT1G56140	AT4G21650
AT1G71890	AT2G19780	AT1G49450	AT1G32080	AT2G21440	AT1G56220	AT4G21680
AT1G71950	AT2G19930	AT1G49500	AT1G32100	AT2G21880	AT1G56430	AT4G21840
AT1G71990	AT2G20142	AT1G49510	AT1G32220	AT2G22080	AT1G56510	AT4G22080
AT1G72200	AT2G20880	AT1G49520	AT1G32470	AT2G22122	AT1G56520	AT4G22560
AT1G72300	AT2G21100	AT1G49530	AT1G32960	AT2G22190	AT1G56540	AT4G22610
AT1G72416	AT2G21130	AT1G49570	AT1G32990	AT2G22420	AT1G56600	AT4G22620
AT1G72430	AT2G21185	AT1G49620	AT1G33090	AT2G22810	AT1G56650	AT4G22640
AT1G72520	AT2G21200	AT1G49720	AT1G33240	AT2G22821	AT1G56660	AT4G23070
AT1G72645	AT2G21350	AT1G49900	AT1G33340	AT2G22830	AT1G56680	AT4G23220
AT1G72660	AT2G21510	AT1G49975	AT1G33500	AT2G22920	AT1G57590	AT4G23550
AT1G72790	AT2G21620	AT1G50040	AT1G33540	AT2G23000	AT1G57630	AT4G24340
AT1G72855	AT2G21660	AT1G50050	AT1G33670	AT2G23010	AT1G57650	AT4G25200
AT1G72910	AT2G21830	AT1G50090	AT1G33720	AT2G23130	AT1G57770	AT4G25220
AT1G72920	AT2G22260	AT1G50290	AT1G33750	AT2G23340	AT1G58300	AT4G25470
AT1G72940	AT2G22330	AT1G50580	AT1G33811	AT2G23348	AT1G58340	AT4G25490
AT1G73066	AT2G22450	AT1G50590	AT1G33840	AT2G23690	AT1G59620	AT4G25780
AT1G73080	AT2G22510	AT1G50732	AT1G33960	AT2G23840	AT1G59640	AT4G25820
AT1G73480	AT2G22590	AT1G50900	AT1G34000	AT2G24000	AT1G59725	AT4G26010
AT1G73510	AT2G22760	AT1G51030	AT1G34060	AT2G24120	AT1G59740	AT4G26690
AT1G73570	AT2G22840	AT1G51080	AT1G34570	AT2G24150	AT1G59780	AT4G26950
AT1G73630	AT2G22870	AT1G51090	AT1G34750	AT2G24430	AT1G59820	AT4G27140
AT1G73780	AT2G22920	AT1G51100	AT1G35180	AT2G24580	AT1G59860	AT4G27400
AT1G73810	AT2G23030	AT1G51110	AT1G35290	AT2G24645	AT1G59865	AT4G27670
AT1G73870	AT2G23840	AT1G51190	AT1G35560	AT2G24850	AT1G59870	AT4G28140
AT1G74180	AT2G23910	AT1G51400	AT1G35680	AT2G25090	AT1G59910	AT4G28240
AT1G74310	AT2G24000	AT1G51420	AT1G36320	AT2G25130	AT1G59990	AT4G28780
AT1G74520	AT2G24120	AT1G51470	AT1G37130	AT2G25970	AT1G60590	AT4G28850
AT1G74750	AT2G24220	AT1G51610	AT1G42560	AT2G26020	AT1G60640	AT4G29150
AT1G74840	AT2G24350	AT1G51620	AT1G42970	AT2G26080	AT1G61065	AT4G29180
AT1G74930	AT2G24550	AT1G51670	AT1G43560	AT2G26150	AT1G61100	AT4G29700
AT1G74940	AT2G24560	AT1G51760	AT1G43605	AT2G26690	AT1G61120	AT4G29740
AT1G75000	AT2G24592	AT1G51770	AT1G43620	AT2G26710	AT1G61140	AT4G29905
AT1G75040	AT2G24681	AT1G51800	AT1G43790	AT2G26830	AT1G61260	AT4G29930
AT1G75090	AT2G24850	AT1G51820	AT1G43800	AT2G27385	AT1G61560	AT4G29950
AT1G75100	AT2G25160	AT1G51830	AT1G43910	AT2G27402	AT1G61610	AT4G30210
AT1G75190	AT2G25200	AT1G51840	AT1G44000	AT2G27500	AT1G61740	AT4G30320
AT1G75250	AT2G25460	AT1G52000	AT1G44350	AT2G27690	AT1G61800	AT4G30530
AT1G75295	AT2G25530	AT1G52030	AT1G44414	AT2G28080	AT1G61820	AT4G30830
AT1G75390	AT2G25605	AT1G52100	AT1G44446	AT2G28085	AT1G61890	AT4G31500
AT1G75470	AT2G25730	AT1G52120	AT1G44575	AT2G28240	AT1G62030	AT4G31780
AT1G75490	AT2G26560	AT1G52200	AT1G44920	AT2G28500	AT1G62300	AT4G31800
AT1G75670	AT2G26790	AT1G52220	AT1G45010	AT2G28720	AT1G62320	AT4G31940
AT1G75860	AT2G26820	AT1G52342	AT1G45015	AT2G28740	AT1G62350	AT4G32800
AT1G75880	AT2G27200	AT1G52450	AT1G45201	AT2G29060	AT1G62420	AT4G33070
AT1G75900	AT2G27420	AT1G52550	AT1G45474	AT2G29170	AT1G62440	AT4G33467
AT1G75960	AT2G27610	AT1G52560	AT1G46768	AT2G29310	AT1G62510	AT4G33666
AT1G76180	AT2G27775	AT1G52660	AT1G47395	AT2G29350	AT1G62580	AT4G33710
AT1G76190	AT2G27840	AT1G52690	AT1G47400	AT2G29370	AT1G62720	AT4G33880
AT1G76270	AT2G28500	AT1G52720	AT1G47580	AT2G29440	AT1G62810	AT4G33980
AT1G76580	AT2G28630	AT1G52770	AT1G47890	AT2G29450	AT1G62975	AT4G34810
AT1G76590	AT2G28900	AT1G52820	AT1G47980	AT2G29470	AT1G63030	AT4G34920
AT1G76790	AT2G29300	AT1G52827	AT1G48000	AT2G29490	AT1G63245	AT4G35180
AT1G76878	AT2G29310	AT1G52990	AT1G48030	AT2G29740	AT1G63250	AT4G35190
AT1G76890	AT2G29340	AT1G53035	AT1G48210	AT2G30432	AT1G63750	AT4G35200
AT1G76952	AT2G29350	AT1G53100	AT1G48325	AT2G30770	AT1G63780	AT4G35350
AT1G76955	AT2G29720	AT1G53250	AT1G48350	AT2G30990	AT1G63830	AT4G36040
AT1G76980	AT2G29740	AT1G53310	AT1G48370	AT2G31060	AT1G63860	AT4G36110
AT1G77120	AT2G29760	AT1G53330	AT1G48400	AT2G31180	AT1G63870	AT4G36670
AT1G77380	AT2G30480	AT1G53340	AT1G48450	AT2G31360	AT1G63970	AT4G36900
AT1G77520	AT2G30770	AT1G53440	AT1G48600	AT2G31830	AT1G64060	AT4G37070
AT1G77530	AT2G30790	AT1G53520	AT1G48745	AT2G31980	AT1G64160	AT4G37160
AT1G77570	AT2G31210	AT1G53540	AT1G49010	AT2G32010	AT1G64195	AT4G37220
AT1G77640	AT2G31240	AT1G53560	AT1G49110	AT2G32090	AT1G64200	AT4G37240
AT1G77810	AT2G31360	AT1G53625	AT1G49130	AT2G32280	AT1G64220	AT4G37370
AT1G77855	AT2G31380	AT1G53633	AT1G49200	AT2G32290	AT1G64360	AT4G37450
AT1G78080	AT2G32130	AT1G53670	AT1G49380	AT2G32487	AT1G64380	AT4G37710
AT1G78210	AT2G32140	AT1G53690	AT1G49450	AT2G32530	AT1G64500	AT4G37770
AT1G78265	AT2G32150	AT1G54000	AT1G49475	AT2G32870	AT1G64680	AT4G37790
AT1G78270	AT2G32290	AT1G54010	AT1G49500	AT2G32880	AT1G64760	AT4G37940
AT1G78440	AT2G32487	AT1G54020	AT1G49510	AT2G33090	AT1G64910	AT4G38770
AT1G78570	AT2G32530	AT1G54050	AT1G49570	AT2G33170	AT1G65030	AT4G39030
AT1G78590	AT2G32870	AT1G54095	AT1G49720	AT2G33210	AT1G65060	AT4G39110
AT1G78600	AT2G32880	AT1G54217	AT1G49780	AT2G33380	AT1G65240	AT4G39675
AT1G78750	AT2G33210	AT1G54330	AT1G49900	AT2G33680	AT1G65250	AT4G39940
AT1G78955	AT2G33380	AT1G54500	AT1G49975	AT2G33810	AT1G65300	AT4G39950
AT1G78995	AT2G33750	AT1G54560	AT1G50050	AT2G34140	AT1G65486	AT4G39980
AT1G79060	AT2G33810	AT1G54570	AT1G50090	AT2G34200	AT1G65610	AT4G40090
AT1G79310	AT2G33815	AT1G54575	AT1G50250	AT2G34210	AT1G65730	AT5G01050
AT1G79440	AT2G33830	AT1G54740	AT1G50290	AT2G34357	AT1G65790	AT5G01380
AT1G79660	AT2G34020	AT1G54780	AT1G50320	AT2G34610	AT1G65890	AT5G01730
AT1G79670	AT2G34030	AT1G54970	AT1G50450	AT2G34930	AT1G66080	AT5G01760
AT1G79700	AT2G34170	AT1G55120	AT1G50580	AT2G35290	AT1G66090	AT5G01900
AT1G79840	AT2G34210	AT1G55335	AT1G50732	AT2G35585	AT1G66130	AT5G02110
AT1G79910	AT2G34357	AT1G55370	AT1G50900	AT2G35637	AT1G66173	AT5G02170
AT1G80110	AT2G34500	AT1G55380	AT1G51010	AT2G35700	AT1G66270	AT5G02230
AT1G80120	AT2G34570	AT1G55450	AT1G51030	AT2G35945	AT1G66280	AT5G02580
AT1G80130	AT2G34600	AT1G55525	AT1G51080	AT2G36320	AT1G66330	AT5G02940
AT1G80180	AT2G34620	AT1G55800	AT1G51090	AT2G36355	AT1G66350	AT5G03120
AT1G80310	AT2G34780	AT1G55805	AT1G51100	AT2G36400	AT1G66380	AT5G03170
AT1G80315	AT2G35210	AT1G55860	AT1G51110	AT2G36530	AT1G66390	AT5G03260
AT1G80480	AT2G35585	AT1G55950	AT1G51190	AT2G36750	AT1G66480	AT5G03355
AT1G80570	AT2G35820	AT1G55960	AT1G51380	AT2G36760	AT1G66540	AT5G03360
AT1G80610	AT2G36010	AT1G56120	AT1G51400	AT2G36870	AT1G66600	AT5G04020
AT1G80650	AT2G36080	AT1G56130	AT1G51402	AT2G36950	AT1G66725	AT5G04960
AT1G80840	AT2G36110	AT1G56140	AT1G51420	AT2G37580	AT1G66760	AT5G04970
AT1G80960	AT2G36270	AT1G56300	AT1G51440	AT2G37585	AT1G66800	AT5G05440
AT2G01180	AT2G36295	AT1G56430	AT1G51500	AT2G38170	AT1G66840	AT5G05500
AT2G01340	AT2G36390	AT1G56510	AT1G51610	AT2G38240	AT1G66880	AT5G05600
AT2G01420	AT2G36470	AT1G56550	AT1G51620	AT2G38465	AT1G66920	AT5G05730
AT2G01430	AT2G36530	AT1G56600	AT1G51670	AT2G38750	AT1G66960	AT5G06510
AT2G01450	AT2G36540	AT1G56630	AT1G51820	AT2G38760	AT1G67000	AT5G06865
AT2G01740	AT2G36640	AT1G56650	AT1G51830	AT2G39030	AT1G67265	AT5G06870
AT2G01890	AT2G36650	AT1G56720	AT1G51860	AT2G39200	AT1G67330	AT5G07080
AT2G02100	AT2G36770	AT1G57630	AT1G51870	AT2G39230	AT1G67340	AT5G07330
AT2G02120	AT2G36830	AT1G57650	AT1G52000	AT2G39250	AT1G67360	AT5G07690
AT2G02350	AT2G36970	AT1G58007	AT1G52030	AT2G39310	AT1G67365	AT5G07885
AT2G02765	AT2G37040	AT1G58170	AT1G52040	AT2G39330	AT1G67370	AT5G09300
AT2G02990	AT2G37170	AT1G58180	AT1G52050	AT2G39580	AT1G67460	AT5G10140
AT2G03240	AT2G37180	AT1G58300	AT1G52060	AT2G39705	AT1G67530	AT5G10250
AT2G03480	AT2G37310	AT1G58320	AT1G52070	AT2G39920	AT1G67560	AT5G10300
AT2G03560	AT2G37360	AT1G58410	AT1G52100	AT2G40080	AT1G67850	AT5G10946
AT2G03750	AT2G37690	AT1G58460	AT1G52120	AT2G40130	AT1G67856	AT5G11930
AT2G03760	AT2G37790	AT1G59171	AT1G52130	AT2G40180	AT1G68050	AT5G12010
AT2G04040	AT2G37900	AT1G59530	AT1G52190	AT2G40350	AT1G68110	AT5G12050
AT2G04520	AT2G37990	AT1G59725	AT1G52220	AT2G40460	AT1G68130	AT5G12340
AT2G04860	AT2G38465	AT1G59730	AT1G52230	AT2G40530	AT1G68238	AT5G13210
AT2G04865	AT2G38760	AT1G59820	AT1G52245	AT2G40670	AT1G68320	AT5G13220
AT2G05160	AT2G38870	AT1G59860	AT1G52342	AT2G40880	AT1G68340	AT5G13790
AT2G05630	AT2G38940	AT1G59865	AT1G52400	AT2G41250	AT1G68360	AT5G13910
AT2G05632	AT2G39030	AT1G59870	AT1G52410	AT2G41260	AT1G68410	AT5G14000
AT2G06255	AT2G39310	AT1G59910	AT1G52430	AT2G41312	AT1G68440	AT5G14120
AT2G06510	AT2G39330	AT1G59940	AT1G52450	AT2G41560	AT1G68500	AT5G14200
AT2G06925	AT2G39710	AT1G59950	AT1G52510	AT2G41610	AT1G68690	AT5G14740
AT2G06935	AT2G39850	AT1G60010	AT1G52550	AT2G41700	AT1G69050	AT5G15410
AT2G07718	AT2G39920	AT1G60095	AT1G52560	AT2G41705	AT1G69160	AT5G15890
AT2G08650	AT2G40020	AT1G60110	AT1G52690	AT2G41990	AT1G69200	AT5G16570
AT2G08655	AT2G40080	AT1G60470	AT1G52770	AT2G42150	AT1G69230	AT5G16910
AT2G08660	AT2G40130	AT1G60590	AT1G52820	AT2G42200	AT1G69480	AT5G17220
AT2G08665	AT2G40330	AT1G60600	AT1G52827	AT2G42330	AT1G69490	AT5G17300
AT2G08730	AT2G40340	AT1G60680	AT1G52830	AT2G42640	AT1G69530	AT5G17490
AT2G09090	AT2G40360	AT1G61120	AT1G52920	AT2G42660	AT1G69570	AT5G17960
AT2G09195	AT2G40610	AT1G61140	AT1G52990	AT2G42870	AT1G69790	AT5G18340
AT2G12550	AT2G40750	AT1G61300	AT1G53035	AT2G42920	AT1G69840	AT5G18600
AT2G13960	AT2G40850	AT1G61360	AT1G53100	AT2G42990	AT1G69880	AT5G19100
AT2G14460	AT2G41150	AT1G61380	AT1G53310	AT2G43140	AT1G69900	AT5G19110
AT2G14530	AT2G41290	AT1G61410	AT1G53520	AT2G43510	AT1G69920	AT5G19120
AT2G14660	AT2G41312	AT1G61420	AT1G53540	AT2G44380	AT1G69930	AT5G19190
AT2G14775	AT2G41670	AT1G61460	AT1G53560	AT2G44460	AT1G70130	AT5G19600
AT2G14860	AT2G41700	AT1G61520	AT1G53625	AT2G44490	AT1G70140	AT5G19740
AT2G15090	AT2G41705	AT1G61560	AT1G53660	AT2G44800	AT1G70200	AT5G20250
AT2G15320	AT2G41810	AT1G61610	AT1G53670	AT2G44880	AT1G70260	AT5G21940
AT2G15890	AT2G41870	AT1G61640	AT1G53690	AT2G45080	AT1G70350	AT5G22355
AT2G15960	AT2G41990	AT1G61795	AT1G53830	AT2G45560	AT1G70581	AT5G22920
AT2G15970	AT2G42150	AT1G61800	AT1G53875	AT2G45740	AT1G70590	AT5G23010
AT2G16365	AT2G42380	AT1G61810	AT1G54000	AT2G46192	AT1G70700	AT5G23840
AT2G16600	AT2G42520	AT1G61890	AT1G54010	AT2G46310	AT1G70710	AT5G24030
AT2G16660	AT2G42530	AT1G62260	AT1G54020	AT2G46330	AT1G70740	AT5G24070
AT2G16700	AT2G42540	AT1G62280	AT1G54040	AT2G46640	AT1G70790	AT5G24110
AT2G16710	AT2G43010	AT1G62290	AT1G54050	AT2G46660	AT1G70990	AT5G24210
AT2G16890	AT2G43120	AT1G62300	AT1G54217	AT2G46670	AT1G71030	AT5G24352
AT2G16990	AT2G43140	AT1G62310	AT1G54330	AT2G46970	AT1G71110	AT5G24420
AT2G17010	AT2G43440	AT1G62320	AT1G54500	AT2G47300	AT1G71500	AT5G24770
AT2G17036	AT2G43445	AT1G62480	AT1G54520	AT2G47700	AT1G71520	AT5G24900
AT2G17040	AT2G43480	AT1G62510	AT1G54560	AT2G47800	AT1G71850	AT5G25450
AT2G17080	AT2G43620	AT1G62515	AT1G54570	AT2G47880	AT1G71960	AT5G25980
AT2G17260	AT2G43690	AT1G62560	AT1G54575	AT2G48010	AT1G71970	AT5G27520
AT2G17280	AT2G44290	AT1G62570	AT1G54740	AT2G48110	AT1G72060	AT5G28510
AT2G17300	AT2G44460	AT1G62580	AT1G54780	AT2G48140	AT1G72120	AT5G28960
AT2G17560	AT2G44510	AT1G62620	AT1G55010	AT3G01210	AT1G72130	AT5G33370
AT2G17730	AT2G44690	AT1G62710	AT1G55020	AT3G01260	AT1G72140	AT5G35940
AT2G17840	AT2G44840	AT1G62810	AT1G55120	AT3G01350	AT1G72210	AT5G36150
AT2G18010	AT2G44860	AT1G62914	AT1G55240	AT3G01770	AT1G72280	AT5G36910
AT2G18196	AT2G45660	AT1G62960	AT1G55260	AT3G02250	AT1G72450	AT5G37260
AT2G18210	AT2G45920	AT1G62975	AT1G55330	AT3G02370	AT1G72510	AT5G37980
AT2G18350	AT2G46210	AT1G63030	AT1G55335	AT3G02380	AT1G72520	AT5G38120
AT2G18560	AT2G46400	AT1G63245	AT1G55370	AT3G02470	AT1G72645	AT5G38344
AT2G18620	AT2G46530	AT1G63295	AT1G55380	AT3G02480	AT1G72790	AT5G38410
AT2G18740	AT2G46640	AT1G63440	AT1G55480	AT3G02550	AT1G72930	AT5G38420
AT2G18890	AT2G46670	AT1G63730	AT1G55670	AT3G02610	AT1G73010	AT5G38710
AT2G18969	AT2G47060	AT1G63750	AT1G55673	AT3G02832	AT1G73080	AT5G39080
AT2G19190	AT2G47240	AT1G63860	AT1G55740	AT3G03060	AT1G73120	AT5G39580
AT2G19310	AT2G47890	AT1G63970	AT1G55805	AT3G03435	AT1G73150	AT5G40380
AT2G19450	AT2G47895	AT1G64160	AT1G55940	AT3G03470	AT1G73160	AT5G40390
AT2G19460	AT2G47930	AT1G64170	AT1G55950	AT3G03530	AT1G73200	AT5G40730
AT2G20110	AT2G47990	AT1G64210	AT1G55960	AT3G03820	AT1G73220	AT5G40860
AT2G20142	AT3G01580	AT1G64310	AT1G56120	AT3G03830	AT1G73330	AT5G41290
AT2G20180	AT3G01865	AT1G64355	AT1G56130	AT3G03840	AT1G73340	AT5G42580
AT2G20250	AT3G02500	AT1G64360	AT1G56140	AT3G03850	AT1G73550	AT5G42590
AT2G20560	AT3G02550	AT1G64400	AT1G56145	AT3G03990	AT1G73600	AT5G42650
AT2G20670	AT3G02885	AT1G64500	AT1G56170	AT3G04010	AT1G73740	AT5G42930
AT2G21130	AT3G02990	AT1G64570	AT1G56190	AT3G04030	AT1G73805	AT5G43190
AT2G21180	AT3G03060	AT1G64720	AT1G56300	AT3G04570	AT1G73830	AT5G43650
AT2G21185	AT3G03450	AT1G64780	AT1G56430	AT3G04700	AT1G74010	AT5G44020
AT2G21187	AT3G03535	AT1G64850	AT1G56550	AT3G04710	AT1G74100	AT5G44050
AT2G21200	AT3G03640	AT1G64890	AT1G56580	AT3G05130	AT1G74210	AT5G44130
AT2G21320	AT3G03820	AT1G64910	AT1G56600	AT3G05200	AT1G74310	AT5G45380
AT2G21400	AT3G03830	AT1G64920	AT1G56680	AT3G05400	AT1G74330	AT5G45890
AT2G21560	AT3G03840	AT1G64930	AT1G56720	AT3G05640	AT1G74360	AT5G46590
AT2G21620	AT3G04010	AT1G65230	AT1G57770	AT3G05800	AT1G74420	AT5G46900
AT2G21660	AT3G04070	AT1G65250	AT1G57790	AT3G05880	AT1G74430	AT5G47240
AT2G22080	AT3G04200	AT1G65420	AT1G58007	AT3G05937	AT1G74440	AT5G48430
AT2G22122	AT3G04210	AT1G65490	AT1G58070	AT3G05980	AT1G74490	AT5G49450
AT2G22190	AT3G04420	AT1G65610	AT1G58170	AT3G06070	AT1G74560	AT5G50360
AT2G22200	AT3G04550	AT1G65670	AT1G58290	AT3G06080	AT1G74590	AT5G50450
AT2G22330	AT3G04615	AT1G65730	AT1G58300	AT3G06160	AT1G74670	AT5G50640
AT2G22450	AT3G05060	AT1G65790	AT1G58320	AT3G06530	AT1G74810	AT5G50915
AT2G22590	AT3G05190	AT1G65810	AT1G58330	AT3G06920	AT1G74830	AT5G52320
AT2G22760	AT3G05340	AT1G65860	AT1G58400	AT3G07195	AT1G74850	AT5G52400
AT2G22810	AT3G05660	AT1G65970	AT1G58410	AT3G07750	AT1G74950	AT5G52710
AT2G22821	AT3G05880	AT1G66050	AT1G58420	AT3G07770	AT1G75000	AT5G52900
AT2G22840	AT3G05910	AT1G66060	AT1G58460	AT3G08700	AT1G75180	AT5G53050
AT2G23030	AT3G06020	AT1G66080	AT1G58520	AT3G08880	AT1G75190	AT5G53660
AT2G23120	AT3G06355	AT1G66090	AT1G58643	AT3G08970	AT1G75230	AT5G53700
AT2G23130	AT3G06520	AT1G66173	AT1G58808	AT3G09032	AT1G75270	AT5G53750
AT2G23320	AT3G06530	AT1G66230	AT1G59171	AT3G09060	AT1G75280	AT5G53895
AT2G23340	AT3G06690	AT1G66270	AT1G59312	AT3G09162	AT1G75290	AT5G54145
AT2G23690	AT3G06920	AT1G66280	AT1G59530	AT3G09200	AT1G75350	AT5G54170
AT2G23910	AT3G07050	AT1G66330	AT1G59670	AT3G09220	AT1G75410	AT5G54270
AT2G24150	AT3G07650	AT1G66380	AT1G59780	AT3G09260	AT1G75580	AT5G54370
AT2G24240	AT3G07750	AT1G66390	AT1G59860	AT3G09450	AT1G75670	AT5G54470
AT2G24280	AT3G08940	AT1G66480	AT1G59940	AT3G09455	AT1G75750	AT5G54630
AT2G24500	AT3G08950	AT1G66540	AT1G59950	AT3G09870	AT1G75770	AT5G54720
AT2G24550	AT3G09060	AT1G66600	AT1G60010	AT3G11020	AT1G76040	AT5G55050
AT2G24560	AT3G09280	AT1G66700	AT1G60095	AT3G11580	AT1G76070	AT5G55090
AT2G24580	AT3G09350	AT1G66840	AT1G60390	AT3G11660	AT1G76120	AT5G55110
AT2G24600	AT3G09390	AT1G66880	AT1G60470	AT3G11670	AT1G76390	AT5G56080
AT2G25090	AT3G09400	AT1G66920	AT1G60550	AT3G11750	AT1G76420	AT5G56100
AT2G25130	AT3G09440	AT1G66960	AT1G60600	AT3G11964	AT1G76430	AT5G56540
AT2G25200	AT3G09450	AT1G67000	AT1G60630	AT3G12080	AT1G76530	AT5G56550
AT2G25460	AT3G09540	AT1G67050	AT1G60680	AT3G12145	AT1G76640	AT5G56880
AT2G25530	AT3G09940	AT1G67070	AT1G60890	AT3G12270	AT1G76680	AT5G56980
AT2G25900	AT3G10110	AT1G67080	AT1G60950	AT3G12340	AT1G76700	AT5G56985
AT2G25950	AT3G10150	AT1G67265	AT1G61120	AT3G12580	AT1G76720	AT5G57220
AT2G26020	AT3G10410	AT1G67310	AT1G61190	AT3G12915	AT1G76870	AT5G57530
AT2G26150	AT3G10530	AT1G67330	AT1G61230	AT3G13061	AT1G76970	AT5G57625
AT2G26190	AT3G11020	AT1G67360	AT1G61255	AT3G13350	AT1G77200	AT5G59080
AT2G26380	AT3G11090	AT1G67365	AT1G61300	AT3G13470	AT1G77420	AT5G59580
AT2G26520	AT3G11430	AT1G67370	AT1G61370	AT3G13480	AT1G77460	AT5G59590
AT2G26530	AT3G11964	AT1G67500	AT1G61380	AT3G13784	AT1G77570	AT5G59920
AT2G26560	AT3G12040	AT1G67510	AT1G61410	AT3G13950	AT1G77640	AT5G60440
AT2G26580	AT3G12110	AT1G67520	AT1G61420	AT3G13990	AT1G77760	AT5G60680
AT2G26660	AT3G12145	AT1G67560	AT1G61490	AT3G14510	AT1G77765	AT5G60890
AT2G26790	AT3G12270	AT1G67760	AT1G61520	AT3G14560	AT1G77950	AT5G61810
AT2G26820	AT3G12340	AT1G67790	AT1G61575	AT3G14820	AT1G78000	AT5G61890
AT2G26830	AT3G12520	AT1G67800	AT1G61640	AT3G14890	AT1G78020	AT5G62240
AT2G27200	AT3G12580	AT1G67810	AT1G61740	AT3G14900	AT1G78090	AT5G62360
AT2G27260	AT3G12860	AT1G67820	AT1G61795	AT3G15000	AT1G78130	AT5G62380
AT2G27385	AT3G13065	AT1G67850	AT1G61800	AT3G15400	AT1G78170	AT5G62720
AT2G27420	AT3G13150	AT1G67856	AT1G61810	AT3G15440	AT1G78280	AT5G63160
AT2G27500	AT3G13210	AT1G67920	AT1G62030	AT3G15536	AT1G78290	AT5G63270
AT2G27770	AT3G13330	AT1G68010	AT1G62050	AT3G15540	AT1G78410	AT5G63450
AT2G27810	AT3G13420	AT1G68050	AT1G62260	AT3G15720	AT1G78440	AT5G63625
AT2G27840	AT3G13437	AT1G68110	AT1G62262	AT3G15750	AT1G78450	AT5G64750
AT2G28040	AT3G13782	AT1G68190	AT1G62280	AT3G15760	AT1G78460	AT5G65613
AT2G28085	AT3G13784	AT1G68238	AT1G62290	AT3G16180	AT1G78510	AT5G65690
AT2G28110	AT3G13940	AT1G68360	AT1G62310	AT3G16240	AT1G78860	AT5G65730
AT2G28500	AT3G14067	AT1G68390	AT1G62380	AT3G16370	AT1G78930	AT5G66520
AT2G28720	AT3G14230	AT1G68410	AT1G62420	AT3G16380	AT1G79150	AT5G66620
AT2G28840	AT3G14510	AT1G68440	AT1G62480	AT3G16420	AT1G79310	AT5G67160
AT2G28870	AT3G14580	AT1G68500	AT1G62510	AT3G16450	AT1G79330	AT5G67420
AT2G28900	AT3G14620	AT1G68660	AT1G62515	AT3G16460	AT1G79380	AT5G67430
AT2G28930	AT3G14630	AT1G68690	AT1G62560	AT3G16470	AT1G79460	ATCG00950
AT2G29090	AT3G14690	AT1G68780	AT1G62570	AT3G17120	AT1G79510	ATMG00020
AT2G29300	AT3G14890	AT1G68862	AT1G62580	AT3G17130	AT1G79630	MSTRG.22588
AT2G29370	AT3G14900	AT1G68870	AT1G62620	AT3G17150	AT1G79680
AT2G29440	AT3G15080	AT1G69050	AT1G62660	AT3G17520	AT1G79700
AT2G29490	AT3G15115	AT1G69160	AT1G62710	AT3G17770	AT1G80120
AT2G29630	AT3G15352	AT1G69230	AT1G62720	AT3G17980	AT1G80160
AT2G29700	AT3G15440	AT1G69290	AT1G62750	AT3G18600	AT1G80245
AT2G29720	AT3G15460	AT1G69480	AT1G62760	AT3G18840	AT1G80315
AT2G30250	AT3G15620	AT1G69520	AT1G62960	AT3G19270	AT1G80380
AT2G30340	AT3G15760	AT1G69526	AT1G63295	AT3G19330	AT1G80610
AT2G30424	AT3G15930	AT1G69530	AT1G63420	AT3G19350	AT1G80720
AT2G30520	AT3G15950	AT1G69570	AT1G63440	AT3G19850	AT1G80750
AT2G30990	AT3G16180	AT1G69780	AT1G63490	AT3G20340	AT1G80820
AT2G31040	AT3G16240	AT1G69870	AT1G63710	AT3G20370	AT1G80840
AT2G31150	AT3G16320	AT1G69880	AT1G63720	AT3G20380	AT2G01180
AT2G31180	AT3G16390	AT1G69890	AT1G63730	AT3G20440	AT2G01450
AT2G31210	AT3G16420	AT1G69920	AT1G63970	AT3G20660	AT2G01520
AT2G31360	AT3G16450	AT1G69930	AT1G64110	AT3G21080	AT2G01860
AT2G31870	AT3G16460	AT1G70130	AT1G64170	AT3G21150	AT2G01918
AT2G31880	AT3G16810	AT1G70140	AT1G64195	AT3G21330	AT2G02010
AT2G31940	AT3G16910	AT1G70210	AT1G64200	AT3G21420	AT2G02070
AT2G32010	AT3G17609	AT1G70220	AT1G64210	AT3G21660	AT2G02080
AT2G32100	AT3G17690	AT1G70270	AT1G64300	AT3G21950	AT2G02310
AT2G32130	AT3G17970	AT1G70320	AT1G64320	AT3G22125	AT2G02630
AT2G32140	AT3G18010	AT1G70580	AT1G64355	AT3G22142	AT2G02680
AT2G32150	AT3G18020	AT1G70640	AT1G64400	AT3G22310	AT2G02690
AT2G32280	AT3G18070	AT1G70720	AT1G64480	AT3G22330	AT2G02710
AT2G32390	AT3G18300	AT1G70750	AT1G64500	AT3G22415	AT2G02860
AT2G32930	AT3G18580	AT1G70760	AT1G64590	AT3G22640	AT2G02950
AT2G33051	AT3G18600	AT1G70800	AT1G64680	AT3G22700	AT2G02955
AT2G33060	AT3G18750	AT1G70820	AT1G64720	AT3G22740	AT2G02990
AT2G33090	AT3G18840	AT1G70830	AT1G64770	AT3G22820	AT2G03050
AT2G33170	AT3G19440	AT1G70850	AT1G64780	AT3G22830	AT2G03240
AT2G33480	AT3G19800	AT1G70985	AT1G64850	AT3G22880	AT2G03310
AT2G33580	AT3G20370	AT1G70990	AT1G64890	AT3G23000	AT2G03340
AT2G33830	AT3G20440	AT1G71000	AT1G64900	AT3G23150	AT2G03420
AT2G34020	AT3G20810	AT1G71015	AT1G64910	AT3G23370	AT2G03505
AT2G34170	AT3G20840	AT1G71030	AT1G64920	AT3G23510	AT2G03520
AT2G34200	AT3G21080	AT1G71110	AT1G65110	AT3G23550	AT2G03530
AT2G34420	AT3G21420	AT1G71330	AT1G65120	AT3G23805	AT2G03590
AT2G34500	AT3G21540	AT1G71520	AT1G65190	AT3G23810	AT2G03710
AT2G34555	AT3G21620	AT1G71890	AT1G65230	AT3G23820	AT2G03820
AT2G34600	AT3G21660	AT1G71960	AT1G65295	AT3G24100	AT2G03925
AT2G34610	AT3G21950	AT1G71970	AT1G65310	AT3G24255	AT2G04040
AT2G34620	AT3G22060	AT1G72100	AT1G65450	AT3G24515	AT2G04050
AT2G34790	AT3G22120	AT1G72200	AT1G65481	AT3G24870	AT2G04790
AT2G34850	AT3G22121	AT1G72210	AT1G65490	AT3G25430	AT2G05310
AT2G35637	AT3G22125	AT1G72280	AT1G65730	AT3G25597	AT2G05380
AT2G35640	AT3G22142	AT1G72416	AT1G65790	AT3G25717	AT2G05440
AT2G35680	AT3G22231	AT1G72430	AT1G65810	AT3G25730	AT2G05510
AT2G35700	AT3G22275	AT1G72520	AT1G65860	AT3G25870	AT2G05530
AT2G35820	AT3G22310	AT1G72645	AT1G65870	AT3G26200	AT2G05540
AT2G35910	AT3G22460	AT1G72790	AT1G65890	AT3G26230	AT2G05580
AT2G35930	AT3G22620	AT1G72940	AT1G65970	AT3G26240	AT2G05620
AT2G35960	AT3G22660	AT1G73010	AT1G66050	AT3G26510	AT2G05810
AT2G36000	AT3G22740	AT1G73080	AT1G66060	AT3G26520	AT2G05914
AT2G36050	AT3G22840	AT1G73120	AT1G66080	AT3G26740	AT2G06050
AT2G36080	AT3G22880	AT1G73150	AT1G66090	AT3G26782	AT2G06935
AT2G36110	AT3G22961	AT1G73160	AT1G66100	AT3G26830	AT2G07015
AT2G36270	AT3G23080	AT1G73220	AT1G66190	AT3G26960	AT2G07715
AT2G36295	AT3G23250	AT1G73325	AT1G66230	AT3G27025	AT2G07774
AT2G36320	AT3G23370	AT1G73330	AT1G66270	AT3G27250	AT2G10940
AT2G36390	AT3G23480	AT1G73340	AT1G66280	AT3G27550	AT2G11520
AT2G36410	AT3G23510	AT1G73370	AT1G66380	AT3G27880	AT2G12400
AT2G36470	AT3G23550	AT1G73510	AT1G66390	AT3G28070	AT2G13570
AT2G36750	AT3G23570	AT1G73550	AT1G66480	AT3G28220	AT2G13790
AT2G36760	AT3G23620	AT1G73600	AT1G66540	AT3G28270	AT2G13800
AT2G36770	AT3G23990	AT1G73750	AT1G66570	AT3G28640	AT2G14060
AT2G36950	AT3G24360	AT1G73805	AT1G66700	AT3G28740	AT2G14210
AT2G37180	AT3G24460	AT1G73810	AT1G66820	AT3G29000	AT2G14290
AT2G37520	AT3G24463	AT1G73830	AT1G66840	AT3G29370	AT2G14610
AT2G37580	AT3G24480	AT1G73870	AT1G66880	AT3G29390	AT2G14660
AT2G37750	AT3G24500	AT1G74000	AT1G66930	AT3G29575	AT2G14740
AT2G37820	AT3G24780	AT1G74010	AT1G66950	AT3G30460	AT2G14880
AT2G38465	AT3G25013	AT1G74070	AT1G66960	AT3G30775	AT2G15010
AT2G38470	AT3G25060	AT1G74090	AT1G67050	AT3G42800	AT2G15020
AT2G38670	AT3G25830	AT1G74310	AT1G67070	AT3G43250	AT2G15042
AT2G38820	AT3G25855	AT1G74330	AT1G67080	AT3G43850	AT2G15220
AT2G39130	AT3G26040	AT1G74350	AT1G67090	AT3G44450	AT2G15300
AT2G39560	AT3G26230	AT1G74360	AT1G67120	AT3G44720	AT2G15310
AT2G39570	AT3G26350	AT1G74430	AT1G67150	AT3G44735	AT2G15390
AT2G39580	AT3G26410	AT1G74440	AT1G67360	AT3G44860	AT2G15480
AT2G39675	AT3G26520	AT1G74460	AT1G67365	AT3G45140	AT2G15490
AT2G39705	AT3G26540	AT1G74580	AT1G67370	AT3G45600	AT2G15620
AT2G39725	AT3G26782	AT1G74650	AT1G67420	AT3G45970	AT2G15880
AT2G39900	AT3G27020	AT1G74670	AT1G67480	AT3G46630	AT2G15890
AT2G39920	AT3G27025	AT1G74810	AT1G67500	AT3G46640	AT2G16005
AT2G39950	AT3G27250	AT1G74950	AT1G67510	AT3G46660	AT2G16365
AT2G40020	AT3G27290	AT1G75040	AT1G67520	AT3G46670	AT2G16400
AT2G40080	AT3G27550	AT1G75100	AT1G67600	AT3G47470	AT2G16500
AT2G40130	AT3G28070	AT1G75230	AT1G67700	AT3G47640	AT2G16660
AT2G40180	AT3G28100	AT1G75260	AT1G67710	AT3G48280	AT2G16870
AT2G40330	AT3G28270	AT1G75290	AT1G67740	AT3G48310	AT2G16900
AT2G40340	AT3G28290	AT1G75350	AT1G67760	AT3G48360	AT2G16980
AT2G40350	AT3G28300	AT1G75380	AT1G67800	AT3G48390	AT2G17040
AT2G40460	AT3G28640	AT1G75410	AT1G67810	AT3G48460	AT2G17050
AT2G40610	AT3G28650	AT1G75460	AT1G67820	AT3G48720	AT2G17120
AT2G40670	AT3G28740	AT1G75470	AT1G67850	AT3G48920	AT2G17220
AT2G40710	AT3G28875	AT1G75580	AT1G67856	AT3G49240	AT2G17240
AT2G40750	AT3G28880	AT1G75770	AT1G67865	AT3G49320	AT2G17442
AT2G40780	AT3G28956	AT1G75830	AT1G67870	AT3G49570	AT2G17480
AT2G40880	AT3G29370	AT1G76040	AT1G67900	AT3G49580	AT2G17660
AT2G40900	AT3G29670	AT1G76070	AT1G67910	AT3G49710	AT2G17670
AT2G41100	AT3G29810	AT1G76080	AT1G67920	AT3G50070	AT2G17730
AT2G41150	AT3G43190	AT1G76110	AT1G68010	AT3G50120	AT2G17840
AT2G41178	AT3G44310	AT1G76240	AT1G68040	AT3G50220	AT2G17850
AT2G41180	AT3G44550	AT1G76390	AT1G68050	AT3G50260	AT2G17930
AT2G41250	AT3G44770	AT1G76420	AT1G68110	AT3G50310	AT2G17972
AT2G41415	AT3G44860	AT1G76430	AT1G68190	AT3G50410	AT2G18150
AT2G41660	AT3G44870	AT1G76500	AT1G68238	AT3G50560	AT2G18193
AT2G41870	AT3G44900	AT1G76570	AT1G68240	AT3G50670	AT2G18290
AT2G41905	AT3G45140	AT1G76580	AT1G68260	AT3G50960	AT2G18300
AT2G42150	AT3G46230	AT1G76590	AT1G68440	AT3G51030	AT2G18450
AT2G42170	AT3G46500	AT1G76640	AT1G68500	AT3G51120	AT2G18640
AT2G42200	AT3G46660	AT1G76700	AT1G68520	AT3G51340	AT2G18680
AT2G42290	AT3G46950	AT1G76720	AT1G68530	AT3G51350	AT2G18690
AT2G42330	AT3G46970	AT1G76870	AT1G68660	AT3G51400	AT2G18740
AT2G42530	AT3G47540	AT1G76890	AT1G68690	AT3G51410	AT2G18890
AT2G42540	AT3G47720	AT1G76952	AT1G68780	AT3G51450	AT2G18900
AT2G42720	AT3G47800	AT1G76960	AT1G68825	AT3G51660	AT2G19150
AT2G42870	AT3G48250	AT1G76970	AT1G68830	AT3G51670	AT2G19310
AT2G42900	AT3G48280	AT1G77090	AT1G68862	AT3G51870	AT2G19385
AT2G42920	AT3G48290	AT1G77120	AT1G68870	AT3G51895	AT2G19570
AT2G42950	AT3G48460	AT1G77122	AT1G69020	AT3G51910	AT2G19590
AT2G43110	AT3G48510	AT1G77200	AT1G69160	AT3G51920	AT2G19650
AT2G43440	AT3G48790	AT1G77390	AT1G69290	AT3G52140	AT2G19710
AT2G43445	AT3G49055	AT1G77570	AT1G69480	AT3G52460	AT2G19780
AT2G43535	AT3G49240	AT1G77760	AT1G69520	AT3G53000	AT2G19870
AT2G43620	AT3G49920	AT1G77870	AT1G69526	AT3G53230	AT2G19880
AT2G44130	AT3G50040	AT1G77950	AT1G69530	AT3G53232	AT2G19930
AT2G44230	AT3G50120	AT1G78090	AT1G69572	AT3G53250	AT2G19970
AT2G44290	AT3G50220	AT1G78170	AT1G69780	AT3G53360	AT2G20020
AT2G44380	AT3G50750	AT1G78260	AT1G69870	AT3G53380	AT2G20142
AT2G44490	AT3G50970	AT1G78280	AT1G69880	AT3G53460	AT2G20340
AT2G44500	AT3G51000	AT1G78360	AT1G69900	AT3G53510	AT2G20350
AT2G44670	AT3G51240	AT1G78370	AT1G69920	AT3G53650	AT2G20520
AT2G44800	AT3G51400	AT1G78410	AT1G69930	AT3G53940	AT2G20560
AT2G44840	AT3G51440	AT1G78450	AT1G70080	AT3G53990	AT2G20562
AT2G44940	AT3G51450	AT1G78750	AT1G70130	AT3G54510	AT2G20750
AT2G45315	AT3G51600	AT1G78860	AT1G70200	AT3G54700	AT2G20780
AT2G45560	AT3G52190	AT1G78940	AT1G70210	AT3G54830	AT2G20880
AT2G45660	AT3G52310	AT1G78970	AT1G70220	AT3G54920	AT2G20960
AT2G45860	AT3G52360	AT1G79180	AT1G70290	AT3G55090	AT2G21210
AT2G46192	AT3G52990	AT1G79310	AT1G70410	AT3G55120	AT2G21220
AT2G46210	AT3G53210	AT1G79320	AT1G70450	AT3G55240	AT2G21320
AT2G46220	AT3G53230	AT1G79440	AT1G70580	AT3G55560	AT2G21350
AT2G46250	AT3G53250	AT1G79680	AT1G70630	AT3G55760	AT2G21500
AT2G46330	AT3G53260	AT1G79860	AT1G70640	AT3G55970	AT2G21510
AT2G46380	AT3G53360	AT1G79920	AT1G70700	AT3G56030	AT2G21650
AT2G46400	AT3G53370	AT1G80110	AT1G70760	AT3G56360	AT2G21660
AT2G46800	AT3G53420	AT1G80120	AT1G70800	AT3G56790	AT2G21860
AT2G46810	AT3G53460	AT1G80130	AT1G70820	AT3G56900	AT2G22122
AT2G46970	AT3G53510	AT1G80160	AT1G70830	AT3G56960	AT2G22200
AT2G47060	AT3G53530	AT1G80180	AT1G70850	AT3G56990	AT2G22300
AT2G47240	AT3G53940	AT1G80380	AT1G70890	AT3G57260	AT2G22330
AT2G47440	AT3G53990	AT1G80440	AT1G70950	AT3G57520	AT2G22360
AT2G47460	AT3G54260	AT1G80610	AT1G70980	AT3G57660	AT2G22470
AT2G47700	AT3G54600	AT1G80650	AT1G70985	AT3G57760	AT2G22500
AT2G47870	AT3G54700	AT1G80820	AT1G71000	AT3G58940	AT2G22560
AT2G47880	AT3G54830	AT1G80920	AT1G71020	AT3G59060	AT2G22590
AT2G47890	AT3G55120	AT2G01150	AT1G71030	AT3G59250	AT2G22760
AT2G48010	AT3G55240	AT2G01170	AT1G71120	AT3G59350	AT2G22770
AT2G48110	AT3G55450	AT2G01520	AT1G71400	AT3G59370	AT2G22790
AT2G48121	AT3G55500	AT2G01530	AT1G71420	AT3G59900	AT2G22860
AT2G48140	AT3G55510	AT2G01755	AT1G71500	AT3G60160	AT2G22870
AT3G01065	AT3G55580	AT2G01760	AT1G71520	AT3G60520	AT2G22880
AT3G01210	AT3G55610	AT2G01770	AT1G71890	AT3G61060	AT2G22905
AT3G01260	AT3G55630	AT2G01870	AT1G71970	AT3G61280	AT2G22970
AT3G01690	AT3G55760	AT2G01880	AT1G72060	AT3G62150	AT2G23100
AT3G01865	AT3G55940	AT2G01900	AT1G72100	AT3G62980	AT2G23110
AT3G02170	AT3G56000	AT2G01918	AT1G72150	AT3G63180	AT2G23200
AT3G02245	AT3G56090	AT2G01940	AT1G72210	AT3G63370	AT2G23320
AT3G02250	AT3G56330	AT2G02010	AT1G72230	AT3G63400	AT2G23590
AT3G02380	AT3G56570	AT2G02100	AT1G72270	AT3G63440	AT2G23600
AT3G02470	AT3G56790	AT2G02120	AT1G72280	AT3G63445	AT2G23670
AT3G02550	AT3G56990	AT2G02220	AT1G72416	AT4G00040	AT2G23680
AT3G02640	AT3G57010	AT2G02310	AT1G72430	AT4G00050	AT2G23910
AT3G02832	AT3G57520	AT2G02680	AT1G72490	AT4G00150	AT2G24000
AT3G03250	AT3G57660	AT2G02690	AT1G72520	AT4G00380	AT2G24120
AT3G03260	AT3G57940	AT2G02710	AT1G72540	AT4G00450	AT2G24130
AT3G03435	AT3G58520	AT2G02860	AT1G72645	AT4G00620	AT2G24170
AT3G03440	AT3G58570	AT2G02930	AT1G72830	AT4G00700	AT2G24190
AT3G03450	AT3G58660	AT2G02990	AT1G72970	AT4G00730	AT2G24195
AT3G03640	AT3G59068	AT2G03240	AT1G73010	AT4G00780	AT2G24330
AT3G03850	AT3G59250	AT2G03310	AT1G73060	AT4G01026	AT2G24395
AT3G03990	AT3G59370	AT2G03340	AT1G73080	AT4G01130	AT2G24540
AT3G04010	AT3G59820	AT2G03350	AT1G73120	AT4G01550	AT2G24600
AT3G04030	AT3G59940	AT2G03380	AT1G73160	AT4G01950	AT2G24610
AT3G04060	AT3G60160	AT2G03410	AT1G73220	AT4G01970	AT2G24680
AT3G04070	AT3G60910	AT2G03550	AT1G73325	AT4G02380	AT2G24800
AT3G04140	AT3G61028	AT2G03590	AT1G73330	AT4G02420	AT2G24850
AT3G04160	AT3G61390	AT2G03925	AT1G73370	AT4G02540	AT2G25080
AT3G04200	AT3G61410	AT2G04039	AT1G73510	AT4G03420	AT2G25140
AT3G04443	AT3G61430	AT2G04040	AT1G73550	AT4G03540	AT2G25200
AT3G04550	AT3G62150	AT2G04170	AT1G73590	AT4G04330	AT2G25297
AT3G04615	AT3G62460	AT2G04230	AT1G73600	AT4G04450	AT2G25460
AT3G04700	AT3G62550	AT2G04350	AT1G73620	AT4G04610	AT2G25470
AT3G04810	AT3G62750	AT2G04790	AT1G73700	AT4G04670	AT2G25510
AT3G04975	AT3G63160	AT2G04860	AT1G73750	AT4G04830	AT2G25625
AT3G05650	AT3G63480	AT2G05160	AT1G73805	AT4G04840	AT2G25790
AT3G05660	AT4G00380	AT2G05185	AT1G73810	AT4G04970	AT2G25940
AT3G05730	AT4G00620	AT2G05310	AT1G73830	AT4G05070	AT2G26150
AT3G05800	AT4G00750	AT2G05380	AT1G73870	AT4G05110	AT2G26190
AT3G05880	AT4G01130	AT2G05440	AT1G73920	AT4G07395	AT2G26380
AT3G05890	AT4G01200	AT2G05510	AT1G74070	AT4G08160	AT2G26390
AT3G05932	AT4G01330	AT2G05520	AT1G74090	AT4G08555	AT2G26500
AT3G05935	AT4G01440	AT2G05530	AT1G74290	AT4G08685	AT2G26560
AT3G05937	AT4G01630	AT2G05540	AT1G74310	AT4G08870	AT2G26580
AT3G05980	AT4G01660	AT2G05580	AT1G74320	AT4G09030	AT2G26750
AT3G06020	AT4G01670	AT2G05620	AT1G74330	AT4G09435	AT2G26790
AT3G06035	AT4G01870	AT2G05810	AT1G74370	AT4G09500	AT2G26980
AT3G06070	AT4G01970	AT2G05914	AT1G74440	AT4G09760	AT2G27080
AT3G06080	AT4G02380	AT2G06002	AT1G74500	AT4G10070	AT2G27310
AT3G06140	AT4G02400	AT2G06050	AT1G74580	AT4G10160	AT2G27389
AT3G06145	AT4G02650	AT2G06935	AT1G74650	AT4G10600	AT2G27400
AT3G06160	AT4G02710	AT2G07042	AT1G74670	AT4G11211	AT2G27402
AT3G06290	AT4G03230	AT2G07671	AT1G74730	AT4G11360	AT2G27500
AT3G06355	AT4G03540	AT2G07695	AT1G74810	AT4G11370	AT2G27580
AT3G06620	AT4G04180	AT2G07715	AT1G74830	AT4G11460	AT2G27660
AT3G06850	AT4G04330	AT2G08340	AT1G74970	AT4G11480	AT2G27690
AT3G07000	AT4G04670	AT2G08405	AT1G75040	AT4G11660	AT2G27770
AT3G07195	AT4G04810	AT2G08650	AT1G75100	AT4G11780	AT2G27775
AT3G07320	AT4G04830	AT2G08660	AT1G75220	AT4G12000	AT2G27840
AT3G07350	AT4G04940	AT2G08665	AT1G75260	AT4G12005	AT2G28105
AT3G07640	AT4G05110	AT2G09745	AT1G75290	AT4G12440	AT2G28140
AT3G07650	AT4G05170	AT2G11520	AT1G75340	AT4G12880	AT2G28190
AT3G07675	AT4G05330	AT2G11810	AT1G75350	AT4G13110	AT2G28200
AT3G08570	AT4G05410	AT2G12400	AT1G75450	AT4G13160	AT2G28210
AT3G08700	AT4G06746	AT2G13360	AT1G75460	AT4G13340	AT2G28270
AT3G08710	AT4G07960	AT2G13570	AT1G75470	AT4G13410	AT2G28500
AT3G08880	AT4G08160	AT2G13790	AT1G75580	AT4G13750	AT2G28605
AT3G09000	AT4G08570	AT2G13800	AT1G75690	AT4G13790	AT2G28630
AT3G09030	AT4G08780	AT2G13810	AT1G75830	AT4G13800	AT2G28650
AT3G09032	AT4G08870	AT2G14060	AT1G75891	AT4G13990	AT2G28720
AT3G09162	AT4G09020	AT2G14095	AT1G75960	AT4G14400	AT2G28870
AT3G09390	AT4G09820	AT2G14290	AT1G76040	AT4G14690	AT2G29090
AT3G09415	AT4G09900	AT2G14560	AT1G76080	AT4G14740	AT2G29100
AT3G09540	AT4G10150	AT2G14610	AT1G76100	AT4G14850	AT2G29125
AT3G09650	AT4G10310	AT2G14660	AT1G76110	AT4G15130	AT2G29290
AT3G10040	AT4G10420	AT2G14760	AT1G76190	AT4G15430	AT2G29310
AT3G10150	AT4G10620	AT2G14775	AT1G76420	AT4G15670	AT2G29320
AT3G10410	AT4G11060	AT2G14820	AT1G76430	AT4G15680	AT2G29370
AT3G10520	AT4G11600	AT2G14960	AT1G76450	AT4G15700	AT2G29440
AT3G10750	AT4G12470	AT2G15010	AT1G76500	AT4G15850	AT2G29450
AT3G10800	AT4G12480	AT2G15020	AT1G76520	AT4G15975	AT2G29460
AT3G11020	AT4G12490	AT2G15042	AT1G76530	AT4G15990	AT2G29470
AT3G11080	AT4G12500	AT2G15050	AT1G76560	AT4G16000	AT2G29500
AT3G11260	AT4G12690	AT2G15220	AT1G76590	AT4G16008	AT2G29540
AT3G11410	AT4G12750	AT2G15300	AT1G76620	AT4G16146	AT2G29680
AT3G11580	AT4G13310	AT2G15310	AT1G76640	AT4G16160	AT2G29740
AT3G11640	AT4G13575	AT2G15320	AT1G76700	AT4G16280	AT2G29750
AT3G11660	AT4G13850	AT2G15340	AT1G76890	AT4G16370	AT2G30010
AT3G11820	AT4G14103	AT2G15370	AT1G76960	AT4G16515	AT2G30340
AT3G11850	AT4G14130	AT2G15390	AT1G76970	AT4G16610	AT2G30360
AT3G12490	AT4G14580	AT2G15480	AT1G77030	AT4G16630	AT2G30362
AT3G12560	AT4G14690	AT2G15490	AT1G77090	AT4G16700	AT2G30424
AT3G12580	AT4G14930	AT2G15760	AT1G77120	AT4G16740	AT2G30440
AT3G12915	AT4G15130	AT2G15830	AT1G77122	AT4G16880	AT2G30500
AT3G13000	AT4G15270	AT2G15970	AT1G77320	AT4G17070	AT2G30520
AT3G13020	AT4G15330	AT2G16005	AT1G77380	AT4G17090	AT2G30540
AT3G13061	AT4G15390	AT2G16060	AT1G77490	AT4G17245	AT2G30600
AT3G13065	AT4G15430	AT2G16230	AT1G77600	AT4G17250	AT2G30615
AT3G13130	AT4G15450	AT2G16380	AT1G77760	AT4G17340	AT2G30720
AT3G13150	AT4G15480	AT2G16385	AT1G77810	AT4G17470	AT2G30766
AT3G13240	AT4G15710	AT2G16660	AT1G77870	AT4G17480	AT2G30790
AT3G13350	AT4G15765	AT2G16740	AT1G77950	AT4G17520	AT2G30830
AT3G13900	AT4G15770	AT2G16870	AT1G78050	AT4G17670	AT2G31010
AT3G13940	AT4G15975	AT2G16890	AT1G78090	AT4G17695	AT2G31020
AT3G13960	AT4G16008	AT2G16900	AT1G78130	AT4G17970	AT2G31070
AT3G13980	AT4G16146	AT2G16980	AT1G78140	AT4G18270	AT2G31083
AT3G14070	AT4G16390	AT2G16990	AT1G78170	AT4G18280	AT2G31085
AT3G14090	AT4G16540	AT2G17033	AT1G78210	AT4G18422	AT2G31180
AT3G14370	AT4G16630	AT2G17210	AT1G78230	AT4G18970	AT2G31360
AT3G14560	AT4G16690	AT2G17240	AT1G78280	AT4G19120	AT2G31380
AT3G14620	AT4G16835	AT2G17280	AT1G78360	AT4G19690	AT2G31690
AT3G14630	AT4G16880	AT2G17520	AT1G78370	AT4G19820	AT2G31790
AT3G14690	AT4G16892	AT2G17525	AT1G78440	AT4G20020	AT2G31800
AT3G14810	AT4G17090	AT2G17660	AT1G78750	AT4G20440	AT2G31865
AT3G14820	AT4G17140	AT2G17740	AT1G78760	AT4G20820	AT2G31870
AT3G14890	AT4G17250	AT2G17840	AT1G78820	AT4G20970	AT2G31880
AT3G15115	AT4G17280	AT2G17930	AT1G78830	AT4G21200	AT2G31900
AT3G15400	AT4G17340	AT2G17972	AT1G78860	AT4G21215	AT2G32100
AT3G15440	AT4G17470	AT2G18050	AT1G78940	AT4G21380	AT2G32120
AT3G15450	AT4G17480	AT2G18150	AT1G79040	AT4G21410	AT2G32130
AT3G15536	AT4G17550	AT2G18160	AT1G79160	AT4G21570	AT2G32140
AT3G15720	AT4G18240	AT2G18193	AT1G79180	AT4G21650	AT2G32150
AT3G15750	AT4G18422	AT2G18196	AT1G79310	AT4G21760	AT2G32180
AT3G16180	AT4G18490	AT2G18210	AT1G79320	AT4G21850	AT2G32190
AT3G16380	AT4G18650	AT2G18260	AT1G79440	AT4G21920	AT2G32200
AT3G16560	AT4G18970	AT2G18300	AT1G79510	AT4G21970	AT2G32210
AT3G16565	AT4G19170	AT2G18360	AT1G79600	AT4G21990	AT2G32340
AT3G16800	AT4G19390	AT2G18450	AT1G79610	AT4G22200	AT2G32487
AT3G16857	AT4G19530	AT2G18560	AT1G79820	AT4G22270	AT2G32500
AT3G16860	AT4G19540	AT2G18670	AT1G80120	AT4G22490	AT2G32510
AT3G16910	AT4G19810	AT2G18680	AT1G80130	AT4G22610	AT2G32550
AT3G17130	AT4G19890	AT2G18690	AT1G80160	AT4G22620	AT2G32610
AT3G17150	AT4G19975	AT2G19130	AT1G80180	AT4G22758	AT2G32620
AT3G17609	AT4G20050	AT2G19190	AT1G80380	AT4G22770	AT2G32650
AT3G17630	AT4G20090	AT2G19450	AT1G80440	AT4G23220	AT2G32660
AT3G17790	AT4G20770	AT2G19570	AT1G80650	AT4G23450	AT2G32680
AT3G18050	AT4G20820	AT2G19650	AT1G80920	AT4G23670	AT2G32800
AT3G18300	AT4G20890	AT2G19710	AT1G80980	AT4G23680	AT2G32860
AT3G18320	AT4G20920	AT2G19900	AT2G01120	AT4G23700	AT2G32870
AT3G18485	AT4G20930	AT2G20142	AT2G01130	AT4G24010	AT2G32930
AT3G18590	AT4G21215	AT2G20180	AT2G01150	AT4G24110	AT2G32990
AT3G18800	AT4G21650	AT2G20350	AT2G01175	AT4G24660	AT2G33050
AT3G18830	AT4G21760	AT2G20370	AT2G01180	AT4G24960	AT2G33110
AT3G18950	AT4G21830	AT2G20560	AT2G01300	AT4G24990	AT2G33180
AT3G18980	AT4G21840	AT2G20562	AT2G01460	AT4G25140	AT2G33240
AT3G19350	AT4G21850	AT2G21060	AT2G01520	AT4G25420	AT2G33250
AT3G19380	AT4G22200	AT2G21130	AT2G01530	AT4G25433	AT2G33380
AT3G19780	AT4G22214	AT2G21185	AT2G01590	AT4G25480	AT2G33480
AT3G19850	AT4G22270	AT2G21200	AT2G01755	AT4G25580	AT2G33580
AT3G20090	AT4G22755	AT2G21210	AT2G01770	AT4G25620	AT2G33855
AT3G20210	AT4G22756	AT2G21220	AT2G01870	AT4G25750	AT2G34020
AT3G20340	AT4G23180	AT2G21330	AT2G01918	AT4G25940	AT2G34080
AT3G20810	AT4G23190	AT2G21400	AT2G02100	AT4G25990	AT2G34180
AT3G21150	AT4G23420	AT2G21500	AT2G02120	AT4G26150	AT2G34260
AT3G21420	AT4G23540	AT2G21510	AT2G02380	AT4G26200	AT2G34300
AT3G21510	AT4G23670	AT2G21540	AT2G02690	AT4G26542	AT2G34350
AT3G21560	AT4G23680	AT2G21550	AT2G02710	AT4G26600	AT2G34360
AT3G21780	AT4G23750	AT2G21620	AT2G02930	AT4G26800	AT2G34470
AT3G21781	AT4G23920	AT2G21650	AT2G02950	AT4G27010	AT2G34570
AT3G21790	AT4G24040	AT2G21660	AT2G02990	AT4G27250	AT2G34600
AT3G22070	AT4G24380	AT2G21780	AT2G03050	AT4G27350	AT2G34910
AT3G22100	AT4G24415	AT2G21820	AT2G03110	AT4G27450	AT2G34930
AT3G22125	AT4G24960	AT2G21970	AT2G03310	AT4G27530	AT2G35070
AT3G22142	AT4G25340	AT2G22030	AT2G03380	AT4G27560	AT2G35270
AT3G22231	AT4G25433	AT2G22200	AT2G03410	AT4G27590	AT2G35290
AT3G22275	AT4G25580	AT2G22300	AT2G03420	AT4G27820	AT2G35658
AT3G22415	AT4G25630	AT2G22450	AT2G03470	AT4G27830	AT2G35710
AT3G22700	AT4G25707	AT2G22470	AT2G03550	AT4G27852	AT2G35730
AT3G22800	AT4G25730	AT2G22500	AT2G03560	AT4G27950	AT2G35800
AT3G22830	AT4G25750	AT2G22560	AT2G03590	AT4G28020	AT2G35960
AT3G22840	AT4G25810	AT2G22590	AT2G03750	AT4G28140	AT2G36270
AT3G22930	AT4G25990	AT2G22760	AT2G04025	AT4G28150	AT2G36295
AT3G22961	AT4G26150	AT2G22860	AT2G04032	AT4G28300	AT2G36380
AT3G23000	AT4G26370	AT2G22880	AT2G04039	AT4G28310	AT2G36540
AT3G23080	AT4G26600	AT2G22890	AT2G04170	AT4G28320	AT2G36630
AT3G23250	AT4G26670	AT2G22980	AT2G04230	AT4G28330	AT2G36640
AT3G23605	AT4G26780	AT2G22990	AT2G04790	AT4G28520	AT2G36650
AT3G23620	AT4G26800	AT2G23000	AT2G04850	AT4G28556	AT2G36750
AT3G23810	AT4G27440	AT2G23090	AT2G04860	AT4G28652	AT2G36770
AT3G23820	AT4G27450	AT2G23180	AT2G05070	AT4G28700	AT2G36790
AT3G23920	AT4G27560	AT2G23270	AT2G05100	AT4G28703	AT2G36990
AT3G23930	AT4G27830	AT2G23320	AT2G05160	AT4G29140	AT2G37180
AT3G24460	AT4G27860	AT2G23348	AT2G05180	AT4G29190	AT2G37430
AT3G24463	AT4G27970	AT2G23390	AT2G05215	AT4G29610	AT2G37450
AT3G24500	AT4G28020	AT2G23590	AT2G05310	AT4G29740	AT2G37640
AT3G24515	AT4G28270	AT2G23600	AT2G05380	AT4G29905	AT2G37700
AT3G24715	AT4G28290	AT2G23630	AT2G05440	AT4G30150	AT2G37820
AT3G24780	AT4G28450	AT2G23670	AT2G05510	AT4G30530	AT2G37940
AT3G24840	AT4G28520	AT2G23680	AT2G05530	AT4G30660	AT2G37990
AT3G25060	AT4G28560	AT2G23690	AT2G05540	AT4G30996	AT2G38010
AT3G25597	AT4G28680	AT2G23840	AT2G05580	AT4G31940	AT2G38170
AT3G25717	AT4G28700	AT2G23910	AT2G05620	AT4G32190	AT2G38240
AT3G25730	AT4G28840	AT2G23960	AT2G05810	AT4G32480	AT2G38250
AT3G25870	AT4G29110	AT2G23985	AT2G05914	AT4G32630	AT2G38360
AT3G25882	AT4G29510	AT2G24000	AT2G06002	AT4G32800	AT2G38390
AT3G26040	AT4G29930	AT2G24130	AT2G06520	AT4G33050	AT2G38460
AT3G26240	AT4G30150	AT2G24190	AT2G06850	AT4G33120	AT2G38500
AT3G26350	AT4G30280	AT2G24395	AT2G06935	AT4G33160	AT2G38760
AT3G26445	AT4G30650	AT2G24430	AT2G07042	AT4G33467	AT2G38790
AT3G26510	AT4G30830	AT2G24540	AT2G07475	AT4G33930	AT2G39030
AT3G26740	AT4G31000	AT2G24560	AT2G07715	AT4G33980	AT2G39200
AT3G26850	AT4G31210	AT2G24600	AT2G08405	AT4G34530	AT2G39420
AT3G26890	AT4G31398	AT2G24610	AT2G08650	AT4G34550	AT2G39490
AT3G26932	AT4G31790	AT2G24681	AT2G08665	AT4G34560	AT2G39510
AT3G27290	AT4G32340	AT2G24850	AT2G08730	AT4G34590	AT2G39530
AT3G27500	AT4G32630	AT2G25080	AT2G09745	AT4G34650	AT2G39560
AT3G27880	AT4G32980	AT2G25130	AT2G10940	AT4G34950	AT2G39675
AT3G28007	AT4G33070	AT2G25140	AT2G11810	AT4G34990	AT2G39681
AT3G28180	AT4G33120	AT2G25150	AT2G12400	AT4G35110	AT2G40030
AT3G28220	AT4G33660	AT2G25160	AT2G12646	AT4G35320	AT2G40095
AT3G28290	AT4G33666	AT2G25260	AT2G13360	AT4G35480	AT2G40100
AT3G28300	AT4G33980	AT2G25297	AT2G13550	AT4G35655	AT2G40330
AT3G28370	AT4G34120	AT2G25460	AT2G13570	AT4G36010	AT2G40400
AT3G28650	AT4G34410	AT2G25470	AT2G13800	AT4G36105	AT2G40690
AT3G28750	AT4G34740	AT2G25510	AT2G13810	AT4G36110	AT2G40880
AT3G28875	AT4G34900	AT2G25590	AT2G14060	AT4G36500	AT2G41090
AT3G28880	AT4G34910	AT2G25605	AT2G14095	AT4G36580	AT2G41300
AT3G28920	AT4G34950	AT2G25730	AT2G14290	AT4G36850	AT2G41340
AT3G29000	AT4G35190	AT2G25790	AT2G14510	AT4G36880	AT2G41370
AT3G29390	AT4G35420	AT2G25810	AT2G14560	AT4G36900	AT2G41480
AT3G29575	AT4G36010	AT2G25980	AT2G14660	AT4G36920	AT2G41560
AT3G29670	AT4G36105	AT2G26150	AT2G14750	AT4G36925	AT2G41640
AT3G30460	AT4G36350	AT2G26310	AT2G14820	AT4G37150	AT2G41800
AT3G30775	AT4G36580	AT2G26380	AT2G15010	AT4G37320	AT2G41810
AT3G32047	AT4G36680	AT2G26390	AT2G15020	AT4G37450	AT2G41835
AT3G43250	AT4G36950	AT2G26420	AT2G15042	AT4G37470	AT2G41870
AT3G44326	AT4G37190	AT2G26440	AT2G15050	AT4G37540	AT2G41950
AT3G44380	AT4G37610	AT2G26480	AT2G15090	AT4G37770	AT2G41990
AT3G44450	AT4G37700	AT2G26500	AT2G15220	AT4G37800	AT2G42010
AT3G44610	AT4G37770	AT2G26515	AT2G15310	AT4G37890	AT2G42070
AT3G44720	AT4G37800	AT2G26560	AT2G15318	AT4G37990	AT2G42170
AT3G44900	AT4G37980	AT2G26690	AT2G15320	AT4G38150	AT2G42200
AT3G44940	AT4G38150	AT2G26695	AT2G15370	AT4G38260	AT2G42280
AT3G45100	AT4G38380	AT2G26820	AT2G15390	AT4G38340	AT2G42330
AT3G45230	AT4G38410	AT2G26980	AT2G15480	AT4G38380	AT2G42360
AT3G45260	AT4G38440	AT2G27200	AT2G15490	AT4G38440	AT2G42365
AT3G45410	AT4G38560	AT2G27290	AT2G15620	AT4G38520	AT2G42530
AT3G45420	AT4G38580	AT2G27310	AT2G15820	AT4G38545	AT2G42570
AT3G45600	AT4G39070	AT2G27385	AT2G15830	AT4G38850	AT2G42760
AT3G45930	AT4G39675	AT2G27389	AT2G15960	AT4G39330	AT2G42885
AT3G46090	AT4G39740	AT2G27400	AT2G15970	AT4G39390	AT2G42900
AT3G46550	AT4G39800	AT2G27402	AT2G16005	AT4G39675	AT2G42950
AT3G46600	AT4G39940	AT2G27420	AT2G16060	AT4G39795	AT2G43010
AT3G46640	AT4G40000	AT2G27500	AT2G16230	AT4G39952	AT2G43100
AT3G46700	AT4G40010	AT2G27660	AT2G16280	AT4G40000	AT2G43120
AT3G46970	AT4G40065	AT2G27690	AT2G16380	AT5G01015	AT2G43140
AT3G47160	AT5G01015	AT2G28105	AT2G16385	AT5G01040	AT2G43320
AT3G47420	AT5G01100	AT2G28190	AT2G16570	AT5G01200	AT2G43390
AT3G47640	AT5G01490	AT2G28200	AT2G16595	AT5G01380	AT2G43440
AT3G47860	AT5G02020	AT2G28470	AT2G16630	AT5G01520	AT2G43445
AT3G48290	AT5G02230	AT2G28490	AT2G16740	AT5G01542	AT2G43530
AT3G48310	AT5G02330	AT2G28605	AT2G16890	AT5G01740	AT2G43560
AT3G48360	AT5G02490	AT2G28630	AT2G16970	AT5G01810	AT2G43570
AT3G48720	AT5G02560	AT2G28650	AT2G16980	AT5G01830	AT2G43610
AT3G48920	AT5G02565	AT2G28720	AT2G16990	AT5G02180	AT2G43760
AT3G49055	AT5G02680	AT2G28830	AT2G17033	AT5G02440	AT2G43880
AT3G49500	AT5G02820	AT2G28900	AT2G17240	AT5G02490	AT2G44070
AT3G49530	AT5G02860	AT2G29100	AT2G17280	AT5G02500	AT2G44130
AT3G49550	AT5G03860	AT2G29110	AT2G17500	AT5G02565	AT2G44230
AT3G49570	AT5G04220	AT2G29180	AT2G17525	AT5G02575	AT2G44290
AT3G49580	AT5G04250	AT2G29290	AT2G17695	AT5G02865	AT2G44300
AT3G49760	AT5G04310	AT2G29300	AT2G17710	AT5G03050	AT2G44340
AT3G49790	AT5G04895	AT2G29310	AT2G17740	AT5G03060	AT2G44370
AT3G49880	AT5G05270	AT2G29320	AT2G17770	AT5G03140	AT2G44450
AT3G49990	AT5G05410	AT2G29350	AT2G17780	AT5G03230	AT2G44460
AT3G50060	AT5G05470	AT2G29360	AT2G17840	AT5G03355	AT2G44500
AT3G50120	AT5G05965	AT2G29370	AT2G17850	AT5G03720	AT2G44510
AT3G50190	AT5G06090	AT2G29440	AT2G17880	AT5G03920	AT2G44578
AT3G50260	AT5G06550	AT2G29460	AT2G17930	AT5G04205	AT2G44670
AT3G50310	AT5G06690	AT2G29500	AT2G17972	AT5G04220	AT2G44810
AT3G50360	AT5G06760	AT2G29630	AT2G18010	AT5G04250	AT2G44840
AT3G50410	AT5G06790	AT2G29720	AT2G18100	AT5G04310	AT2G44870
AT3G50470	AT5G06811	AT2G30170	AT2G18130	AT5G04720	AT2G45180
AT3G50570	AT5G06865	AT2G30340	AT2G18150	AT5G04895	AT2G45310
AT3G50700	AT5G06870	AT2G30520	AT2G18160	AT5G05220	AT2G45510
AT3G50750	AT5G07080	AT2G30540	AT2G18193	AT5G05250	AT2G45550
AT3G50960	AT5G07475	AT2G30570	AT2G18196	AT5G05600	AT2G45660
AT3G50970	AT5G07620	AT2G30600	AT2G18260	AT5G05840	AT2G45710
AT3G51075	AT5G07860	AT2G30615	AT2G18300	AT5G05890	AT2G45750
AT3G51360	AT5G07990	AT2G30720	AT2G18560	AT5G05965	AT2G45760
AT3G51400	AT5G08260	AT2G30766	AT2G18680	AT5G06690	AT2G45850
AT3G51410	AT5G08310	AT2G30770	AT2G18700	AT5G06710	AT2G45860
AT3G51660	AT5G08480	AT2G30830	AT2G18780	AT5G06870	AT2G45920
AT3G51740	AT5G08620	AT2G30870	AT2G18800	AT5G07070	AT2G45930
AT3G51895	AT5G08640	AT2G31010	AT2G18969	AT5G07130	AT2G46140
AT3G52040	AT5G08720	AT2G31070	AT2G18980	AT5G07475	AT2G46150
AT3G52180	AT5G08835	AT2G31083	AT2G19130	AT5G07990	AT2G46240
AT3G52360	AT5G09125	AT2G31085	AT2G19190	AT5G08020	AT2G46270
AT3G52470	AT5G09420	AT2G31180	AT2G19440	AT5G08070	AT2G46400
AT3G52480	AT5G09440	AT2G31345	AT2G19450	AT5G08230	AT2G46430
AT3G52870	AT5G09520	AT2G31380	AT2G19710	AT5G08310	AT2G46440
AT3G52990	AT5G09530	AT2G31560	AT2G19780	AT5G08480	AT2G46510
AT3G53000	AT5G09590	AT2G31690	AT2G19900	AT5G08610	AT2G46530
AT3G53190	AT5G09800	AT2G31730	AT2G19970	AT5G08620	AT2G46630
AT3G53530	AT5G09840	AT2G31751	AT2G20142	AT5G09420	AT2G46660
AT3G53620	AT5G09950	AT2G31790	AT2G20180	AT5G09580	AT2G46830
AT3G53950	AT5G10210	AT2G31800	AT2G20260	AT5G09670	AT2G47060
AT3G53990	AT5G10230	AT2G31865	AT2G20350	AT5G09800	AT2G47130
AT3G54000	AT5G11110	AT2G31870	AT2G20560	AT5G09840	AT2G47140
AT3G54400	AT5G11150	AT2G31900	AT2G20562	AT5G09950	AT2G47190
AT3G54460	AT5G11240	AT2G31920	AT2G20610	AT5G10030	AT2G47220
AT3G54950	AT5G11590	AT2G31945	AT2G20670	AT5G10100	AT2G47240
AT3G54990	AT5G12110	AT2G31990	AT2G20800	AT5G10150	AT2G47520
AT3G55090	AT5G12220	AT2G32050	AT2G20835	AT5G10180	AT2G47540
AT3G55430	AT5G12270	AT2G32090	AT2G20870	AT5G10410	AT2G47550
AT3G55450	AT5G12340	AT2G32100	AT2G20880	AT5G10530	AT2G47680
AT3G55485	AT5G13110	AT2G32120	AT2G21060	AT5G10550	AT2G47880
AT3G55500	AT5G13170	AT2G32140	AT2G21100	AT5G10695	AT2G47950
AT3G55510	AT5G13200	AT2G32160	AT2G21130	AT5G10760	AT2G47990
AT3G55560	AT5G13220	AT2G32180	AT2G21140	AT5G11410	AT2G48010
AT3G55580	AT5G13580	AT2G32190	AT2G21170	AT5G11740	AT3G01070
AT3G55610	AT5G13700	AT2G32210	AT2G21185	AT5G11790	AT3G01142
AT3G55760	AT5G13930	AT2G32270	AT2G21200	AT5G12300	AT3G01500
AT3G55880	AT5G14050	AT2G32290	AT2G21210	AT5G12340	AT3G01513
AT3G55940	AT5G14060	AT2G32340	AT2G21220	AT5G13090	AT3G01660
AT3G55980	AT5G14280	AT2G32500	AT2G21330	AT5G13170	AT3G01670
AT3G56000	AT5G14450	AT2G32510	AT2G21385	AT5G13480	AT3G01680
AT3G56090	AT5G14550	AT2G32530	AT2G21400	AT5G13930	AT3G01760
AT3G56360	AT5G14570	AT2G32550	AT2G21510	AT5G14050	AT3G01830
AT3G56400	AT5G14580	AT2G32610	AT2G21530	AT5G14120	AT3G01865
AT3G56600	AT5G14750	AT2G32620	AT2G21540	AT5G14200	AT3G01900
AT3G57010	AT5G14760	AT2G32650	AT2G21590	AT5G14280	AT3G02170
AT3G57240	AT5G14920	AT2G32660	AT2G21620	AT5G14360	AT3G02220
AT3G57430	AT5G14990	AT2G32765	AT2G21660	AT5G14580	AT3G02380
AT3G57750	AT5G15290	AT2G32860	AT2G21770	AT5G14940	AT3G02510
AT3G57760	AT5G15500	AT2G32870	AT2G21780	AT5G14960	AT3G02550
AT3G57880	AT5G15550	AT2G32880	AT2G21830	AT5G15120	AT3G02790
AT3G57965	AT5G15600	AT2G32885	AT2G21860	AT5G15140	AT3G02832
AT3G58060	AT5G15640	AT2G32930	AT2G21900	AT5G15160	AT3G02875
AT3G58120	AT5G15650	AT2G32990	AT2G21950	AT5G15240	AT3G02880
AT3G58540	AT5G15700	AT2G33070	AT2G21960	AT5G15290	AT3G02970
AT3G58570	AT5G15750	AT2G33110	AT2G21970	AT5G15340	AT3G03020
AT3G58790	AT5G15840	AT2G33180	AT2G22030	AT5G15500	AT3G03050
AT3G58980	AT5G15950	AT2G33210	AT2G22200	AT5G15700	AT3G03060
AT3G59060	AT5G15960	AT2G33240	AT2G22330	AT5G16030	AT3G03190
AT3G59350	AT5G15970	AT2G33250	AT2G22360	AT5G16370	AT3G03260
AT3G59680	AT5G16030	AT2G33255	AT2G22450	AT5G16930	AT3G03265
AT3G59750	AT5G16040	AT2G33260	AT2G22590	AT5G16940	AT3G03270
AT3G59820	AT5G16930	AT2G33460	AT2G22730	AT5G16960	AT3G03385
AT3G59900	AT5G16960	AT2G33480	AT2G22800	AT5G17270	AT3G03520
AT3G60010	AT5G17030	AT2G33775	AT2G22810	AT5G17460	AT3G04140
AT3G60520	AT5G17040	AT2G33810	AT2G22850	AT5G17490	AT3G04200
AT3G60980	AT5G17240	AT2G33815	AT2G22880	AT5G17700	AT3G04210
AT3G61060	AT5G17270	AT2G33830	AT2G22980	AT5G17850	AT3G04220
AT3G61198	AT5G17340	AT2G33855	AT2G22990	AT5G18010	AT3G04320
AT3G61670	AT5G17460	AT2G34010	AT2G23000	AT5G18020	AT3G04440
AT3G61950	AT5G18020	AT2G34020	AT2G23030	AT5G18030	AT3G04550
AT3G62260	AT5G18030	AT2G34030	AT2G23050	AT5G18080	AT3G04615
AT3G62550	AT5G18140	AT2G34060	AT2G23170	AT5G18290	AT3G04720
AT3G62570	AT5G18290	AT2G34080	AT2G23180	AT5G18540	AT3G04760
AT3G62700	AT5G18340	AT2G34140	AT2G23270	AT5G18670	AT3G04790
AT3G62980	AT5G18470	AT2G34170	AT2G23300	AT5G18840	AT3G05150
AT3G63160	AT5G18540	AT2G34210	AT2G23390	AT5G19120	AT3G05155
AT3G63240	AT5G18630	AT2G34350	AT2G23590	AT5G19300	AT3G05320
AT3G63440	AT5G18840	AT2G34360	AT2G23600	AT5G19410	AT3G05390
AT4G00040	AT5G18850	AT2G34490	AT2G23620	AT5G19875	AT3G05400
AT4G00080	AT5G19110	AT2G34530	AT2G23670	AT5G20250	AT3G05540
AT4G00530	AT5G19300	AT2G34600	AT2G23690	AT5G20480	AT3G05580
AT4G01020	AT5G19410	AT2G34620	AT2G23840	AT5G21170	AT3G05600
AT4G01090	AT5G20160	AT2G34790	AT2G23910	AT5G22500	AT3G05620
AT4G01130	AT5G20630	AT2G34850	AT2G24000	AT5G22540	AT3G05660
AT4G01200	AT5G20830	AT2G34910	AT2G24130	AT5G22580	AT3G05880
AT4G01250	AT5G21100	AT2G34925	AT2G24395	AT5G22920	AT3G05935
AT4G01330	AT5G21960	AT2G34930	AT2G24400	AT5G22940	AT3G06020
AT4G01390	AT5G22020	AT2G35270	AT2G24540	AT5G23150	AT3G06080
AT4G01550	AT5G22100	AT2G35370	AT2G24550	AT5G23240	AT3G06145
AT4G01670	AT5G22300	AT2G35660	AT2G24560	AT5G23360	AT3G06355
AT4G01870	AT5G22500	AT2G35710	AT2G24610	AT5G23480	AT3G06435
AT4G01950	AT5G22608	AT2G35830	AT2G24681	AT5G23820	AT3G06460
AT4G02130	AT5G23190	AT2G36000	AT2G24762	AT5G23950	AT3G06490
AT4G02290	AT5G23220	AT2G36100	AT2G24820	AT5G24080	AT3G06530
AT4G02370	AT5G23240	AT2G36110	AT2G24945	AT5G24150	AT3G06655
AT4G02420	AT5G23480	AT2G36120	AT2G25080	AT5G24155	AT3G06680
AT4G02430	AT5G23575	AT2G36270	AT2G25090	AT5G24160	AT3G06730
AT4G02540	AT5G23750	AT2G36380	AT2G25140	AT5G24570	AT3G06868
AT4G02650	AT5G23800	AT2G36390	AT2G25150	AT5G24620	AT3G06890
AT4G02710	AT5G23810	AT2G36570	AT2G25160	AT5G24660	AT3G06980
AT4G02880	AT5G23950	AT2G36580	AT2G25200	AT5G24740	AT3G07000
AT4G03180	AT5G24030	AT2G36610	AT2G25260	AT5G24770	AT3G07040
AT4G03230	AT5G24070	AT2G36630	AT2G25297	AT5G24870	AT3G07045
AT4G03400	AT5G24140	AT2G36790	AT2G25450	AT5G24920	AT3G07050
AT4G03440	AT5G24150	AT2G36830	AT2G25460	AT5G24990	AT3G07195
AT4G03935	AT5G24155	AT2G36835	AT2G25510	AT5G25240	AT3G07255
AT4G04330	AT5G24160	AT2G36850	AT2G25530	AT5G25390	AT3G07365
AT4G04340	AT5G24420	AT2G36870	AT2G25590	AT5G25790	AT3G07390
AT4G04435	AT5G24470	AT2G36990	AT2G25605	AT5G26146	AT3G07430
AT4G04450	AT5G24570	AT2G37030	AT2G25730	AT5G26200	AT3G07580
AT4G04770	AT5G24770	AT2G37040	AT2G25780	AT5G26220	AT3G07600
AT4G05330	AT5G24780	AT2G37100	AT2G25790	AT5G26280	AT3G07650
AT4G05410	AT5G24800	AT2G37280	AT2G25830	AT5G26340	AT3G08520
AT4G05520	AT5G25110	AT2G37360	AT2G25900	AT5G26720	AT3G08570
AT4G06410	AT5G25140	AT2G37430	AT2G25930	AT5G26860	AT3G08700
AT4G06665	AT5G25190	AT2G37580	AT2G25980	AT5G27360	AT3G08720
AT4G06746	AT5G25440	AT2G37600	AT2G26150	AT5G27890	AT3G08740
AT4G07190	AT5G25450	AT2G37640	AT2G26190	AT5G27930	AT3G08860
AT4G07395	AT5G25770	AT2G37750	AT2G26250	AT5G28030	AT3G08970
AT4G08040	AT5G26010	AT2G37770	AT2G26310	AT5G28150	AT3G09010
AT4G08250	AT5G26080	AT2G37890	AT2G26340	AT5G28910	AT3G09162
AT4G08555	AT5G26200	AT2G37940	AT2G26360	AT5G28919	AT3G09220
AT4G08780	AT5G26220	AT2G38010	AT2G26390	AT5G35370	AT3G09330
AT4G08785	AT5G26280	AT2G38210	AT2G26400	AT5G35490	AT3G09390
AT4G08985	AT5G26570	AT2G38240	AT2G26480	AT5G35940	AT3G09450
AT4G09020	AT5G26980	AT2G38250	AT2G26500	AT5G37300	AT3G09520
AT4G09760	AT5G27360	AT2G38290	AT2G26560	AT5G37440	AT3G09580
AT4G10070	AT5G28080	AT2G38390	AT2G26570	AT5G37590	AT3G09640
AT4G10270	AT5G28840	AT2G38465	AT2G26690	AT5G37680	AT3G09650
AT4G10695	AT5G35490	AT2G38790	AT2G26695	AT5G37750	AT3G09660
AT4G10910	AT5G35940	AT2G38940	AT2G26740	AT5G38000	AT3G09680
AT4G10960	AT5G36110	AT2G39050	AT2G26790	AT5G38020	AT3G09830
AT4G11210	AT5G36925	AT2G39200	AT2G26820	AT5G38120	AT3G09910
AT4G11280	AT5G37260	AT2G39250	AT2G26980	AT5G38240	AT3G09925
AT4G11360	AT5G37600	AT2G39310	AT2G27010	AT5G38310	AT3G09940
AT4G11370	AT5G37680	AT2G39330	AT2G27140	AT5G38420	AT3G09960
AT4G11460	AT5G37990	AT2G39350	AT2G27200	AT5G38865	AT3G10040
AT4G11600	AT5G38000	AT2G39420	AT2G27280	AT5G38890	AT3G10110
AT4G11660	AT5G38020	AT2G39470	AT2G27290	AT5G39160	AT3G10300
AT4G11910	AT5G38140	AT2G39490	AT2G27310	AT5G39240	AT3G10520
AT4G12000	AT5G38280	AT2G39510	AT2G27385	AT5G39520	AT3G10530
AT4G12005	AT5G38420	AT2G39518	AT2G27389	AT5G39960	AT3G10660
AT4G12290	AT5G38720	AT2G39560	AT2G27390	AT5G40180	AT3G10680
AT4G12400	AT5G38890	AT2G39681	AT2G27402	AT5G40390	AT3G10800
AT4G12430	AT5G38970	AT2G39710	AT2G27420	AT5G40420	AT3G10815
AT4G12440	AT5G39120	AT2G39730	AT2G27610	AT5G40480	AT3G10985
AT4G12470	AT5G39240	AT2G39770	AT2G27690	AT5G40500	AT3G11010
AT4G12480	AT5G39410	AT2G39920	AT2G28190	AT5G40540	AT3G11080
AT4G12500	AT5G39520	AT2G40020	AT2G28200	AT5G40670	AT3G11090
AT4G12690	AT5G39720	AT2G40080	AT2G28210	AT5G40850	AT3G11110
AT4G12750	AT5G39760	AT2G40095	AT2G28470	AT5G41080	AT3G11120
AT4G12900	AT5G39850	AT2G40100	AT2G28560	AT5G41590	AT3G11340
AT4G12910	AT5G39860	AT2G40130	AT2G28570	AT5G41600	AT3G11420
AT4G13100	AT5G40180	AT2G40205	AT2G28605	AT5G41670	AT3G11820
AT4G13110	AT5G40380	AT2G40340	AT2G28630	AT5G41890	AT3G11840
AT4G13160	AT5G40390	AT2G40475	AT2G28800	AT5G42020	AT3G12145
AT4G13190	AT5G40460	AT2G40610	AT2G28900	AT5G42440	AT3G12220
AT4G13340	AT5G40480	AT2G40670	AT2G28950	AT5G42530	AT3G12320
AT4G13410	AT5G40500	AT2G40710	AT2G29060	AT5G42580	AT3G12345
AT4G13790	AT5G40590	AT2G40750	AT2G29100	AT5G42650	AT3G12500
AT4G13800	AT5G40780	AT2G40850	AT2G29110	AT5G42900	AT3G12520
AT4G13850	AT5G41120	AT2G41090	AT2G29170	AT5G43260	AT3G12833
AT4G13990	AT5G41170	AT2G41180	AT2G29180	AT5G43620	AT3G12930
AT4G14103	AT5G41590	AT2G41250	AT2G29290	AT5G44050	AT3G12965
AT4G14230	AT5G41670	AT2G41260	AT2G29300	AT5G44110	AT3G13050
AT4G14400	AT5G42510	AT2G41290	AT2G29310	AT5G44120	AT3G13061
AT4G14560	AT5G42530	AT2G41300	AT2G29320	AT5G44210	AT3G13065
AT4G14580	AT5G42570	AT2G41312	AT2G29340	AT5G44310	AT3G13080
AT4G14690	AT5G42650	AT2G41720	AT2G29350	AT5G44420	AT3G13090
AT4G14980	AT5G42800	AT2G41730	AT2G29360	AT5G44430	AT3G13150
AT4G15130	AT5G42900	AT2G41800	AT2G29370	AT5G44440	AT3G13230
AT4G15248	AT5G43260	AT2G41835	AT2G29440	AT5G44565	AT3G13350
AT4G15260	AT5G43840	AT2G41850	AT2G29500	AT5G44574	AT3G13404
AT4G15450	AT5G43850	AT2G41905	AT2G29630	AT5G44575	AT3G13420
AT4G15480	AT5G43860	AT2G41940	AT2G29720	AT5G44580	AT3G13432
AT4G15670	AT5G44050	AT2G42010	AT2G30100	AT5G44780	AT3G13433
AT4G15680	AT5G44120	AT2G42170	AT2G30170	AT5G45140	AT3G13650
AT4G15740	AT5G44565	AT2G42200	AT2G30395	AT5G45210	AT3G13662
AT4G15770	AT5G44575	AT2G42247	AT2G30520	AT5G45610	AT3G13740
AT4G16110	AT5G44578	AT2G42330	AT2G30570	AT5G45750	AT3G13750
AT4G16146	AT5G44590	AT2G42350	AT2G30600	AT5G45820	AT3G13784
AT4G16515	AT5G45020	AT2G42380	AT2G30615	AT5G45830	AT3G13810
AT4G16610	AT5G45210	AT2G42530	AT2G30766	AT5G45860	AT3G13940
AT4G16740	AT5G45310	AT2G42540	AT2G30770	AT5G46520	AT3G13960
AT4G17070	AT5G45440	AT2G42610	AT2G30950	AT5G46570	AT3G14050
AT4G17090	AT5G45475	AT2G42660	AT2G31083	AT5G46600	AT3G14200
AT4G17100	AT5G45480	AT2G42850	AT2G31085	AT5G46710	AT3G14205
AT4G17140	AT5G45670	AT2G42885	AT2G31210	AT5G46720	AT3G14225
AT4G17245	AT5G45870	AT2G42900	AT2G31345	AT5G46830	AT3G14260
AT4G17250	AT5G45960	AT2G42975	AT2G31390	AT5G46900	AT3G14330
AT4G17460	AT5G46330	AT2G42990	AT2G31560	AT5G47060	AT3G14460
AT4G17490	AT5G46370	AT2G43100	AT2G31570	AT5G47230	AT3G14570
AT4G17500	AT5G46460	AT2G43340	AT2G31730	AT5G47240	AT3G14590
AT4G17550	AT5G46600	AT2G43480	AT2G31751	AT5G47330	AT3G14620
AT4G17670	AT5G46690	AT2G43530	AT2G31790	AT5G47450	AT3G14630
AT4G17970	AT5G46830	AT2G43535	AT2G31870	AT5G47550	AT3G14650
AT4G18070	AT5G47070	AT2G43560	AT2G31900	AT5G47560	AT3G14690
AT4G18240	AT5G47160	AT2G43570	AT2G31920	AT5G47580	AT3G14770
AT4G18270	AT5G47240	AT2G43590	AT2G31990	AT5G47610	AT3G14780
AT4G18280	AT5G47450	AT2G43610	AT2G32050	AT5G47640	AT3G14900
AT4G18390	AT5G47455	AT2G43620	AT2G32100	AT5G48190	AT3G15080
AT4G18422	AT5G47550	AT2G43745	AT2G32120	AT5G48250	AT3G15200
AT4G18510	AT5G47900	AT2G43820	AT2G32130	AT5G48270	AT3G15340
AT4G18520	AT5G47910	AT2G43880	AT2G32179	AT5G48850	AT3G15352
AT4G18530	AT5G48070	AT2G44070	AT2G32180	AT5G49015	AT3G15440
AT4G18650	AT5G48240	AT2G44260	AT2G32230	AT5G49480	AT3G15450
AT4G18660	AT5G48250	AT2G44300	AT2G32280	AT5G49630	AT3G15460
AT4G18680	AT5G48430	AT2G44450	AT2G32290	AT5G49700	AT3G15500
AT4G19060	AT5G48530	AT2G44460	AT2G32340	AT5G50260	AT3G15518
AT4G19120	AT5G48570	AT2G44500	AT2G32430	AT5G50430	AT3G15650
AT4G19160	AT5G48850	AT2G44578	AT2G32480	AT5G50720	AT3G15770
AT4G19170	AT5G49015	AT2G44810	AT2G32500	AT5G50915	AT3G15790
AT4G19390	AT5G49150	AT2G44870	AT2G32530	AT5G51260	AT3G15850
AT4G19430	AT5G49190	AT2G44920	AT2G32550	AT5G51300	AT3G15950
AT4G19530	AT5G49290	AT2G45220	AT2G32645	AT5G51390	AT3G16030
AT4G19550	AT5G49330	AT2G45360	AT2G32650	AT5G51440	AT3G16050
AT4G19680	AT5G49730	AT2G45550	AT2G32660	AT5G51890	AT3G16160
AT4G19690	AT5G49740	AT2G45570	AT2G32690	AT5G52050	AT3G16300
AT4G19960	AT5G50200	AT2G45750	AT2G32870	AT5G52320	AT3G16330
AT4G19975	AT5G50360	AT2G45760	AT2G32880	AT5G52640	AT3G16380
AT4G20890	AT5G50443	AT2G45950	AT2G32885	AT5G52660	AT3G16390
AT4G20920	AT5G50450	AT2G45960	AT2G32960	AT5G52720	AT3G16410
AT4G20970	AT5G50570	AT2G46140	AT2G33070	AT5G53050	AT3G16460
AT4G21200	AT5G50600	AT2G46150	AT2G33110	AT5G54585	AT3G16530
AT4G21213	AT5G50915	AT2G46240	AT2G33180	AT5G54740	AT3G16560
AT4G21215	AT5G51390	AT2G46250	AT2G33210	AT5G54930	AT3G16690
AT4G21380	AT5G51570	AT2G46430	AT2G33240	AT5G54960	AT3G16810
AT4G21400	AT5G51830	AT2G46440	AT2G33250	AT5G55400	AT3G16860
AT4G21570	AT5G52290	AT2G46510	AT2G33255	AT5G55560	AT3G17120
AT4G21920	AT5G52310	AT2G46620	AT2G33260	AT5G55960	AT3G17170
AT4G21970	AT5G52320	AT2G46630	AT2G33380	AT5G55970	AT3G17185
AT4G21990	AT5G52450	AT2G46660	AT2G33385	AT5G56030	AT3G17250
AT4G22212	AT5G52640	AT2G46710	AT2G33450	AT5G56040	AT3G17330
AT4G22214	AT5G52820	AT2G46850	AT2G33480	AT5G56100	AT3G17609
AT4G22230	AT5G53200	AT2G46860	AT2G33580	AT5G56160	AT3G17690
AT4G22270	AT5G53250	AT2G47000	AT2G33775	AT5G56880	AT3G17700
AT4G22290	AT5G53290	AT2G47050	AT2G33790	AT5G57123	AT3G17810
AT4G22380	AT5G54240	AT2G47140	AT2G33800	AT5G57150	AT3G17860
AT4G22510	AT5G54250	AT2G47180	AT2G33810	AT5G57380	AT3G17970
AT4G22513	AT5G54585	AT2G47460	AT2G33815	AT5G57510	AT3G18000
AT4G22517	AT5G54740	AT2G47520	AT2G33830	AT5G57630	AT3G18010
AT4G22620	AT5G54910	AT2G47550	AT2G33850	AT5G57887	AT3G18080
AT4G22758	AT5G54960	AT2G47680	AT2G33855	AT5G58000	AT3G18170
AT4G22770	AT5G55020	AT2G47770	AT2G34000	AT5G58150	AT3G18180
AT4G23000	AT5G55120	AT2G47780	AT2G34010	AT5G58210	AT3G18295
AT4G23040	AT5G55180	AT2G47880	AT2G34020	AT5G58370	AT3G18300
AT4G23060	AT5G55200	AT2G47890	AT2G34030	AT5G58570	AT3G18320
AT4G23180	AT5G55450	AT2G47895	AT2G34080	AT5G58700	AT3G18370
AT4G23450	AT5G55580	AT2G47930	AT2G34170	AT5G58770	AT3G18590
AT4G23500	AT5G55690	AT2G47935	AT2G34210	AT5G58910	AT3G18610
AT4G23630	AT5G55790	AT2G47950	AT2G34340	AT5G59040	AT3G18670
AT4G23810	AT5G55920	AT2G48010	AT2G34360	AT5G59050	AT3G18880
AT4G23920	AT5G55930	AT2G48080	AT2G34420	AT5G59080	AT3G19010
AT4G23990	AT5G56000	AT2G48090	AT2G34430	AT5G59310	AT3G19200
AT4G24010	AT5G56030	AT2G48121	AT2G34460	AT5G59320	AT3G19240
AT4G24050	AT5G56550	AT3G01015	AT2G34490	AT5G60250	AT3G19440
AT4G24110	AT5G57090	AT3G01290	AT2G34500	AT5G60730	AT3G19550
AT4G24415	AT5G57110	AT3G01500	AT2G34510	AT5G60840	AT3G19560
AT4G24660	AT5G57380	AT3G01513	AT2G34620	AT5G60870	AT3G19663
AT4G24700	AT5G57530	AT3G01580	AT2G34655	AT5G61290	AT3G19680
AT4G24780	AT5G57550	AT3G01670	AT2G34790	AT5G61370	AT3G19970
AT4G24960	AT5G57630	AT3G01730	AT2G34810	AT5G61440	AT3G20210
AT4G24972	AT5G57780	AT3G01830	AT2G34850	AT5G61490	AT3G20240
AT4G24990	AT5G57790	AT3G01900	AT2G34860	AT5G61610	AT3G20360
AT4G25380	AT5G58070	AT3G02020	AT2G35130	AT5G61810	AT3G20395
AT4G25433	AT5G58120	AT3G02040	AT2G35140	AT5G61820	AT3G20460
AT4G25480	AT5G58370	AT3G02380	AT2G35155	AT5G61940	AT3G20570
AT4G25500	AT5G58570	AT3G02480	AT2G35210	AT5G62040	AT3G20660
AT4G25620	AT5G58600	AT3G02500	AT2G35340	AT5G62210	AT3G20680
AT4G25707	AT5G58660	AT3G02535	AT2G35370	AT5G62240	AT3G20935
AT4G25810	AT5G58770	AT3G02550	AT2G35612	AT5G62350	AT3G20940
AT4G25940	AT5G58780	AT3G02720	AT2G35660	AT5G62360	AT3G21070
AT4G26090	AT5G58900	AT3G02790	AT2G35710	AT5G62560	AT3G21230
AT4G26200	AT5G58910	AT3G02875	AT2G35730	AT5G62760	AT3G21260
AT4G26288	AT5G59080	AT3G02880	AT2G35830	AT5G63020	AT3G21305
AT4G26400	AT5G59220	AT3G02885	AT2G35990	AT5G63420	AT3G21320
AT4G26520	AT5G59240	AT3G02990	AT2G36000	AT5G63480	AT3G21330
AT4G26582	AT5G59310	AT3G03050	AT2G36050	AT5G63880	AT3G21370
AT4G26590	AT5G59320	AT3G03165	AT2G36110	AT5G64510	AT3G21380
AT4G26670	AT5G59980	AT3G03190	AT2G36120	AT5G64710	AT3G21460
AT4G26795	AT5G60100	AT3G03260	AT2G36145	AT5G64770	AT3G21500
AT4G26950	AT5G60280	AT3G03341	AT2G36270	AT5G64920	AT3G21520
AT4G27260	AT5G60360	AT3G03385	AT2G36390	AT5G65450	AT3G21530
AT4G27450	AT5G60520	AT3G03450	AT2G36440	AT5G65800	AT3G21540
AT4G27530	AT5G60540	AT3G03470	AT2G36610	AT5G65870	AT3G21630
AT4G27560	AT5G60610	AT3G03480	AT2G36630	AT5G65890	AT3G21670
AT4G27710	AT5G60730	AT3G03520	AT2G36640	AT5G66100	AT3G21690
AT4G27820	AT5G60840	AT3G03530	AT2G36690	AT5G66400	AT3G21780
AT4G27830	AT5G61250	AT3G03760	AT2G36695	AT5G66580	AT3G21781
AT4G27852	AT5G61370	AT3G03780	AT2G36770	AT5G66740	AT3G21870
AT4G27950	AT5G61380	AT3G03790	AT2G36790	AT5G66960	AT3G21890
AT4G27970	AT5G61400	AT3G03820	AT2G36830	AT5G67090	AT3G22210
AT4G28140	AT5G61430	AT3G03830	AT2G36835	AT5G67180	AT3G22250
AT4G28150	AT5G61490	AT3G04000	AT2G36870	AT5G67190	AT3G22275
AT4G28270	AT5G61660	AT3G04010	AT2G36895	AT5G67420	AT3G22400
AT4G28290	AT5G62210	AT3G04070	AT2G36990	AT5G67430	AT3G22420
AT4G28300	AT5G62240	AT3G04140	AT2G37025	AT5G67440	AT3G22510
AT4G28320	AT5G62360	AT3G04220	AT2G37030	MSTRG.14557	AT3G22660
AT4G28330	AT5G62370	AT3G04320	AT2G37100	MSTRG.17059	AT3G22800
AT4G28556	AT5G62440	AT3G04530	AT2G37170	MSTRG.1856	AT3G22910
AT4G28703	AT5G62930	AT3G04570	AT2G37180	MSTRG.20646	AT3G23000
AT4G28840	AT5G63120	AT3G04860	AT2G37260	MSTRG.22497	AT3G23190
AT4G29110	AT5G63420	AT3G04890	AT2G37280	MSTRG.3262	AT3G23220
AT4G29190	AT5G63810	AT3G05220	AT2G37290	MSTRG.6746	AT3G23230
AT4G29310	AT5G63990	AT3G05390	AT2G37360		AT3G23240
AT4G29470	AT5G64190	AT3G05400	AT2G37580		AT3G23250
AT4G29510	AT5G64420	AT3G05540	AT2G37640		AT3G23510
AT4G29610	AT5G64520	AT3G05620	AT2G37750		AT3G23620
AT4G29760	AT5G64710	AT3G05630	AT2G37770		AT3G23640
AT4G29780	AT5G64750	AT3G05650	AT2G37890		AT3G23710
AT4G29930	AT5G65207	AT3G05660	AT2G37920		AT3G23870
AT4G30240	AT5G65890	AT3G05890	AT2G37940		AT3G23910
AT4G30640	AT5G66052	AT3G05900	AT2G38140		AT3G23930
AT4G30650	AT5G66400	AT3G05905	AT2G38210		AT3G24100
AT4G30660	AT5G66480	AT3G05936	AT2G38220		AT3G24140
AT4G30830	AT5G66540	AT3G05970	AT2G38230		AT3G24500
AT4G31398	AT5G66590	AT3G06035	AT2G38240		AT3G24550
AT4G31615	AT5G66640	AT3G06125	AT2G38250		AT3G25013
AT4G31800	AT5G66740	AT3G06145	AT2G38290		AT3G25180
AT4G32060	AT5G66790	AT3G06330	AT2G38310		AT3G25250
AT4G32190	AT5G66960	AT3G06435	AT2G38390		AT3G25400
AT4G32340	AT5G67150	AT3G06490	AT2G38465		AT3G25480
AT4G32480	AT5G67480	AT3G06520	AT2G38480		AT3G25510
AT4G32800	ATCG00170	AT3G06630	AT2G38510		AT3G25610
AT4G33050	ATMG00590	AT3G06730	AT2G38540		AT3G25717
AT4G33070	MSTRG.12925	AT3G06868	AT2G38750		AT3G25760
AT4G33160	MSTRG.13229	AT3G06890	AT2G38760		AT3G25770
AT4G33420	MSTRG.17059	AT3G06950	AT2G38820		AT3G25780
AT4G33467	MSTRG.20646	AT3G07045	AT2G38870		AT3G25820
AT4G33660	MSTRG.22497	AT3G07090	AT2G38940		AT3G25830
AT4G33666	MSTRG.23742	AT3G07195	AT2G39000		AT3G25890
AT4G33700	MSTRG.23969	AT3G07255	AT2G39010		AT3G25905
AT4G33980	MSTRG.3065	AT3G07310	AT2G39030		AT3G25940
AT4G33985	MSTRG.3262	AT3G07320	AT2G39200		AT3G25990
AT4G34000	MSTRG.6516	AT3G07365	AT2G39240		AT3G26040
AT4G34120	MSTRG.6696	AT3G07390	AT2G39250		AT3G26500
AT4G34150	MSTRG.8037	AT3G07420	AT2G39300		AT3G26710
AT4G34220		AT3G07490	AT2G39310		AT3G26840
AT4G34230		AT3G07500	AT2G39330		AT3G26910
AT4G34332		AT3G07600	AT2G39450		AT3G26980
AT4G34390		AT3G07650	AT2G39470		AT3G27160
AT4G34410		AT3G07900	AT2G39490		AT3G27250
AT4G34530		AT3G07960	AT2G39510		AT3G27415
AT4G34550		AT3G08040	AT2G39518		AT3G27550
AT4G34590		AT3G08520	AT2G39560		AT3G27730
AT4G34740		AT3G08720	AT2G39710		AT3G27809
AT4G34750		AT3G08740	AT2G39730		AT3G27950
AT4G34950		AT3G08860	AT2G39850		AT3G27970
AT4G34990		AT3G08970	AT2G39920		AT3G28180
AT4G35160		AT3G09010	AT2G40020		AT3G28220
AT4G35300		AT3G09050	AT2G40080		AT3G28320
AT4G35320		AT3G09060	AT2G40095		AT3G28380
AT4G35420		AT3G09160	AT2G40100		AT3G28580
AT4G35480		AT3G09162	AT2G40130		AT3G28600
AT4G35600		AT3G09210	AT2G40340		AT3G28740
AT4G35630		AT3G09260	AT2G40400		AT3G28850
AT4G35655		AT3G09280	AT2G40420		AT3G29185
AT4G35900		AT3G09330	AT2G40460		AT3G29250
AT4G36010		AT3G09350	AT2G40475		AT3G29290
AT4G36030		AT3G09400	AT2G40490		AT3G29410
AT4G36110		AT3G09440	AT2G40610		AT3G29430
AT4G36350		AT3G09540	AT2G40670		AT3G29670
AT4G36500		AT3G09575	AT2G40750		AT3G29810
AT4G36570		AT3G09580	AT2G41180		AT3G30180
AT4G36870		AT3G09660	AT2G41220		AT3G30260
AT4G36920		AT3G09830	AT2G41260		AT3G32047
AT4G36925		AT3G09875	AT2G41290		AT3G43190
AT4G36930		AT3G09922	AT2G41312		AT3G43250
AT4G36950		AT3G09940	AT2G41640		AT3G43270
AT4G36980		AT3G09950	AT2G41670		AT3G43790
AT4G36990		AT3G09960	AT2G41720		AT3G43850
AT4G37150		AT3G10000	AT2G41800		AT3G44190
AT4G37320		AT3G10040	AT2G41835		AT3G44320
AT4G37400		AT3G10060	AT2G41905		AT3G44326
AT4G37450		AT3G10150	AT2G41940		AT3G44350
AT4G37470		AT3G10230	AT2G42170		AT3G44380
AT4G37480		AT3G10300	AT2G42200		AT3G44400
AT4G37540		AT3G10405	AT2G42220		AT3G44450
AT4G37610		AT3G10410	AT2G42380		AT3G44540
AT4G37770		AT3G10450	AT2G42485		AT3G44610
AT4G37990		AT3G10660	AT2G42530		AT3G44630
AT4G38060		AT3G10680	AT2G42540		AT3G44750
AT4G38430		AT3G10710	AT2G42570		AT3G44770
AT4G38520		AT3G10740	AT2G42660		AT3G44790
AT4G38545		AT3G10750	AT2G42770		AT3G44860
AT4G38560		AT3G10800	AT2G42840		AT3G44870
AT4G38580		AT3G10815	AT2G42900		AT3G45040
AT4G38670		AT3G10960	AT2G42975		AT3G45060
AT4G39070		AT3G11010	AT2G42990		AT3G45140
AT4G39260		AT3G11020	AT2G43010		AT3G45210
AT4G39390		AT3G11080	AT2G43030		AT3G45420
AT4G39480		AT3G11090	AT2G43100		AT3G45430
AT4G39570		AT3G11110	AT2G43140		AT3G45530
AT4G39700		AT3G11120	AT2G43255		AT3G45638
AT4G39795		AT3G11260	AT2G43320		AT3G45640
AT4G40010		AT3G11340	AT2G43340		AT3G45680
AT4G40065		AT3G11420	AT2G43480		AT3G45830
AT5G01040		AT3G11470	AT2G43500		AT3G45960
AT5G01215		AT3G11570	AT2G43535		AT3G45970
AT5G01490		AT3G11580	AT2G43550		AT3G46110
AT5G01520		AT3G11690	AT2G43560		AT3G46230
AT5G01542		AT3G11720	AT2G43570		AT3G46280
AT5G01620		AT3G11750	AT2G43620		AT3G46370
AT5G01675		AT3G11820	AT2G43745		AT3G46450
AT5G01740		AT3G11840	AT2G43820		AT3G46560
AT5G01765		AT3G11964	AT2G43880		AT3G46613
AT5G01770		AT3G12220	AT2G43945		AT3G46660
AT5G01775		AT3G12320	AT2G44070		AT3G46680
AT5G01790		AT3G12345	AT2G44080		AT3G46700
AT5G01830		AT3G12500	AT2G44230		AT3G46930
AT5G01920		AT3G12510	AT2G44450		AT3G46950
AT5G01980		AT3G12580	AT2G44460		AT3G47030
AT5G02055		AT3G12700	AT2G44480		AT3G47070
AT5G02065		AT3G12750	AT2G44670		AT3G47220
AT5G02180		AT3G12833	AT2G44798		AT3G47380
AT5G02190		AT3G12930	AT2G44870		AT3G47430
AT5G02270		AT3G13000	AT2G44920		AT3G47500
AT5G02430		AT3G13050	AT2G44990		AT3G47510
AT5G02640		AT3G13061	AT2G44993		AT3G47570
AT5G02860		AT3G13080	AT2G45130		AT3G47580
AT5G02880		AT3G13090	AT2G45170		AT3G47650
AT5G03140		AT3G13210	AT2G45180		AT3G47720
AT5G03210		AT3G13330	AT2G45220		AT3G47740
AT5G03230		AT3G13432	AT2G45510		AT3G47770
AT5G03355		AT3G13433	AT2G45550		AT3G47780
AT5G03490		AT3G13480	AT2G45560		AT3G47790
AT5G03770		AT3G13580	AT2G45570		AT3G47820
AT5G03830		AT3G13650	AT2G45630		AT3G47950
AT5G03890		AT3G13662	AT2G45660		AT3G47960
AT5G03920		AT3G13680	AT2G45740		AT3G48090
AT5G04170		AT3G13740	AT2G45760		AT3G48200
AT5G04190		AT3G13750	AT2G45960		AT3G48250
AT5G04205		AT3G13784	AT2G45970		AT3G48340
AT5G04250		AT3G13790	AT2G46150		AT3G48360
AT5G04330		AT3G13840	AT2G46240		AT3G48390
AT5G04340		AT3G13900	AT2G46250		AT3G48500
AT5G04720		AT3G13950	AT2G46430		AT3G48520
AT5G05220		AT3G14050	AT2G46440		AT3G48640
AT5G05250		AT3G14200	AT2G46590		AT3G48920
AT5G05410		AT3G14225	AT2G46620		AT3G49180
AT5G05660		AT3G14330	AT2G46650		AT3G49190
AT5G05690		AT3G14420	AT2G46820		AT3G49240
AT5G05840		AT3G14450	AT2G46850		AT3G49320
AT5G06000		AT3G14460	AT2G46910		AT3G49330
AT5G06570		AT3G14540	AT2G46940		AT3G49350
AT5G06690		AT3G14590	AT2G46970		AT3G49370
AT5G06710		AT3G14630	AT2G47000		AT3G49570
AT5G06760		AT3G14650	AT2G47050		AT3G49580
AT5G06820		AT3G14760	AT2G47190		AT3G49620
AT5G06860		AT3G14770	AT2G47400		AT3G49630
AT5G06865		AT3G14890	AT2G47450		AT3G49690
AT5G07070		AT3G14990	AT2G47520		AT3G49760
AT5G07150		AT3G15115	AT2G47550		AT3G49890
AT5G07152		AT3G15200	AT2G47560		AT3G49940
AT5G07220		AT3G15240	AT2G47770		AT3G50150
AT5G07240		AT3G15340	AT2G47780		AT3G50190
AT5G07322		AT3G15370	AT2G47890		AT3G50260
AT5G07480		AT3G15500	AT2G47895		AT3G50280
AT5G07620		AT3G15518	AT2G47935		AT3G50470
AT5G07770		AT3G15650	AT2G47950		AT3G50480
AT5G07920		AT3G15760	AT2G48010		AT3G50560
AT5G08070		AT3G15850	AT2G48070		AT3G50610
AT5G08180		AT3G15900	AT2G48090		AT3G50760
AT5G08330		AT3G15930	AT3G01060		AT3G50930
AT5G08350		AT3G15990	AT3G01070		AT3G50950
AT5G08640		AT3G16030	AT3G01140		AT3G50970
AT5G08835		AT3G16050	AT3G01202		AT3G51430
AT5G09125		AT3G16120	AT3G01420		AT3G51440
AT5G09175		AT3G16130	AT3G01480		AT3G51450
AT5G09395		AT3G16175	AT3G01490		AT3G51560
AT5G09440		AT3G16240	AT3G01500		AT3G51680
AT5G09460		AT3G16320	AT3G01580		AT3G51750
AT5G09670		AT3G16330	AT3G01830		AT3G51760
AT5G09970		AT3G16340	AT3G01835		AT3G51870
AT5G10100		AT3G16370	AT3G01900		AT3G51910
AT5G10150		AT3G16380	AT3G02020		AT3G51970
AT5G10230		AT3G16390	AT3G02030		AT3G52040
AT5G10250		AT3G16410	AT3G02110		AT3G52180
AT5G10310		AT3G16440	AT3G02150		AT3G52310
AT5G10410		AT3G16450	AT3G02170		AT3G52400
AT5G10530		AT3G16565	AT3G02245		AT3G52430
AT5G10605		AT3G16710	AT3G02480		AT3G52525
AT5G10695		AT3G16860	AT3G02500		AT3G52535
AT5G10790		AT3G17070	AT3G02610		AT3G52540
AT5G10830		AT3G17185	AT3G02720		AT3G52740
AT5G10946		AT3G17470	AT3G02790		AT3G52820
AT5G11090		AT3G17520	AT3G02885		AT3G53180
AT5G11110		AT3G17690	AT3G02980		AT3G53460
AT5G11150		AT3G17700	AT3G02990		AT3G53530
AT5G11160		AT3G17712	AT3G03190		AT3G53600
AT5G11190		AT3G17790	AT3G03260		AT3G53630
AT5G11460		AT3G17860	AT3G03341		AT3G53810
AT5G11550		AT3G17980	AT3G03480		AT3G53830
AT5G11590		AT3G18000	AT3G03505		AT3G53940
AT5G11790		AT3G18020	AT3G03530		AT3G54000
AT5G12140		AT3G18080	AT3G03660		AT3G54020
AT5G13060		AT3G18170	AT3G03670		AT3G54090
AT5G13090		AT3G18180	AT3G03780		AT3G54150
AT5G13200		AT3G18320	AT3G03820		AT3G54260
AT5G13740		AT3G18370	AT3G03830		AT3G54510
AT5G14270		AT3G18670	AT3G03840		AT3G54530
AT5G14360		AT3G18740	AT3G03850		AT3G54590
AT5G14450		AT3G18750	AT3G03910		AT3G54700
AT5G14550		AT3G18773	AT3G04000		AT3G54810
AT5G14570		AT3G18840	AT3G04070		AT3G54830
AT5G14690		AT3G18870	AT3G04140		AT3G54960
AT5G14750		AT3G19010	AT3G04220		AT3G55120
AT5G14940		AT3G19230	AT3G04290		AT3G55240
AT5G14960		AT3G19350	AT3G04320		AT3G55310
AT5G15022		AT3G19390	AT3G04530		AT3G55430
AT5G15120		AT3G19550	AT3G04570		AT3G55500
AT5G15130		AT3G19680	AT3G04730		AT3G55510
AT5G15140		AT3G19710	AT3G04760		AT3G55580
AT5G15210		AT3G19800	AT3G04790		AT3G55720
AT5G15240		AT3G19810	AT3G04860		AT3G55840
AT5G15250		AT3G19830	AT3G04870		AT3G55910
AT5G15650		AT3G19850	AT3G05150		AT3G55940
AT5G15725		AT3G19970	AT3G05285		AT3G55950
AT5G15750		AT3G20160	AT3G05390		AT3G55970
AT5G15840		AT3G20360	AT3G05400		AT3G56000
AT5G15960		AT3G20395	AT3G05410		AT3G56010
AT5G15970		AT3G20520	AT3G05540		AT3G56070
AT5G16010		AT3G20570	AT3G05630		AT3G56200
AT5G16110		AT3G20660	AT3G05650		AT3G56290
AT5G16190		AT3G20680	AT3G05660		AT3G56330
AT5G16200		AT3G20810	AT3G05858		AT3G56410
AT5G16370		AT3G20840	AT3G05900		AT3G56710
AT5G16380		AT3G20935	AT3G05905		AT3G56790
AT5G17030		AT3G20940	AT3G05936		AT3G56890
AT5G17040		AT3G21070	AT3G06035		AT3G57020
AT5G17050		AT3G21230	AT3G06070		AT3G57040
AT5G17190		AT3G21260	AT3G06125		AT3G57190
AT5G17210		AT3G21305	AT3G06145		AT3G57330
AT5G17340		AT3G21320	AT3G06150		AT3G57460
AT5G17460		AT3G21330	AT3G06220		AT3G57520
AT5G17490		AT3G21370	AT3G06330		AT3G57530
AT5G17700		AT3G21500	AT3G06435		AT3G57630
AT5G17760		AT3G21520	AT3G06520		AT3G57730
AT5G17850		AT3G21530	AT3G06570		AT3G57880
AT5G17880		AT3G21660	AT3G06630		AT3G57940
AT5G18140		AT3G21670	AT3G06690		AT3G58070
AT5G18340		AT3G21760	AT3G06730		AT3G58660
AT5G18540		AT3G21770	AT3G06750		AT3G58710
AT5G18630		AT3G21780	AT3G06890		AT3G58790
AT5G18670		AT3G21781	AT3G06950		AT3G59040
AT5G19120		AT3G21890	AT3G07090		AT3G59068
AT5G19190		AT3G22100	AT3G07150		AT3G59130
AT5G19875		AT3G22121	AT3G07195		AT3G59140
AT5G19970		AT3G22125	AT3G07255		AT3G59250
AT5G20150		AT3G22142	AT3G07310		AT3G59310
AT5G20160		AT3G22150	AT3G07365		AT3G59320
AT5G20480		AT3G22210	AT3G07420		AT3G59350
AT5G20630		AT3G22231	AT3G07540		AT3G59370
AT5G20790		AT3G22250	AT3G07600		AT3G59440
AT5G20830		AT3G22260	AT3G07650		AT3G59620
AT5G21100		AT3G22400	AT3G08040		AT3G59700
AT5G21170		AT3G22420	AT3G08500		AT3G59710
AT5G21222		AT3G22640	AT3G08720		AT3G59730
AT5G21280		AT3G22740	AT3G08740		AT3G59740
AT5G21940		AT3G22800	AT3G08770		AT3G59750
AT5G21960		AT3G22820	AT3G08810		AT3G59760
AT5G22070		AT3G22840	AT3G08860		AT3G59820
AT5G22100		AT3G22900	AT3G08940		AT3G59930
AT5G22540		AT3G22910	AT3G08970		AT3G60090
AT5G22570		AT3G22961	AT3G09050		AT3G60140
AT5G22608		AT3G23000	AT3G09060		AT3G60415
AT5G22920		AT3G23050	AT3G09080		AT3G60490
AT5G22940		AT3G23190	AT3G09160		AT3G60710
AT5G23130		AT3G23220	AT3G09162		AT3G60840
AT5G23220		AT3G23230	AT3G09210		AT3G60966
AT5G23240		AT3G23240	AT3G09220		AT3G61100
AT5G23350		AT3G23280	AT3G09260		AT3G61220
AT5G23360		AT3G23480	AT3G09275		AT3G61380
AT5G23575		AT3G23510	AT3G09280		AT3G61770
AT5G23660		AT3G23570	AT3G09350		AT3G62010
AT5G23710		AT3G23635	AT3G09400		AT3G62280
AT5G23810		AT3G23805	AT3G09540		AT3G62460
AT5G23950		AT3G23870	AT3G09580		AT3G62530
AT5G24150		AT3G23880	AT3G09660		AT3G62550
AT5G24155		AT3G23930	AT3G09830		AT3G62570
AT5G24210		AT3G24020	AT3G09910		AT3G62720
AT5G24270		AT3G24100	AT3G10060		AT3G62740
AT5G24340		AT3G24240	AT3G10080		AT3G62760
AT5G24470		AT3G24420	AT3G10150		AT3G62950
AT5G24570		AT3G24460	AT3G10180		AT3G63050
AT5G24620		AT3G24463	AT3G10230		AT3G63350
AT5G24655		AT3G24480	AT3G10280		AT3G66652
AT5G24660		AT3G24500	AT3G10405		AT4G00050
AT5G24670		AT3G24518	AT3G10410		AT4G00670
AT5G24870		AT3G24540	AT3G10510		AT4G00890
AT5G25110		AT3G24730	AT3G10570		AT4G00970
AT5G25130		AT3G25180	AT3G10680		AT4G01010
AT5G25140		AT3G25240	AT3G10720		AT4G01037
AT5G25160		AT3G25250	AT3G10740		AT4G01090
AT5G25190		AT3G25400	AT3G10750		AT4G01140
AT5G25210		AT3G25480	AT3G10800		AT4G01250
AT5G25240		AT3G25510	AT3G10815		AT4G01350
AT5G25360		AT3G25610	AT3G11010		AT4G01360
AT5G25390		AT3G25670	AT3G11020		AT4G01390
AT5G25760		AT3G25717	AT3G11080		AT4G01470
AT5G25790		AT3G25730	AT3G11090		AT4G01540
AT5G25810		AT3G25760	AT3G11110		AT4G01700
AT5G25840		AT3G25770	AT3G11170		AT4G01830
AT5G25890		AT3G25780	AT3G11220		AT4G01890
AT5G25930		AT3G25820	AT3G11570		AT4G01950
AT5G26220		AT3G25830	AT3G11580		AT4G01985
AT5G26230		AT3G25855	AT3G11600		AT4G02170
AT5G26340		AT3G25870	AT3G11640		AT4G02290
AT5G26570		AT3G25882	AT3G11660		AT4G02330
AT5G26600		AT3G26290	AT3G11690		AT4G02380
AT5G26980		AT3G26490	AT3G11750		AT4G02540
AT5G27760		AT3G26500	AT3G11900		AT4G02600
AT5G27890		AT3G26520	AT3G11964		AT4G02920
AT5G27893		AT3G26570	AT3G12090		AT4G02990
AT5G27930		AT3G26610	AT3G12110		AT4G03230
AT5G28080		AT3G26710	AT3G12145		AT4G03292
AT5G28150		AT3G26760	AT3G12220		AT4G03460
AT5G28830		AT3G26910	AT3G12230		AT4G04020
AT5G28910		AT3G26932	AT3G12345		AT4G04330
AT5G30495		AT3G26980	AT3G12490		AT4G04540
AT5G35370		AT3G27025	AT3G12520		AT4G04570
AT5G35680		AT3G27050	AT3G12580		AT4G04610
AT5G36120		AT3G27160	AT3G12610		AT4G04830
AT5G37260		AT3G27300	AT3G12750		AT4G04835
AT5G37440		AT3G27660	AT3G12780		AT4G04840
AT5G37590		AT3G27730	AT3G12833		AT4G04930
AT5G37600		AT3G27820	AT3G12860		AT4G04940
AT5G37750		AT3G27884	AT3G12930		AT4G04960
AT5G37780		AT3G27900	AT3G12977		AT4G04990
AT5G38060		AT3G27920	AT3G13061		AT4G05100
AT5G38120		AT3G27940	AT3G13090		AT4G05120
AT5G38310		AT3G27950	AT3G13120		AT4G05410
AT5G38510		AT3G28007	AT3G13175		AT4G06746
AT5G38720		AT3G28040	AT3G13210		AT4G07960
[truncated: 2,024 more rows]

## Sheet: Supplementary Table 5
Supplementary Table 5.The members of Clusters of DEGs
[truncated: 2,185 more rows]

[truncated: 14 more sheets: Supplementary Table 6, Supplementary Table 7, Supplementary Table 8, Supplementary Table 9, Supplementary Table 10, Supplementary Table 11, Supplementary Table 12, Supplementary Table 13, Supplementary Table 14, Supplementary Table 15, Supplementary Table 16, Supplementary Table 17, Supplementary Table 18, Supplementary Table 19]
